# Supplementary material for: Multi-Omics Integrative Bioinformatics Analyses Reveal Long Non-coding RNA Modulates Genomic Integrity via Competing Endogenous RNA Mechanism and Serves as Novel Biomarkers for Overall Survival in Lung Adenocarcinoma
Source: Front Cell Dev Biol. 2021 Jul 22;9:691540. doi: 10.3389/fcell.2021.691540 (PMC8339593; doi:10.3389/fcell.2021.691540)
Supplement: Supplementary file 5 [file Table_2.XLS]

Supplemental Table S2. The results of WGCNA (normal vs. tumor).
probes	moduleColor	GS.Normal	p.GS.Normal	GS.Tumor	p.GS.Tumor	MMblack	p.MMblack	MMturquoise	p.MMturquoise	MMyellow	p.MMyellow	MMgreen	p.MMgreen	MMblue	p.MMblue	MMpink	p.MMpink	MMred	p.MMred	MMbrown	p.MMbrown	MMmagenta	p.MMmagenta	MMgrey	p.MMgrey
AC007906.2	black	0.253356276	3.74E-10	-0.253356276	3.74E-10	0.85549432	2.36E-171	0.363876144	4.92E-20	0.308111283	1.58E-14	-0.021752159	0.596741615	-0.412193039	9.10E-26	-0.175002745	1.79E-05	-0.064871241	0.114248257	-0.042025225	0.306526381	-0.077383613	0.059449186	0.010114121	0.805690304
KCNRG	black	0.262203826	8.53E-11	-0.262203826	8.53E-11	0.813322586	2.27E-141	0.401863169	1.84E-24	0.233010222	9.12E-09	-0.042150968	0.305080098	-0.30584498	2.50E-14	-0.157593709	0.000114821	-0.022189881	0.589375243	0.429224514	5.05E-28	0.322833991	7.11E-16	-0.094853288	0.02077103
MDH1B	black	0.246477881	1.14E-09	-0.246477881	1.14E-09	0.919521813	2.87E-242	0.340145476	1.49E-17	0.22455551	3.16E-08	0.011683528	0.776286088	-0.234627631	7.15E-09	-0.169809137	3.18E-05	0.020154481	0.62397651	0.054714245	0.182961865	0.023899948	0.561005689	-0.017828869	0.664545216
GRIN3B	black	0.187690447	4.11E-06	-0.187690447	4.11E-06	0.729244071	1.26E-99	0.220065751	6.00E-08	0.198803132	1.04E-06	0.031639019	0.441490785	-0.170723548	2.88E-05	-0.016588169	0.68660624	0.153053118	0.000180786	-0.006702917	0.870501123	-0.070613457	0.085519529	6.37E-05	0.998764011
CFAP100	black	0.21128962	2.02E-07	-0.21128962	2.02E-07	0.91322927	5.20E-233	0.337749048	2.58E-17	0.241454122	2.51E-09	0.015132922	0.712824389	-0.29853489	1.08E-13	-0.147129693	0.000320789	0.169474764	3.30E-05	0.149969909	0.000244312	0.033051617	0.42136191	-0.044118161	0.283042032
ERICH3	black	0.317181896	2.38E-15	-0.317181896	2.38E-15	0.95673469	1.33526181445055e-319	0.43980764	1.72E-29	0.312096391	6.93E-15	-0.004884795	0.905431653	-0.36517131	3.55E-20	-0.170557364	2.93E-05	-0.063457002	0.122375075	0.01607798	0.695757146	-0.033985704	0.408351788	-0.081385183	0.047407569
CCDC17	black	0.234045016	7.81E-09	-0.234045016	7.81E-09	0.89965063	3.14E-215	0.316678616	2.65E-15	0.25320814	3.84E-10	0.037053692	0.367330934	-0.277484192	5.81E-12	-0.144833877	0.000398371	0.245951914	1.24E-09	0.112865265	0.005891229	-0.004262375	0.917435414	-0.019722616	0.631429333
RGS22	black	0.355493908	3.91E-19	-0.355493908	3.91E-19	0.932316648	1.12E-263	0.49616349	3.09E-38	0.347828767	2.47E-18	-0.024872998	0.545162877	-0.427374213	9.01E-28	-0.177979181	1.28E-05	-0.120735001	0.003207106	0.097705626	0.017219912	0.062148214	0.130290928	-0.132179931	0.001242688
AC027281.1	black	0.294093526	2.57E-13	-0.294093526	2.57E-13	0.935908208	1.89E-270	0.40381997	1.05E-24	0.270670768	1.97E-11	-0.035920792	0.382170735	-0.362360397	7.19E-20	-0.184503778	6.01E-06	0.017172571	0.676180302	0.082678882	0.043981789	-0.0060408	0.883196513	-0.067684329	0.099347386
AC113349.1	black	0.282173905	2.46E-12	-0.282173905	2.46E-12	0.915127585	9.99E-236	0.409884726	1.80E-25	0.298225405	1.15E-13	-0.03028349	0.461312721	-0.347168012	2.88E-18	-0.157605184	0.000114687	-0.015593738	0.704483741	0.193379342	2.05E-06	0.116329413	0.004527423	-0.094533515	0.021206319
TCTEX1D1	black	0.34624762	3.58E-18	-0.34624762	3.58E-18	0.87172402	1.48E-185	0.50037436	5.86E-39	0.414588285	4.46E-26	-0.001084273	0.978961929	-0.374051341	3.65E-21	-0.153352647	0.00017552	-0.03586718	0.382881964	0.162790845	6.72E-05	0.079674098	0.052279845	-0.129899645	0.001510219
TTLL10	black	0.307129857	1.93E-14	-0.307129857	1.93E-14	0.937230517	4.82E-273	0.410004569	1.74E-25	0.284606857	1.57E-12	0.024982512	0.543393784	-0.354396494	5.10E-19	-0.193432424	2.04E-06	0.079496223	0.052809491	-0.006594213	0.872583213	-0.079222781	0.053632419	-0.052310266	0.202983243
RFX2	black	0.421090797	6.26E-27	-0.421090797	6.26E-27	0.710809755	1.59E-92	0.500290207	6.06E-39	0.342881018	7.89E-18	-0.08515382	0.03800723	-0.399999408	3.14E-24	-0.216198039	1.03E-07	0.063527251	0.121961036	0.055286792	0.178416353	-0.066159915	0.107217705	-0.175213639	1.75E-05
DNAAF3	black	0.184203453	6.22E-06	-0.184203453	6.22E-06	0.829584212	6.02E-152	0.208354186	3.00E-07	0.179682729	1.05E-05	0.020492712	0.618166173	-0.183236386	6.97E-06	-0.076485726	0.062473253	0.115321292	0.004891439	-0.051502781	0.21005304	-0.071467945	0.081791975	-0.016570183	0.68692807
ALOX15	black	0.332519959	8.42E-17	-0.332519959	8.42E-17	0.817846645	3.32E-144	0.393896118	1.75E-23	0.2842493	1.67E-12	-0.009533553	0.816640007	-0.31792776	2.04E-15	-0.212779418	1.65E-07	-0.076202952	0.063451505	-0.078925688	0.054538605	-0.095260572	0.020227879	-0.069400068	0.09104679
AC006058.1	black	0.264703825	5.56E-11	-0.264703825	5.56E-11	0.298581116	1.07E-13	0.348490592	2.11E-18	0.339420579	1.76E-17	0.010566213	0.797189822	-0.119353695	0.003577518	-0.059822219	0.145329804	0.079322848	0.053330037	0.136690557	0.00083745	0.001719562	0.966641308	-0.170358574	3.00E-05
MIR34C	black	0.332518498	8.42E-17	-0.332518498	8.42E-17	0.941816428	1.71E-282	0.406821441	4.41E-25	0.323697559	5.90E-16	-0.032045956	0.435636479	-0.400025168	3.11E-24	-0.213710208	1.45E-07	-0.074186083	0.070800728	-0.048241565	0.240412675	-0.049979434	0.223871074	-0.076037619	0.064029295
C11orf16	black	0.193226851	2.09E-06	-0.193226851	2.09E-06	0.797128567	8.06E-132	0.274257729	1.04E-11	0.150614018	0.000229525	0.029145642	0.478327399	-0.303545895	3.98E-14	-0.190304087	3.00E-06	0.087684681	0.032624317	0.065031481	0.113354821	-0.012073092	0.769034783	0.022746977	0.580060901
AC004836.1	black	0.281783535	2.64E-12	-0.281783535	2.64E-12	0.664370541	6.87E-77	0.326571335	3.15E-16	0.073711516	0.072627569	-0.026455697	0.519876522	-0.386339139	1.40E-22	-0.307758634	1.69E-14	0.085469285	0.037297618	0.016880763	0.681378679	-0.065313255	0.111797094	-0.011139121	0.786452191
CFAP43	black	0.258415894	1.62E-10	-0.258415894	1.62E-10	0.959254726	0	0.393644355	1.87E-23	0.248945055	7.67E-10	0.002066053	0.959924701	-0.328678956	1.98E-16	-0.158487683	0.000104849	0.052806695	0.19872356	0.165816578	4.89E-05	0.073470468	0.073570115	-0.053471759	0.193119553
STMND1	black	0.240771101	2.79E-09	-0.240771101	2.79E-09	0.857829464	2.75E-173	0.317253788	2.35E-15	0.185871881	5.11E-06	0.02032339	0.621071947	-0.283507943	1.92E-12	-0.200580836	8.29E-07	0.032638892	0.427186817	0.00080261	0.984426201	-0.054909055	0.181405736	0.038224898	0.352371527
TUBA4B	black	0.353568662	6.24E-19	-0.353568662	6.24E-19	0.964627465	0	0.419992495	8.75E-27	0.339331893	1.79E-17	-0.017739897	0.666117913	-0.406079798	5.47E-25	-0.193566789	2.01E-06	-0.059752134	0.145802706	-0.076102361	0.063802527	-0.10154014	0.013288691	-0.087954113	0.032091632
CFAP161	black	0.394694464	1.40E-23	-0.394694464	1.40E-23	0.95621433	4.25117796832809e-318	0.495138378	4.61E-38	0.356370991	3.15E-19	-0.018853818	0.646535611	-0.394701688	1.40E-23	-0.194151629	1.87E-06	-0.118468659	0.003834828	0.025228077	0.539437303	0.005202894	0.899305049	-0.131540992	0.001312871
LINC01765	black	0.39101651	3.88E-23	-0.39101651	3.88E-23	0.963004175	0	0.455678027	8.61E-32	0.344698896	5.16E-18	-0.037706155	0.358949181	-0.416187715	2.76E-26	-0.223319674	3.78E-08	-0.100546869	0.014222525	-0.039964093	0.330878308	-0.054749281	0.182681275	-0.103331987	0.011740061
ARMC4	black	0.273264401	1.24E-11	-0.273264401	1.24E-11	0.889780018	7.81E-204	0.372470754	5.50E-21	0.263897971	6.39E-11	-0.051489032	0.210174932	-0.264347928	5.91E-11	-0.133140848	0.001143622	-0.073226401	0.074534608	0.021935568	0.593649961	0.000292737	0.99431944	-0.113771406	0.005502753
PLPPR3	black	0.243830966	1.73E-09	-0.243830966	1.73E-09	0.691717291	9.75E-86	0.260898943	1.06E-10	0.164153064	5.83E-05	-0.076165087	0.06358345	-0.153838503	0.000167284	-0.091254189	0.02614745	-0.02651976	0.51886585	-0.109916334	0.007331934	-0.104292292	0.010977673	-0.055718125	0.175047704
ST6GALNAC2	black	0.441695774	9.29E-30	-0.441695774	9.29E-30	0.495916095	3.40E-38	0.460577711	1.58E-32	0.430932371	2.95E-28	-0.251260857	5.27E-10	-0.368676279	1.46E-20	-0.189251197	3.40E-06	-0.188352433	3.79E-06	-0.115759358	0.004730134	-0.113310106	0.005697539	-0.280851667	3.14E-12
CCDC151	black	0.226448004	2.40E-08	-0.226448004	2.40E-08	0.826817834	4.54E-150	0.238206096	4.15E-09	0.136509834	0.000850994	0.008093016	0.843959279	-0.208777758	2.83E-07	-0.131736575	0.00129101	0.14440094	0.000414833	-0.051306211	0.211800663	-0.079217543	0.053648287	0.001429588	0.972264166
C1orf194	black	0.337317598	2.84E-17	-0.337317598	2.84E-17	0.939415753	1.87E-277	0.395969782	9.79E-24	0.294035315	2.60E-13	-0.021432396	0.602149156	-0.368597056	1.49E-20	-0.236742739	5.19E-09	-0.040449116	0.325038455	-0.000857418	0.983362859	-0.049788934	0.225643653	-0.084569767	0.039351253
ZBBX	black	0.250598035	5.87E-10	-0.250598035	5.87E-10	0.933657388	3.67E-266	0.376124401	2.13E-21	0.267176574	3.63E-11	0.00248251	0.951855649	-0.29857244	1.07E-13	-0.148482774	0.000281926	-0.00542239	0.895081029	0.216413184	1.00E-07	0.163762279	6.07E-05	-0.082718297	0.043880776
CFAP58	black	0.337206062	2.92E-17	-0.337206062	2.92E-17	0.949394069	6.19E-300	0.452561087	2.49E-31	0.296441562	1.63E-13	-0.034625407	0.399581205	-0.395616024	1.08E-23	-0.187930512	3.99E-06	-0.050051601	0.223202176	0.013040055	0.751123908	-0.024401838	0.552806399	-0.102622454	0.012333086
CCNA1	black	0.210923138	2.12E-07	-0.210923138	2.12E-07	0.534569856	3.33E-45	0.228041283	1.91E-08	0.270852069	1.90E-11	0.019676699	0.632223968	-0.075918267	0.064449084	7.50E-05	0.998545014	-0.133356254	0.001122438	-0.112304756	0.0061437	-0.081527482	0.047020119	-0.129351691	0.001581945
C20orf85	black	0.352824222	7.47E-19	-0.352824222	7.47E-19	0.90026455	5.62E-216	0.425234576	1.75E-27	0.353912268	5.74E-19	0.007393037	0.857304188	-0.433872557	1.16E-28	-0.197410022	1.24E-06	-0.116068032	0.004619375	-0.119472919	0.00354408	-0.115362022	0.004876234	-0.088354209	0.031314343
PPP1R32	black	0.297066115	1.44E-13	-0.297066115	1.44E-13	0.871686344	1.60E-185	0.379899975	7.86E-22	0.29133156	4.39E-13	0.0318805	0.438011374	-0.370009251	1.04E-20	-0.189021284	3.50E-06	0.243533545	1.81E-09	0.021444762	0.601939615	-0.104988503	0.01045272	-0.064947258	0.113823727
TPPP3	black	0.484298594	2.94E-36	-0.484298594	2.94E-36	0.72172665	1.16E-96	0.557512511	8.21E-50	0.418789653	1.26E-26	-0.060830594	0.13865484	-0.555335296	2.33E-49	-0.323107407	6.70E-16	-0.103581503	0.011537594	-0.24807054	8.82E-10	-0.268522038	2.87E-11	-0.145493223	0.000374465
LRRC10B	black	0.231777866	1.10E-08	-0.231777866	1.10E-08	0.779630553	1.97E-122	0.239105074	3.61E-09	0.086061352	0.035996163	0.058617647	0.15362203	-0.191025717	2.74E-06	-0.131292336	0.001341157	0.053486849	0.192993761	-0.082060107	0.045593406	-0.057335541	0.16283705	0.016413008	0.689742897
SNTN	black	0.354987066	4.42E-19	-0.354987066	4.42E-19	0.95787689	5.92878775009496e-323	0.426943365	1.03E-27	0.319450535	1.47E-15	-0.045883409	0.264204634	-0.45800517	3.87E-32	-0.229507358	1.54E-08	-0.095669314	0.019695254	-0.045473	0.26850534	-0.073691712	0.072704629	-0.121211599	0.003087624
KIF19	black	0.217206219	8.96E-08	-0.217206219	8.96E-08	0.731509654	1.54E-100	0.270477264	2.03E-11	0.144290199	0.000419145	0.170044805	3.10E-05	-0.142512229	0.000494339	-0.104714872	0.010656324	0.062615446	0.127420708	-0.026096466	0.525562474	-0.040690531	0.322156815	0.04933461	0.229911359
STOML3	black	0.346174095	3.65E-18	-0.346174095	3.65E-18	0.95275331	0.00E+00	0.409374481	2.09E-25	0.315130273	3.68E-15	-0.020628361	0.615842565	-0.394137329	1.63E-23	-0.189519468	3.30E-06	-0.106628823	0.009303	-0.074954815	0.06792139	-0.076845485	0.061246692	-0.086001517	0.036125911
SAXO2	black	0.298699939	1.05E-13	-0.298699939	1.05E-13	0.967578108	0	0.416813206	2.29E-26	0.282804429	2.19E-12	0.000138792	0.997306715	-0.384841293	2.09E-22	-0.192248834	2.36E-06	0.002272027	0.955933301	0.071012317	0.083762871	0.006527306	0.873865181	-0.046503476	0.257797193
C1orf87	black	0.391397317	3.49E-23	-0.391397317	3.49E-23	0.960070557	0	0.471317885	3.52E-34	0.347564666	2.63E-18	-0.045088364	0.27257929	-0.416483907	2.53E-26	-0.213446642	1.51E-07	-0.112050554	0.006261371	-0.065212584	0.112351688	-0.0917253	0.025381586	-0.111930056	0.006317854
DNAI1	black	0.281268495	2.91E-12	-0.281268495	2.91E-12	0.973432151	0	0.384588576	2.24E-22	0.276401822	7.07E-12	0.000539988	0.989521746	-0.327169125	2.76E-16	-0.167866972	3.92E-05	0.051841504	0.207066057	0.088086408	0.031832808	0.011388979	0.781781786	-0.054939055	0.181166972
SPEF1	black	0.236512759	5.37E-09	-0.236512759	5.37E-09	0.91179563	5.34E-231	0.285277344	1.38E-12	0.203830288	5.44E-07	0.015098587	0.713447241	-0.307376946	1.83E-14	-0.173411952	2.14E-05	0.088772654	0.030518697	-0.06936137	0.091227675	-0.074491313	0.069645738	-0.034252404	0.40468141
MORN5	black	0.351875268	9.38E-19	-0.351875268	9.38E-19	0.950742385	2.56E-303	0.39476178	1.37E-23	0.337355699	2.82E-17	-0.002098079	0.959304034	-0.371266	7.51E-21	-0.203455151	5.72E-07	-0.104836929	0.010565073	-0.115235528	0.004923594	-0.092933523	0.023505357	-0.098425668	0.016412201
AP003064.2	black	0.396787689	7.78E-24	-0.396787689	7.78E-24	0.831917161	1.48E-153	0.506640667	4.74E-40	0.399500628	3.61E-24	-0.057667999	0.160408533	-0.448821446	8.78E-31	-0.233020786	9.11E-09	-0.069302124	0.091505166	-0.025202766	0.539844442	-0.082600579	0.044183043	-0.161194973	7.94E-05
C9orf24	black	0.378960421	1.01E-21	-0.378960421	1.01E-21	0.935340782	2.35E-269	0.431364416	2.57E-28	0.36782187	1.81E-20	-0.015997262	0.697209019	-0.424388943	2.27E-27	-0.214430988	1.32E-07	-0.112907642	0.005872525	-0.109950126	0.00731378	-0.08517684	0.037955064	-0.107694624	0.008617662
MAP6	black	0.387190537	1.11E-22	-0.387190537	1.11E-22	0.761546254	1.35E-113	0.535039075	2.70E-45	0.378842632	1.04E-21	-0.001261777	0.975518831	-0.53146899	1.31E-44	-0.160518421	8.51E-05	-0.096839067	0.018237919	-0.078688725	0.055270483	-0.153941396	0.000165586	-0.134313065	0.001032645
FAM216B	black	0.376038325	2.17E-21	-0.376038325	2.17E-21	0.946615765	3.02E-293	0.510708871	9.01E-41	0.385180489	1.91E-22	0.011228387	0.78478272	-0.459684538	2.16E-32	-0.199993418	8.94E-07	-0.147769142	0.000301838	0.024803063	0.546294112	-0.004807331	0.906924477	-0.114913167	0.005046168
CCDC173	black	0.385339212	1.83E-22	-0.385339212	1.83E-22	0.921612558	1.63E-245	0.475213572	8.55E-35	0.296576515	1.59E-13	-0.071001111	0.083811825	-0.366419522	2.59E-20	-0.235198062	6.56E-09	-0.06247932	0.128251826	0.103486977	0.011613929	0.022282367	0.587824166	-0.12555741	0.002170926
LRRC46	black	0.304741939	3.13E-14	-0.304741939	3.13E-14	0.941224438	3.12E-281	0.348129312	2.30E-18	0.247086178	1.03E-09	-0.017873339	0.663759712	-0.318561101	1.78E-15	-0.198425125	1.09E-06	0.028179612	0.493037167	-0.047200522	0.250723587	-0.117313747	0.004195798	-0.020626366	0.615876718
DRC1	black	0.286687598	1.06E-12	-0.286687598	1.06E-12	0.921695113	1.21E-245	0.362829258	6.39E-20	0.267054513	3.70E-11	-0.011335388	0.782782861	-0.299182531	9.50E-14	-0.158035216	0.00010979	-0.017811034	0.66486035	-0.001273142	0.975298387	-0.026384552	0.521000094	-0.081651588	0.04668438
NHLRC4	black	0.354767867	4.66E-19	-0.354767867	4.66E-19	0.897108459	3.49E-212	0.44877291	8.93E-31	0.367250489	2.10E-20	0.076951685	0.06088844	-0.429425399	4.74E-28	-0.153825804	0.000167494	-0.034509759	0.401158362	-0.166442899	4.57E-05	-0.147763101	0.000302012	-0.097045139	0.017991184
TTC25	black	0.257819917	1.79E-10	-0.257819917	1.79E-10	0.903469769	5.83E-220	0.320629327	1.14E-15	0.197995745	1.15E-06	-0.014405072	0.726067987	-0.287102988	9.80E-13	-0.168578814	3.63E-05	0.080437601	0.050056484	0.021796903	0.595986702	-0.035172198	0.392174825	-0.059490447	0.147578824
AL121790.2	black	0.239020636	3.66E-09	-0.239020636	3.66E-09	0.692483887	5.33E-86	0.259523611	1.34E-10	0.147933874	0.000297128	-0.007464129	0.855946917	-0.161601946	7.61E-05	-0.156825444	0.000124097	0.006587755	0.872706935	0.087713743	0.032566499	0.043095604	0.294359583	0.04861242	0.236812587
CFAP57	black	0.225953231	2.58E-08	-0.225953231	2.58E-08	0.861684962	1.48E-176	0.352775016	7.55E-19	0.263665792	6.65E-11	-0.039562172	0.33576856	-0.400754285	2.53E-24	-0.16778538	3.96E-05	0.023214461	0.57229836	0.014568963	0.723078615	-0.070267723	0.087066137	-0.095099325	0.02044142
CHST6	black	-0.166201741	4.69E-05	0.166201741	4.69E-05	0.371924853	6.34E-21	-0.087048818	0.033911486	-0.026852114	0.513638911	0.052650979	0.20005263	0.127754238	0.001809276	0.312889261	5.88E-15	0.145096755	0.000388674	0.102046325	0.012833927	0.074070952	0.071240431	0.189116113	3.46E-06
PTGFR	black	0.335974887	3.86E-17	-0.335974887	3.86E-17	0.379320446	9.16E-22	0.465132356	3.21E-33	0.351669975	9.86E-19	-0.098428708	0.016408863	-0.389725189	5.54E-23	-0.156846757	0.00012383	-0.194546826	1.78E-06	0.075672613	0.06532024	0.084541483	0.03941735	-0.279603415	3.95E-12
MSMB	black	-0.10061969	0.01415215	0.10061969	0.01415215	0.227384586	2.10E-08	-0.095227147	0.020271984	-0.282328168	2.39E-12	0.131861622	0.001277208	0.027874248	0.497736729	-0.112047443	0.006262824	0.119541339	0.003525019	-0.023267951	0.571413304	-0.025525924	0.534657854	0.375909532	2.25E-21
GPR162	black	0.300450993	7.39E-14	-0.300450993	7.39E-14	0.79394813	4.79E-130	0.440146091	1.54E-29	0.32862444	2.00E-16	0.081884631	0.04605937	-0.320350583	1.21E-15	-0.044022248	0.284090918	0.107845831	0.008524169	-0.06094763	0.137895627	-0.104824307	0.010574477	-0.06125644	0.135907719
DCDC2B	black	0.277462535	5.83E-12	-0.277462535	5.83E-12	0.917199731	9.12E-239	0.430124565	3.81E-28	0.287405256	9.26E-13	-0.015900328	0.698954047	-0.360944651	1.02E-19	-0.164744935	5.48E-05	0.062038275	0.1309735	0.338507865	2.17E-17	0.22788916	1.95E-08	-0.064778265	0.114769178
ZMYND10	black	0.332123321	9.20E-17	-0.332123321	9.20E-17	0.932252885	1.46E-263	0.393243635	2.10E-23	0.325047055	4.40E-16	-0.016484631	0.688459667	-0.380586841	6.55E-22	-0.192131019	2.40E-06	-0.020285492	0.621723122	-0.079108621	0.053979132	-0.079846238	0.0517715	-0.114060794	0.005383639
PIH1D3	black	0.341230638	1.16E-17	-0.341230638	1.16E-17	0.965939616	0	0.406106778	5.43E-25	0.324072541	5.44E-16	-0.010933259	0.790305983	-0.382720909	3.70E-22	-0.19042595	2.95E-06	-0.124752901	0.002319118	-0.059504724	0.147481497	-0.034129136	0.406375395	-0.103146169	0.011892877
TCTE1	black	0.358961956	1.67E-19	-0.358961956	1.67E-19	0.96680146	0	0.442291088	7.64E-30	0.317879621	2.06E-15	-0.024583668	0.54985042	-0.387879076	9.18E-23	-0.19923115	9.85E-07	-0.05172786	0.208064765	-0.05408487	0.188056706	-0.089439724	0.029286132	-0.091894196	0.025111775
AL355601.1	black	0.16152741	7.67E-05	-0.16152741	7.67E-05	0.765949809	1.13E-115	0.208472735	2.95E-07	0.185637282	5.25E-06	-0.023550959	0.56674146	-0.207332933	3.43E-07	-0.053206189	0.195343265	0.001668013	0.967640778	0.090303518	0.027753746	0.04941836	0.229120379	-0.06992099	0.08863975
CCDC160	black	-0.112157945	0.006211415	0.112157945	0.006211415	0.287311264	9.42E-13	-0.104006599	0.011199764	-0.084058247	0.040561217	0.093651162	0.022448769	0.10897535	0.00785392	0.070371221	0.086600807	0.093386172	0.022834021	0.074583142	0.06930129	0.068694911	0.094388342	0.134957421	0.000975962
FAM166B	black	0.309094802	1.29E-14	-0.309094802	1.29E-14	0.932847377	1.18E-264	0.353354057	6.57E-19	0.300209668	7.75E-14	0.03937193	0.338099376	-0.344253214	5.72E-18	-0.191368255	2.63E-06	-0.000390734	0.992417856	-0.062260262	0.12959809	-0.072192951	0.078733352	-0.062185181	0.13006203
SLC22A4	black	0.25560514	2.58E-10	-0.25560514	2.58E-10	0.847745559	3.58E-165	0.370766837	8.54E-21	0.396567743	8.28E-24	0.024691024	0.548108792	-0.268533213	2.86E-11	0.001082261	0.979000958	-0.050589676	0.218259786	0.136283813	0.000868218	0.087360696	0.033274843	-0.115938908	0.004665419
APOBEC4	black	0.279413698	4.09E-12	-0.279413698	4.09E-12	0.964641396	0	0.39583757	1.02E-23	0.271481004	1.70E-11	-0.014100266	0.731638723	-0.344301519	5.66E-18	-0.155152909	0.000146781	-0.047067975	0.252058153	0.143573419	0.000448076	0.064628484	0.115612288	-0.067047501	0.102577427
AC089999.1	black	0.209341388	2.63E-07	-0.209341388	2.63E-07	0.89478972	1.78E-209	0.317736728	2.12E-15	0.226795398	2.29E-08	0.022996944	0.575904082	-0.27636011	7.12E-12	-0.147697373	0.000303912	0.129250516	0.001595526	0.156926316	0.00012284	0.06541373	0.111245727	0.034688891	0.398717021
PLEKHS1	black	-0.132204434	0.001240067	0.132204434	0.001240067	0.408107166	3.03E-25	-0.050158184	0.222216888	-0.044898862	0.274601867	0.204795896	4.80E-07	0.009611711	0.815163781	0.089690986	0.028833073	0.258315826	1.65E-10	0.224887944	3.01E-08	0.105231997	0.010274451	0.177671171	1.33E-05
VWA3A	black	0.251857671	4.78E-10	-0.251857671	4.78E-10	0.889924004	5.43E-204	0.402144549	1.70E-24	0.284153138	1.70E-12	0.001280099	0.975163461	-0.355574273	3.83E-19	-0.173967027	2.01E-05	0.151503379	0.00021048	0.161799232	7.46E-05	0.028718339	0.484804283	-0.070714716	0.085070777
CAPS	black	0.184508837	6.00E-06	-0.184508837	6.00E-06	0.779871996	1.48E-122	0.189573758	3.27E-06	0.145044072	0.0003906	-0.040447536	0.325057362	-0.334863021	4.97E-17	-0.16808201	3.83E-05	0.172181514	2.45E-05	-0.106798494	0.00919075	-0.127350593	0.001871274	0.044778676	0.275889906
FAM92B	black	0.328752012	1.95E-16	-0.328752012	1.95E-16	0.937025292	1.23E-272	0.401349888	2.13E-24	0.359584931	1.43E-19	0.160628446	8.42E-05	-0.365902369	2.95E-20	-0.133766715	0.001083071	-0.067102892	0.102293209	-0.092520059	0.02413344	-0.080446698	0.050030476	-0.086665147	0.034708904
CCDC170	black	0.311294812	8.19E-15	-0.311294812	8.19E-15	0.911875966	4.13E-231	0.47508699	8.96E-35	0.437552045	3.57E-29	0.026115218	0.525264883	-0.435822021	6.23E-29	-0.072595015	0.077077565	-0.144326077	0.000417743	0.085547165	0.037124178	0.067840122	0.098569642	-0.113523307	0.005606756
ANKRD44-AS1	black	0.349943538	1.49E-18	-0.349943538	1.49E-18	0.878278246	7.48E-192	0.45985225	2.04E-32	0.422097323	4.60E-27	0.005860959	0.886650085	-0.473330584	1.70E-34	-0.19789124	1.17E-06	-0.142752675	0.000483483	0.062769304	0.126486375	0.034637513	0.399416329	-0.134700976	0.000998167
LRRC71	black	0.343951132	6.14E-18	-0.343951132	6.14E-18	0.970184784	0	0.434825865	8.56E-29	0.310768143	9.13E-15	-0.033384817	0.416693461	-0.389731563	5.53E-23	-0.219169412	6.81E-08	-0.0017732	0.965601388	-0.016286524	0.692011189	-0.05772807	0.159972654	-0.089973794	0.028330345
AK7	black	0.296045225	1.76E-13	-0.296045225	1.76E-13	0.826251495	1.09E-149	0.359093943	1.62E-19	0.15084025	0.000224533	-0.053477801	0.193069179	-0.279186382	4.26E-12	-0.267309034	3.54E-11	-0.055436374	0.17724273	-0.018500503	0.652721165	-0.022673737	0.581281501	0.077316465	0.059671069
REEP1	black	0.434178822	1.05E-28	-0.434178822	1.05E-28	0.452950956	2.18E-31	0.537678744	8.30E-46	0.359390621	1.50E-19	-0.138302332	0.000725186	-0.282396301	2.36E-12	-0.282771989	2.20E-12	-0.173102358	2.21E-05	-0.006017539	0.883643076	-0.048078408	0.242008651	-0.091165439	0.026293935
LTF	black	-0.089331979	0.029482274	0.089331979	0.029482274	0.31220759	6.77E-15	0.11641415	0.00449797	0.152904284	0.000183458	0.286151304	1.17E-12	-0.144227403	0.000421608	0.067220179	0.101693463	-0.013408434	0.744334924	-0.065753952	0.10939462	-0.069354393	0.091260319	0.141517478	0.000541703
CCDC65	black	0.267732655	3.29E-11	-0.267732655	3.29E-11	0.871272488	3.89E-185	0.380412245	6.86E-22	0.231336528	1.17E-08	0.030607157	0.456535152	-0.277232344	6.08E-12	-0.160681724	8.37E-05	0.132038237	0.001257947	0.304149138	3.53E-14	0.138053957	0.000741525	-0.055067473	0.180147542
CYP2F1	black	0.34337368	7.03E-18	-0.34337368	7.03E-18	0.814320505	5.47E-142	0.395135058	1.24E-23	0.300707561	7.02E-14	-0.08612489	0.035858818	-0.317106384	2.42E-15	-0.175437788	1.71E-05	-0.034884833	0.396056823	-0.060850244	0.138527149	-0.081033115	0.048377696	-0.138608585	0.000705499
SCGB1A1	black	0.420552163	7.38E-27	-0.420552163	7.38E-27	0.734152521	1.29E-101	0.52496345	2.24E-43	0.441329676	1.05E-29	-0.035359701	0.389654308	-0.518264473	3.88E-42	-0.232545301	9.78E-09	-0.175884957	1.62E-05	-0.182866162	7.28E-06	-0.205896737	4.15E-07	-0.160899883	8.19E-05
C16orf71	black	0.200968255	7.89E-07	-0.200968255	7.89E-07	0.88491825	1.30E-198	0.256268792	2.32E-10	0.17742969	1.36E-05	-0.039162271	0.340680055	-0.320460012	1.19E-15	-0.125598887	0.002163526	0.061017988	0.137440758	-0.03398404	0.408374761	-0.056954853	0.165651726	-0.022362431	0.586482941
DYDC2	black	0.322320171	7.95E-16	-0.322320171	7.95E-16	0.889836319	6.78E-204	0.339231879	1.83E-17	0.238120234	4.20E-09	-0.016692957	0.684732323	-0.261240425	1.01E-10	-0.220045739	6.02E-08	-0.078068261	0.057225594	-0.083315356	0.042374397	-0.072740092	0.076487101	-0.011479489	0.780091876
GSTA3	black	0.452902929	2.22E-31	-0.452902929	2.22E-31	0.765152142	2.70E-115	0.46681757	1.76E-33	0.326202692	3.41E-16	-0.116703316	0.004398761	-0.371710402	6.70E-21	-0.317287723	2.33E-15	-0.111944089	0.006311253	-0.05141364	0.210844257	-0.061708439	0.133037953	-0.130782873	0.001400871
NEK5	black	0.271412274	1.72E-11	-0.271412274	1.72E-11	0.886968463	8.73E-201	0.421762557	5.10E-27	0.213861241	1.42E-07	-0.039950979	0.331037138	-0.333943129	6.11E-17	-0.184604747	5.93E-06	0.012917412	0.753388422	0.29169393	4.09E-13	0.177309728	1.38E-05	-0.05753242	0.161395585
RRAD	black	0.264422787	5.84E-11	-0.264422787	5.84E-11	0.430974741	2.91E-28	0.343289116	7.17E-18	0.478869983	2.23E-35	-0.052670477	0.19988586	-0.419359452	1.06E-26	-0.056736128	0.167285332	-0.044953986	0.274012466	-0.203813501	5.45E-07	-0.173262445	2.18E-05	-0.243340871	1.87E-09
C11orf97	black	0.394202663	1.60E-23	-0.394202663	1.60E-23	0.964865498	0	0.448611471	9.42E-31	0.348399484	2.15E-18	-0.030915056	0.452016206	-0.417162955	2.06E-26	-0.21655881	9.81E-08	-0.12566199	0.002152311	-0.091236207	0.026177072	-0.079307077	0.053377598	-0.111646218	0.006452714
TCTEX1D4	black	0.336481231	3.44E-17	-0.336481231	3.44E-17	0.889689237	9.83E-204	0.403363137	1.20E-24	0.290936455	4.73E-13	-0.075999247	0.064164012	-0.407935244	3.19E-25	-0.232281138	1.02E-08	0.071103866	0.08336381	0.051468445	0.210357551	0.022251339	0.588344322	-0.071241973	0.082764714
MAATS1	black	0.25096549	5.53E-10	-0.25096549	5.53E-10	0.835595365	3.82E-156	0.405644457	6.20E-25	0.257241387	1.97E-10	0.026835737	0.513895828	-0.312178546	6.81E-15	-0.174864297	1.82E-05	0.110774505	0.006883187	0.20121224	7.64E-07	0.062346143	0.129068996	-0.042181933	0.304724631
C6	black	0.349322437	1.73E-18	-0.349322437	1.73E-18	0.864507542	5.16E-179	0.463222362	6.28E-33	0.296079067	1.75E-13	-0.009113903	0.82457717	-0.461580058	1.12E-32	-0.238257213	4.12E-09	-0.10055696	0.014212754	-0.032358563	0.43116973	-0.046045489	0.262519311	-0.027426989	0.504662779
ROPN1L	black	0.324978479	4.46E-16	-0.324978479	4.46E-16	0.928657764	3.75E-257	0.374023847	3.68E-21	0.296247481	1.69E-13	-0.006915833	0.866425591	-0.313413664	5.27E-15	-0.173207899	2.19E-05	-0.081138086	0.048086722	-0.065538437	0.110564369	-0.048779327	0.235204793	-0.093600621	0.02252181
WDR63	black	0.293663147	2.80E-13	-0.293663147	2.80E-13	0.957310369	2.76676761671098e-321	0.425047616	1.86E-27	0.287960079	8.34E-13	-0.033279362	0.418167682	-0.350404137	1.34E-18	-0.170519361	2.94E-05	-0.050690223	0.217344995	0.081136972	0.048089802	0.022611488	0.582319867	-0.090642353	0.027171758
EFCAB1	black	0.348772645	1.97E-18	-0.348772645	1.97E-18	0.95090394	9.93E-304	0.438943882	2.28E-29	0.345429574	4.34E-18	-0.02435496	0.553569752	-0.385363029	1.82E-22	-0.176231993	1.56E-05	-0.10346065	0.011635269	-0.058543748	0.154142202	-0.091318378	0.026041942	-0.106393062	0.009460999
FAM81B	black	0.209496757	2.57E-07	-0.209496757	2.57E-07	0.842618642	2.86E-161	0.296112935	1.74E-13	0.229681049	1.50E-08	-0.064714855	0.115125522	-0.373599608	4.11E-21	-0.179746191	1.05E-05	-0.058365952	0.155399152	0.015114228	0.713163483	0.008325402	0.839538563	-0.055342517	0.177978462
AL357093.2	black	0.29101829	4.66E-13	-0.29101829	4.66E-13	0.910300546	6.14E-229	0.425077206	1.84E-27	0.287158134	9.70E-13	-0.013206252	0.748058588	-0.367369785	2.03E-20	-0.165944299	4.82E-05	-0.042406828	0.302151192	0.262819119	7.68E-11	0.176004302	1.60E-05	-0.092890619	0.023569867
HSD17B13	black	0.31297991	5.77E-15	-0.31297991	5.77E-15	0.45115775	4.00E-31	0.361831615	8.20E-20	0.148317832	0.000286416	-0.058491807	0.154508604	-0.380859453	6.09E-22	-0.251044264	5.46E-10	-0.049544991	0.227928078	-0.020313841	0.621235988	-0.088192378	0.031626778	-0.140783566	0.000579315
MAP3K19	black	0.238220967	4.14E-09	-0.238220967	4.14E-09	0.942857192	9.55E-285	0.376851123	1.76E-21	0.251193026	5.33E-10	0.019001439	0.643958345	-0.313457785	5.22E-15	-0.128055913	0.001764176	-0.025238516	0.539269426	0.177502447	1.35E-05	0.123802872	0.002505984	-0.066075559	0.10766721
EYA4	black	0.303975118	3.65E-14	-0.303975118	3.65E-14	0.27054648	2.01E-11	0.359501357	1.46E-19	0.140783098	0.000579339	-0.150803095	0.000225346	-0.075383845	0.066356652	-0.114071736	0.005379181	-0.163196331	6.45E-05	0.035339249	0.389928757	0.013731875	0.738390404	-0.124550409	0.002357845
CDHR4	black	0.276437879	7.02E-12	-0.276437879	7.02E-12	0.96535453	0	0.36920459	1.27E-20	0.29948895	8.95E-14	0.01247196	0.761631105	-0.351888041	9.35E-19	-0.157581415	0.000114964	0.031636639	0.441525149	-0.035583065	0.386664595	-0.092826853	0.023666027	-0.051817098	0.207280241
TEKT1	black	0.363981043	4.79E-20	-0.363981043	4.79E-20	0.972359621	0	0.44260733	6.89E-30	0.347473059	2.68E-18	-0.01816767	0.658570025	-0.42178702	5.06E-27	-0.209428308	2.60E-07	-0.115332662	0.00488719	-0.080272194	0.050531326	-0.078031561	0.057343014	-0.107840994	0.008527146
TMEM190	black	0.331468873	1.07E-16	-0.331468873	1.07E-16	0.911475339	1.49E-230	0.401920119	1.81E-24	0.318642082	1.75E-15	0.013599823	0.740815525	-0.381541044	5.08E-22	-0.154953885	0.000149726	-0.028473908	0.488530466	-0.106276009	0.009540327	-0.121961995	0.002907687	-0.079630497	0.052409262
ZNF474	black	0.23765506	4.51E-09	-0.23765506	4.51E-09	0.931208498	1.15E-261	0.375738689	2.35E-21	0.289383918	6.36E-13	0.023726409	0.563854376	-0.316074904	3.01E-15	-0.069545536	0.090369406	-0.056161677	0.171633238	0.089009542	0.030075997	0.052651439	0.200048692	-0.071154451	0.083143974
CACNG6	black	0.27286847	1.33E-11	-0.27286847	1.33E-11	0.847038585	1.26E-164	0.330667403	1.27E-16	0.285850439	1.24E-12	0.027368231	0.505576426	-0.265457393	4.88E-11	-0.114406828	0.005244259	-0.074064701	0.071264369	-0.097437085	0.017529935	-0.1022442	0.012659923	-0.01265198	0.758296682
ECRG4	black	0.537105319	1.07E-45	-0.537105319	1.07E-45	0.804686689	3.64E-136	0.682766555	9.81E-83	0.503307067	1.82E-39	-0.133109919	0.001146694	-0.618895094	4.37E-64	-0.291415944	4.31E-13	-0.230254582	1.38E-08	-0.150448882	0.000233234	-0.172722735	2.31E-05	-0.275253393	8.69E-12
AKAP14	black	0.320056347	1.29E-15	-0.320056347	1.29E-15	0.946023433	7.25E-292	0.377729778	1.39E-21	0.319667734	1.40E-15	-0.000653493	0.98731938	-0.365169343	3.55E-20	-0.186751338	4.60E-06	-0.094206684	0.021659386	-0.068042742	0.097565402	-0.046626583	0.256537966	-0.081805119	0.046271823
MIR126	black	0.240587023	2.87E-09	-0.240587023	2.87E-09	0.33056674	1.30E-16	0.349299281	1.74E-18	0.231251089	1.19E-08	-0.054705693	0.183030407	-0.331322448	1.10E-16	-0.246857938	1.07E-09	0.311227926	8.30E-15	0.083342232	0.042307628	-0.036875739	0.369637928	-0.137749483	0.000762019
SPAG6	black	0.259841437	1.27E-10	-0.259841437	1.27E-10	0.853471854	1.05E-169	0.364461476	4.24E-20	0.274497849	9.95E-12	0.012026715	0.769896987	-0.314554207	4.15E-15	-0.130909165	0.001385845	-0.066655102	0.10460884	0.016183177	0.693866612	-0.015845203	0.699947114	-0.084904201	0.038576813
PPIL6	black	0.305430078	2.72E-14	-0.305430078	2.72E-14	0.853601821	8.23E-170	0.428973603	5.46E-28	0.293508746	2.88E-13	-0.071078939	0.083472315	-0.452649421	2.42E-31	-0.233227094	8.83E-09	-0.102136889	0.012754028	0.049129341	0.231858224	0.016049918	0.69626177	-0.186494152	4.74E-06
RSPH1	black	0.279721544	3.86E-12	-0.279721544	3.86E-12	0.9299094	2.41E-259	0.352300288	8.47E-19	0.232083484	1.05E-08	-0.02661607	0.517348364	-0.365287192	3.45E-20	-0.174958791	1.80E-05	0.033501376	0.415067561	-0.02761431	0.501755856	-0.112329755	0.006132236	0.010031382	0.807248524
EFHB	black	0.304458648	3.31E-14	-0.304458648	3.31E-14	0.936580137	9.23E-272	0.410273076	1.60E-25	0.272901208	1.32E-11	-0.030122169	0.463704301	-0.37042164	9.33E-21	-0.169125489	3.43E-05	-0.028159938	0.493339234	0.033226286	0.41891083	-0.016009344	0.696991619	-0.078972333	0.054395491
C5orf49	black	0.273529592	1.18E-11	-0.273529592	1.18E-11	0.844822324	6.26E-163	0.351007263	1.16E-18	0.198597322	1.07E-06	-0.049159471	0.231571729	-0.42439601	2.27E-27	-0.251854003	4.79E-10	-0.032913501	0.423305999	-0.064530448	0.116166753	-0.082063534	0.045584344	-0.097484002	0.017475421
LINC02345	black	0.331807691	9.87E-17	-0.331807691	9.87E-17	0.579201008	1.64E-54	0.382632125	3.79E-22	0.620617634	1.56E-64	-0.006495546	0.874473824	-0.305780843	2.53E-14	0.080187117	0.050777024	-0.237169286	4.86E-09	-0.041244002	0.315613303	0.00141513	0.972544573	-0.28812304	8.08E-13
AL645924.1	black	0.193228299	2.09E-06	-0.193228299	2.09E-06	0.880340881	6.56E-194	0.291414408	4.32E-13	0.170817117	2.85E-05	-0.008855332	0.829476681	-0.281160482	2.97E-12	-0.164593659	5.56E-05	0.178775368	1.17E-05	0.165160538	5.24E-05	0.037134387	0.366287763	-0.001169029	0.977317836
CFAP73	black	0.306394865	2.24E-14	-0.306394865	2.24E-14	0.958409869	0	0.384904421	2.06E-22	0.304700379	3.15E-14	-0.005477982	0.89401166	-0.373027698	4.76E-21	-0.204451103	5.02E-07	0.056874077	0.166253622	-0.020372237	0.620233062	-0.059524166	0.147349044	-0.029434599	0.473974377
RNU7-171P	black	0.253172933	3.86E-10	-0.253172933	3.86E-10	0.302683458	4.73E-14	0.340513615	1.37E-17	0.195096828	1.66E-06	-0.066510112	0.105367449	-0.33593339	3.90E-17	-0.211498931	1.96E-07	0.00759666	0.8534178	0.122698532	0.002740409	0.001733125	0.96637835	-0.133707513	0.001088669
CCDC89	black	0.262400011	8.25E-11	-0.262400011	8.25E-11	0.788211439	6.33E-127	0.400309003	2.87E-24	0.325066984	4.38E-16	0.060516431	0.140708695	-0.244627151	1.53E-09	-0.030172287	0.462960561	-0.09343096	0.022768507	-0.026164085	0.524489786	0.020236851	0.622559331	-0.062554484	0.127792392
WDR38	black	0.330531296	1.31E-16	-0.330531296	1.31E-16	0.953936994	9.94954598292144e-312	0.3894811	5.92E-23	0.331199849	1.13E-16	-0.002291929	0.955547687	-0.369447959	1.20E-20	-0.170409061	2.98E-05	-0.06481169	0.114581694	-0.094491803	0.02126368	-0.084437612	0.03966089	-0.085762428	0.036648334
SNX25P1	black	-0.267554417	3.39E-11	0.267554417	3.39E-11	-0.257324515	1.94E-10	-0.323316516	6.40E-16	-0.374848381	2.97E-21	0.026940377	0.512255402	0.268506307	2.88E-11	0.027719134	0.500133033	0.068056671	0.097496665	0.118257898	0.003898525	0.158834314	0.000101207	0.288637084	7.33E-13
SPAG8	black	0.249510787	7.00E-10	-0.249510787	7.00E-10	0.921233351	6.43E-245	0.373522455	4.19E-21	0.28156086	2.76E-12	0.036690391	0.372050311	-0.341022039	1.21E-17	-0.179027342	1.14E-05	0.188905575	3.55E-06	0.140136	0.000614501	0.026943535	0.512205929	-0.070410289	0.086425674
TTC29	black	0.327553906	2.54E-16	-0.327553906	2.54E-16	0.968940055	0	0.411628571	1.08E-25	0.324027109	5.49E-16	-0.012352126	0.763853183	-0.365273739	3.46E-20	-0.157741157	0.000113117	-0.10432405	0.010953228	0.0140612	0.732353728	0.014694409	0.720793317	-0.110430301	0.007060132
CAPSL	black	0.331558797	1.04E-16	-0.331558797	1.04E-16	0.943940744	3.89E-287	0.389960925	5.19E-23	0.314554103	4.15E-15	-0.009073323	0.825345654	-0.371810485	6.53E-21	-0.168330987	3.73E-05	-0.07904608	0.054169863	-0.065529234	0.110614541	-0.065288354	0.111934073	-0.084643821	0.039178643
LRRC18	black	0.414383086	4.74E-26	-0.414383086	4.74E-26	0.914589777	5.96E-235	0.555779127	1.88E-49	0.40563613	6.22E-25	-0.034375666	0.402991726	-0.436582261	4.88E-29	-0.208704576	2.86E-07	-0.117200304	0.004232863	0.170062696	3.09E-05	0.091570863	0.025630486	-0.144491082	0.000411354
SPATA18	black	0.300504171	7.31E-14	-0.300504171	7.31E-14	0.81052884	1.17E-139	0.494441626	6.04E-38	0.279225132	4.23E-12	-0.073260702	0.074398437	-0.581601308	4.71E-55	-0.24650381	1.13E-09	-0.10831942	0.00823717	0.059904563	0.14477569	0.011083219	0.787498183	-0.001191602	0.976879979
AL121899.1	black	0.211186441	2.05E-07	-0.211186441	2.05E-07	0.771781155	1.69E-118	0.20334838	5.80E-07	0.119627885	0.003501041	-0.032301092	0.431988931	-0.139406042	0.000656537	-0.17845359	1.21E-05	-0.009730598	0.812919561	-0.112380452	0.006109046	-0.056066626	0.172360719	0.088292409	0.031433341
CDHR3	black	0.283473796	1.93E-12	-0.283473796	1.93E-12	0.798779653	9.40E-133	0.367989154	1.74E-20	0.12028664	0.00332333	0.024412192	0.552637875	-0.383754072	2.81E-22	-0.262476256	8.15E-11	0.017210767	0.675501005	0.056600249	0.168306248	0.002024422	0.960731564	0.000219177	0.995746861
CABCOCO1	black	0.360228781	1.22E-19	-0.360228781	1.22E-19	0.861997595	7.95E-177	0.471218905	3.65E-34	0.33392666	6.14E-17	-0.052939059	0.197598877	-0.489579176	3.95E-37	-0.182936929	7.22E-06	-0.133817303	0.001078308	-0.037186728	0.365612108	-0.064157397	0.1182957	-0.149409463	0.000257899
DTHD1	black	0.288890982	6.99E-13	-0.288890982	6.99E-13	0.909682721	4.26E-228	0.476708023	4.95E-35	0.362291818	7.31E-20	0.07577016	0.064973162	-0.356595411	2.99E-19	-0.13956736	0.000647024	-0.051271674	0.212108791	0.236511156	5.38E-09	0.134832162	0.00098675	-0.118003592	0.003976658
CHST9	black	0.242164214	2.25E-09	-0.242164214	2.25E-09	0.849119159	3.05E-166	0.353454912	6.41E-19	0.246927044	1.06E-09	-0.002645482	0.948699264	-0.246140155	1.20E-09	-0.108514214	0.008121649	-0.076969632	0.060828069	0.030885614	0.452447219	-0.000718881	0.9860507	-0.044270304	0.281383605
CNGA4	black	0.330827957	1.23E-16	-0.330827957	1.23E-16	0.937569846	1.02E-273	0.40750616	3.61E-25	0.297435991	1.34E-13	-0.008034413	0.845074874	-0.37629221	2.03E-21	-0.176993295	1.43E-05	-0.015060121	0.714145248	-0.065333788	0.111684244	-0.103734583	0.011414913	-0.052143557	0.204428485
DNAH9	black	0.31355608	5.11E-15	-0.31355608	5.11E-15	0.960366771	0	0.436046927	5.79E-29	0.297034232	1.45E-13	-0.015794733	0.700856788	-0.379517241	8.70E-22	-0.168410628	3.70E-05	-0.067725197	0.099142894	0.023936576	0.560405329	-0.013121421	0.749622714	-0.072471173	0.077584531
ENKUR	black	0.256907999	2.08E-10	-0.256907999	2.08E-10	0.934598655	6.16E-268	0.356962193	2.73E-19	0.281513513	2.78E-12	0.031293124	0.446502057	-0.308647133	1.41E-14	-0.116263132	0.004550582	-0.061077618	0.137056146	0.076951268	0.060889842	0.054710965	0.182988155	-0.055185381	0.179215297
IL20RA	black	0.431751886	2.28E-28	-0.431751886	2.28E-28	0.361193806	9.61E-20	0.433278735	1.40E-28	0.296417415	1.64E-13	-0.137448485	0.000782794	-0.296727614	1.54E-13	-0.13661458	0.00084312	-0.259831529	1.28E-10	-0.165775202	4.91E-05	-0.135728788	0.000911889	0.065143129	0.112735571
RSPH9	black	0.277482769	5.81E-12	-0.277482769	5.81E-12	0.908577713	1.31E-226	0.311963417	7.13E-15	0.185329456	5.45E-06	-0.031419002	0.444674634	-0.295461248	1.97E-13	-0.166185958	4.70E-05	0.025413569	0.536458273	0.031811447	0.439004719	0.006661554	0.87129327	-0.035991329	0.381236202
AP003717.1	black	-0.192950535	2.17E-06	0.192950535	2.17E-06	0.281041031	3.03E-12	-0.087595704	0.032801882	-0.132994257	0.001158249	0.134167121	0.001045898	-0.085336897	0.037594033	0.054012324	0.188650618	0.500126956	6.47E-39	0.471669551	3.10E-34	0.185127843	5.58E-06	0.099874179	0.014887315
LRRIQ1	black	0.219536834	6.47E-08	-0.219536834	6.47E-08	0.864000276	1.44E-178	0.348854164	1.93E-18	0.205490389	4.38E-07	-0.003043677	0.940990676	-0.216747764	9.55E-08	-0.110019812	0.00727647	-0.030917025	0.451987384	0.274911319	9.24E-12	0.202469035	6.50E-07	-0.07819596	0.056818587
WNT9A	black	0.386014386	1.52E-22	-0.386014386	1.52E-22	0.314368292	4.31E-15	0.355230826	4.17E-19	0.237700585	4.48E-09	-0.07610414	0.063796305	-0.170017878	3.11E-05	-0.04202928	0.30647967	0.020058724	0.625625745	-0.113890591	0.005453411	-0.119135237	0.003639532	-0.239080933	3.63E-09
AC004832.1	black	0.35257571	7.93E-19	-0.35257571	7.93E-19	0.958532563	0	0.420856892	6.72E-27	0.302657746	4.76E-14	-0.048426256	0.238614997	-0.407121653	4.04E-25	-0.239684276	3.30E-09	-0.03949056	0.336644724	-0.041071029	0.317648886	-0.071512805	0.081599974	-0.088654123	0.030742298
RSPH4A	black	0.322430756	7.76E-16	-0.322430756	7.76E-16	0.929148816	5.23E-258	0.442456645	7.24E-30	0.336875972	3.14E-17	0.001674035	0.967524016	-0.376915665	1.73E-21	-0.187053801	4.44E-06	-0.070218547	0.087287939	0.036190805	0.378600974	0.002676857	0.948091699	-0.123340274	0.002601861
C6orf118	black	0.321542675	9.40E-16	-0.321542675	9.40E-16	0.980461943	0	0.423604003	2.90E-27	0.303599498	3.94E-14	-0.01637594	0.690407358	-0.380057925	7.53E-22	-0.1873814	4.26E-06	-0.048208168	0.240738755	0.007268286	0.859686936	-0.024418659	0.55253262	-0.094752455	0.020907442
DCDC2	black	0.343060682	7.56E-18	-0.343060682	7.56E-18	0.345489231	4.28E-18	0.406261696	5.19E-25	0.149538127	0.000254719	-0.201575127	7.29E-07	-0.242377753	2.17E-09	-0.368962113	1.36E-20	-0.159127309	9.82E-05	0.024682899	0.548240514	0.041189867	0.316249452	0.133830648	0.001077055
LDLRAD1	black	0.26567397	4.70E-11	-0.26567397	4.70E-11	0.756498307	2.86E-111	0.26706676	3.70E-11	0.136575116	0.000846078	-0.039717892	0.333868399	-0.206550368	3.81E-07	-0.223357138	3.76E-08	-0.015235686	0.710961384	-0.10218213	0.012714279	-0.102302595	0.012608972	0.143149338	0.000466058
ECT2L	black	0.261690154	9.31E-11	-0.261690154	9.31E-11	0.944916813	2.49E-289	0.406630207	4.66E-25	0.270576819	2.00E-11	-0.001476301	0.97135826	-0.338144403	2.35E-17	-0.146338686	0.000345768	-0.060082611	0.143583073	0.1615655	7.64E-05	0.117173231	0.004241752	-0.062095455	0.130618145
TEKT2	black	0.254611587	3.05E-10	-0.254611587	3.05E-10	0.882386473	5.48E-196	0.310945142	8.80E-15	0.204622713	4.91E-07	-0.008295415	0.840108722	-0.274193042	1.05E-11	-0.165614247	4.99E-05	0.117281401	0.004206336	-0.001438745	0.972086594	-0.03722009	0.365181856	-0.058560222	0.154026122
DRC3	black	0.296013539	1.77E-13	-0.296013539	1.77E-13	0.930313872	4.61E-260	0.430024894	3.93E-28	0.226653125	2.33E-08	-0.024855349	0.545448254	-0.400572948	2.66E-24	-0.257391306	1.92E-10	0.150512052	0.000231809	0.12084226	0.003179856	-0.004816784	0.906742283	-0.054762917	0.182572159
SRGAP3-AS2	black	0.357363516	2.47E-19	-0.357363516	2.47E-19	0.946572399	3.82E-293	0.447760253	1.25E-30	0.35522723	4.17E-19	-0.016499575	0.688192048	-0.418541834	1.36E-26	-0.187412794	4.25E-06	-0.114417409	0.005240049	0.013010551	0.751668483	-0.01255126	0.760161717	-0.094346075	0.021465139
ANKRD66	black	0.364663584	4.03E-20	-0.364663584	4.03E-20	0.963372037	0	0.437728278	3.37E-29	0.318705317	1.73E-15	-0.028012658	0.495603658	-0.396915288	7.51E-24	-0.20325774	5.86E-07	-0.107391427	0.008807891	-0.034365325	0.403133322	-0.043461678	0.290273632	-0.115895828	0.004680873
DNAH12	black	0.234683661	7.09E-09	-0.234683661	7.09E-09	0.88977602	7.89E-204	0.365558168	3.22E-20	0.237032636	4.96E-09	-0.029970517	0.465958809	-0.295124875	2.11E-13	-0.154835128	0.00015151	0.05558179	0.176107306	0.2491983	7.36E-10	0.15660237	0.000126919	-0.043688528	0.287760834
MS4A8	black	0.286661489	1.07E-12	-0.286661489	1.07E-12	0.844360127	1.40E-162	0.36889438	1.38E-20	0.282390064	2.36E-12	0.040310044	0.326706046	-0.371559742	6.96E-21	-0.197162145	1.28E-06	-0.034836307	0.396714638	-0.054471619	0.184913722	-0.091710385	0.025405534	0.091953491	0.025017641
CFAP53	black	0.260746351	1.09E-10	-0.260746351	1.09E-10	0.932689935	2.30E-264	0.323404335	6.28E-16	0.225117464	2.92E-08	-0.002718321	0.947288813	-0.304960018	2.99E-14	-0.187910521	4.00E-06	0.021344919	0.603632319	-0.019488217	0.635490203	-0.059608174	0.146777756	-0.055561309	0.176266893
TMEM212	black	0.330688447	1.27E-16	-0.330688447	1.27E-16	0.966605735	0	0.428175495	7.01E-28	0.306801847	2.06E-14	-0.019957042	0.627379079	-0.374742832	3.05E-21	-0.182061202	8.00E-06	-0.069295822	0.091534724	0.0204434	0.619011814	-0.02610204	0.525474016	-0.088865439	0.030344639
CCDC60	black	0.264308234	5.95E-11	-0.264308234	5.95E-11	0.91226523	1.18E-231	0.367019263	2.22E-20	0.241908878	2.34E-09	-0.012706139	0.7572944	-0.333101432	7.39E-17	-0.15399737	0.00016467	0.021858918	0.594941127	0.165801803	4.90E-05	0.073606998	0.073035036	-0.021710544	0.597444126
CFAP52	black	0.345945121	3.85E-18	-0.345945121	3.85E-18	0.985287675	0	0.435882679	6.11E-29	0.303075823	4.38E-14	-0.022459453	0.584859547	-0.392571904	2.52E-23	-0.219272822	6.71E-08	-0.031518686	0.443230498	0.018630468	0.65044305	-0.021746289	0.596840694	-0.079463348	0.052907871
ARMC3	black	0.173454275	2.13E-05	-0.173454275	2.13E-05	0.861626724	1.66E-176	0.266248131	4.26E-11	0.182968028	7.19E-06	0.011451879	0.780607286	-0.194632031	1.76E-06	-0.068243769	0.096577129	0.019451701	0.636123818	0.178993148	1.14E-05	0.127766279	0.001807456	-0.060572642	0.140339508
HHIPL2	black	-0.2461927	1.19E-09	0.2461927	1.19E-09	-0.259548635	1.34E-10	-0.328157326	2.22E-16	-0.239183314	3.57E-09	0.043597506	0.288767311	0.321299689	9.90E-16	0.217417273	8.70E-08	0.125124183	0.002249615	0.086226717	0.035639639	0.148750939	0.000274767	0.194676472	1.75E-06
PLCH2	black	-0.150272261	0.000237263	0.150272261	0.000237263	0.296288094	1.68E-13	-0.031083103	0.449560503	0.011707996	0.775830074	0.154925561	0.00015015	-0.074896006	0.068138215	0.08378305	0.041225093	0.44008987	1.57E-29	0.167609873	4.03E-05	-0.000482003	0.990646863	0.110540993	0.007002789
DYNLRB2	black	0.339065844	1.91E-17	-0.339065844	1.91E-17	0.945338942	2.72E-290	0.417463309	1.88E-26	0.304793423	3.10E-14	-0.03016669	0.463043599	-0.440517589	1.36E-29	-0.235234407	6.53E-09	-0.073346042	0.074060535	-0.012751835	0.756449053	-0.041616823	0.311254977	-0.075853097	0.064679259
CCDC33	black	0.242181253	2.24E-09	-0.242181253	2.24E-09	0.930094463	1.13E-259	0.320626498	1.14E-15	0.219792274	6.24E-08	-0.000735426	0.985729684	-0.307548485	1.77E-14	-0.137552511	0.000775555	0.019106207	0.642131814	-0.026472551	0.519610536	-0.051157276	0.213131746	0.005660517	0.890501806
C22orf15	black	0.293929841	2.66E-13	-0.293929841	2.66E-13	0.958791585	0	0.387292002	1.08E-22	0.301910904	5.53E-14	0.013338391	0.745624264	-0.352567089	7.94E-19	-0.159934312	9.04E-05	0.014863446	0.717717839	0.020409197	0.619598651	-0.0003499	0.993210216	-0.075314817	0.066606389
PZP	black	0.207941514	3.17E-07	-0.207941514	3.17E-07	0.755703566	6.57E-111	0.382917581	3.51E-22	0.214274639	1.34E-07	-0.015482682	0.706490638	-0.252222821	4.51E-10	-0.125442422	0.002191562	0.009013717	0.826474741	0.456200738	7.19E-32	0.313746053	4.91E-15	-0.037038798	0.367523676
FAM181A	black	0.352327709	8.42E-19	-0.352327709	8.42E-19	0.342062755	9.54E-18	0.348453514	2.13E-18	0.220803389	5.41E-08	-0.024609107	0.549437482	-0.25819267	1.68E-10	-0.231412432	1.16E-08	-0.079839193	0.051792225	-0.130278292	0.001462414	-0.125716941	0.002142589	-0.087889942	0.032217823
DNAJB13	black	-0.166891616	4.36E-05	0.166891616	4.36E-05	0.362282657	7.33E-20	-0.103102018	0.011929444	-0.149793183	0.000248523	0.165712918	4.94E-05	-0.08663164	0.034779299	0.048549858	0.237417227	0.448001913	1.16E-30	0.301989585	5.44E-14	0.097705908	0.017219588	0.125055832	0.002262265
C11orf88	black	0.389959159	5.19E-23	-0.389959159	5.19E-23	0.970532006	0	0.461499929	1.15E-32	0.357246553	2.55E-19	-0.037664774	0.359477189	-0.427876545	7.70E-28	-0.210654486	2.20E-07	-0.117670059	0.004081281	-0.057273936	0.163290076	-0.065828592	0.108991781	-0.113531523	0.005603284
PACRG	black	0.383349289	3.13E-22	-0.383349289	3.13E-22	0.953816848	2.11259253395553e-311	0.467907226	1.20E-33	0.331556088	1.04E-16	-0.034349959	0.403343763	-0.412613626	8.03E-26	-0.226205042	2.49E-08	-0.110367342	0.007092935	-0.039852006	0.332237447	-0.060381099	0.14160059	-0.067556234	0.099990506
IL5RA	black	0.407560776	3.55E-25	-0.407560776	3.55E-25	0.938480926	1.51E-275	0.549269118	4.09E-48	0.395061795	1.26E-23	0.075224567	0.066934071	-0.446719681	1.77E-30	-0.174095547	1.98E-05	-0.122640437	0.002753278	0.048571943	0.237203663	0.025862881	0.529276646	-0.140447534	0.000597333
TSPAN19	black	0.209040438	2.73E-07	-0.209040438	2.73E-07	0.914247971	1.85E-234	0.317635445	2.17E-15	0.262415483	8.23E-11	0.05703071	0.16508797	-0.289862457	5.81E-13	-0.104811538	0.010583998	-0.010136054	0.805277374	0.045082323	0.272643607	0.012278811	0.765213609	-0.024219894	0.555772003
DNAAF1	black	0.250643333	5.83E-10	-0.250643333	5.83E-10	0.937273466	3.96E-273	0.37393961	3.76E-21	0.232438021	9.94E-09	0.036476987	0.374839879	-0.34167449	1.04E-17	-0.183088699	7.09E-06	0.155510838	0.000141622	0.115753611	0.004732218	0.000662121	0.987151973	-0.05310127	0.196226931
WDR78	black	0.246747404	1.09E-09	-0.246747404	1.09E-09	0.867877183	5.07E-182	0.376627664	1.86E-21	0.259784897	1.29E-10	-0.012996952	0.751919527	-0.286620057	1.07E-12	-0.076670315	0.061841409	-0.047002547	0.252718749	0.252032008	4.65E-10	0.237922687	4.33E-09	-0.084827712	0.038752786
GAS2L2	black	0.24910007	7.48E-10	-0.24910007	7.48E-10	0.853106601	2.07E-169	0.324074785	5.43E-16	0.280135236	3.58E-12	-0.070381272	0.086555723	-0.401519019	2.03E-24	-0.191969873	2.44E-06	0.106204749	0.00958891	-0.025229321	0.539417303	-0.096362381	0.018820022	-0.10678945	0.009196703
LRRC4	black	0.304176823	3.51E-14	-0.304176823	3.51E-14	0.506602065	4.82E-40	0.431302174	2.62E-28	0.335479617	4.32E-17	-0.101365458	0.013448894	-0.34472247	5.13E-18	-0.069670769	0.089789491	-0.132789924	0.001178925	0.11502877	0.005001898	0.08893852	0.030208143	-0.127316458	0.001876605
CFAP77	black	0.353084302	7.01E-19	-0.353084302	7.01E-19	0.968860733	0	0.430401194	3.49E-28	0.330677728	1.27E-16	-0.025108723	0.541358502	-0.393022452	2.23E-23	-0.182333175	7.75E-06	-0.071517288	0.081580806	-0.06495265	0.113793664	-0.104663957	0.010694595	-0.091692316	0.02543457
SLC52A1	black	-0.175556302	1.68E-05	0.175556302	1.68E-05	0.272502772	1.42E-11	-0.10983108	0.007377913	-0.098733405	0.016077249	-0.01226232	0.765519719	-0.076435826	0.062644971	0.017187051	0.675922757	0.302477162	4.93E-14	0.078158205	0.056938671	-0.000824984	0.983992115	0.094022694	0.021918119
DRC7	black	0.232896695	9.28E-09	-0.232896695	9.28E-09	0.933120491	3.67E-265	0.315163705	3.65E-15	0.218768952	7.20E-08	0.023266261	0.571441262	-0.281833624	2.62E-12	-0.150180161	0.00023939	0.068165426	0.096961317	0.005985094	0.884266033	-0.033968354	0.408591249	0.005989241	0.88418641
FAM183A	black	0.279856367	3.77E-12	-0.279856367	3.77E-12	0.859127209	2.24E-174	0.294652608	2.31E-13	0.208067214	3.11E-07	-0.020687065	0.614838188	-0.331318134	1.10E-16	-0.201405678	7.45E-07	0.008090061	0.844015524	-0.080911103	0.04871776	-0.080780119	0.049085053	0.008106667	0.843699441
VWA3B	black	0.29388004	2.68E-13	-0.29388004	2.68E-13	0.953020784	0.00E+00	0.390081162	5.02E-23	0.228604362	1.75E-08	-0.011835736	0.773450549	-0.355097968	4.30E-19	-0.18976466	3.20E-06	-0.027151134	0.508959671	0.031914435	0.437523676	-0.01821833	0.657678408	-0.004250078	0.917672764
CFAP65	black	0.315488577	3.41E-15	-0.315488577	3.41E-15	0.967792514	0	0.40983646	1.82E-25	0.274679884	9.63E-12	-0.014297281	0.728036385	-0.373488864	4.23E-21	-0.200793447	8.07E-07	-0.001616023	0.968648842	-0.029763761	0.469042264	-0.083657214	0.041531698	-0.026566822	0.518124041
AC010255.2	black	0.283529465	1.91E-12	-0.283529465	1.91E-12	0.932038514	3.60E-263	0.389975376	5.17E-23	0.294010829	2.62E-13	-0.013994527	0.733574559	-0.349643241	1.60E-18	-0.126397823	0.002025411	-0.058456119	0.154760736	0.052573728	0.200714386	-0.009223794	0.822496952	-0.085200234	0.037902113
DNAI2	black	0.332028716	9.40E-17	-0.332028716	9.40E-17	0.970257541	0	0.419575038	9.93E-27	0.318596877	1.77E-15	0.010850271	0.791860984	-0.396470019	8.51E-24	-0.19064431	2.87E-06	-0.006286067	0.878490105	-0.049058391	0.232533857	-0.070357462	0.08666255	-0.061909681	0.131775406
OSBPL6	black	0.37258369	5.35E-21	-0.37258369	5.35E-21	0.749497338	3.90E-108	0.532763881	7.42E-45	0.356192352	3.30E-19	-0.081086048	0.048230783	-0.323127482	6.67E-16	-0.231741591	1.10E-08	-0.120574732	0.00324822	0.079984282	0.051366832	0.040740878	0.321557948	-0.207369525	3.42E-07
C1orf189	black	0.328059283	2.27E-16	-0.328059283	2.27E-16	0.940232074	3.82E-279	0.397607962	6.18E-24	0.307828921	1.67E-14	-0.015538973	0.705473148	-0.381499807	5.13E-22	-0.21362598	1.47E-07	-0.10288438	0.012111156	-0.026068908	0.52599998	-0.040129098	0.328884033	-0.103733518	0.011415763
DUSP13	blue	-0.205688213	4.27E-07	0.205688213	4.27E-07	-0.199491717	9.53E-07	-0.333707255	6.45E-17	-0.171707785	2.58E-05	0.025299807	0.538284335	0.37601653	2.19E-21	0.102217728	0.012683079	0.119853336	0.003439273	0.003287977	0.936264006	0.105957845	0.009758947	0.114203371	0.005325811
CENPN	blue	-0.335592795	4.21E-17	0.335592795	4.21E-17	-0.341694398	1.04E-17	-0.467922262	1.19E-33	-0.278536471	4.80E-12	0.109143543	0.00775825	0.799401484	4.16E-133	0.291256467	4.45E-13	0.001263982	0.975476068	0.065477086	0.110899162	0.212356173	1.75E-07	0.234062053	7.79E-09
BLM	blue	-0.415579184	3.32E-26	0.415579184	3.32E-26	-0.289427486	6.31E-13	-0.459099848	2.65E-32	-0.402468175	1.55E-24	0.165257792	5.19E-05	0.823471604	7.64E-148	0.285786589	1.26E-12	0.203324155	5.81E-07	0.284138958	1.71E-12	0.294300103	2.47E-13	0.298161744	1.16E-13
NCAPG2	blue	-0.432684769	1.69E-28	0.432684769	1.69E-28	-0.326848841	2.96E-16	-0.493626509	8.30E-38	-0.359673422	1.40E-19	0.111790383	0.006383897	0.854723971	1.01E-170	0.355159387	4.24E-19	0.21595813	1.07E-07	0.281566331	2.75E-12	0.292675379	3.39E-13	0.201100878	7.75E-07
CHEK1	blue	-0.434790047	8.66E-29	0.434790047	8.66E-29	-0.321113558	1.03E-15	-0.523838905	3.63E-43	-0.358092273	2.07E-19	0.120507921	0.003265499	0.884828701	1.61E-198	0.395829189	1.02E-23	0.177501141	1.35E-05	0.219079704	6.90E-08	0.255863052	2.48E-10	0.179233954	1.11E-05
UHRF1	blue	-0.495724346	3.66E-38	0.495724346	3.66E-38	-0.331961886	9.54E-17	-0.577507157	3.93E-54	-0.376628605	1.86E-21	0.151934067	0.000201799	0.87067696	1.39E-184	0.472802341	2.06E-34	0.241061835	2.67E-09	0.123729433	0.002520986	0.203715562	5.53E-07	0.277789806	5.49E-12
C8orf76	blue	-0.402846088	1.39E-24	0.402846088	1.39E-24	-0.2536116	3.59E-10	-0.554913495	2.85E-49	-0.438214811	2.88E-29	0.10910643	0.00777927	0.526709143	1.05E-43	0.14859466	0.000278918	0.229531316	1.53E-08	0.161780668	7.47E-05	0.184492588	6.01E-06	0.30214426	5.27E-14
PRTFDC1	blue	-0.317101337	2.43E-15	0.317101337	2.43E-15	-0.220032751	6.03E-08	-0.384525609	2.28E-22	-0.350545466	1.29E-18	0.123982134	0.002469706	0.652853165	1.95E-73	0.269134998	2.58E-11	0.104632739	0.01071812	0.12437216	0.002392424	0.185816812	5.14E-06	0.2550777	2.82E-10
CEP85	blue	-0.417805353	1.70E-26	0.417805353	1.70E-26	-0.213369774	1.52E-07	-0.444958899	3.18E-30	-0.389291607	6.24E-23	0.083241258	0.042558942	0.597734476	8.15E-59	0.130275666	0.001462741	0.401360913	2.13E-24	0.221889062	4.63E-08	0.164911588	5.38E-05	0.098331492	0.016515921
TYMSOS	blue	-0.338988098	1.94E-17	0.338988098	1.94E-17	-0.204949676	4.70E-07	-0.468422718	9.95E-34	-0.421762732	5.10E-27	0.062568677	0.127705785	0.618178232	6.70E-64	0.135012405	0.00097126	0.241542278	2.48E-09	0.093362065	0.02286935	0.132485757	0.001210333	0.31428429	4.39E-15
VGF	blue	-0.150922443	0.000222745	0.150922443	0.000222745	-0.122826016	0.002712362	-0.201113174	7.74E-07	-0.214658524	1.28E-07	0.05370713	0.19116426	0.338600822	2.12E-17	0.083528874	0.04184639	0.163822766	6.04E-05	0.027576531	0.502341421	0.027268326	0.507131878	0.147483298	0.000310176
GABRA3	blue	-0.164254594	5.77E-05	0.164254594	5.77E-05	-0.150901644	0.000223196	-0.202183491	6.74E-07	-0.206344205	3.91E-07	0.044744718	0.276254581	0.392477545	2.59E-23	0.087317407	0.033362596	0.085614239	0.036975349	-0.005166962	0.899996822	-0.005274376	0.897929122	0.229823901	1.47E-08
SNRPA1	blue	-0.46277808	7.34E-33	0.46277808	7.34E-33	-0.26344305	6.90E-11	-0.576701699	5.95E-54	-0.511500889	6.51E-41	0.115904526	0.004677749	0.710761502	1.66E-92	0.168101859	3.83E-05	0.383043417	3.40E-22	0.26727892	3.56E-11	0.22195326	4.59E-08	0.391431322	3.46E-23
SYNGR3	blue	-0.282723012	2.22E-12	0.282723012	2.22E-12	-0.177197732	1.40E-05	-0.305101215	2.91E-14	-0.206891945	3.64E-07	0.280180215	3.55E-12	0.364624396	4.07E-20	0.335402533	4.40E-17	0.252492615	4.31E-10	0.076897536	0.061070889	0.057322818	0.162930532	0.127393847	0.001864539
AL033397.2	blue	-0.210215115	2.33E-07	0.210215115	2.33E-07	-0.085335277	0.037597673	-0.18413334	6.27E-06	-0.178052932	1.27E-05	0.002992712	0.941977015	0.383853388	2.73E-22	0.106263084	0.009549122	0.195288495	1.62E-06	0.413168143	6.81E-26	0.323245225	6.50E-16	0.147583295	0.000307235
SLC15A2	blue	0.443409268	5.29E-30	-0.443409268	5.29E-30	0.424503264	2.20E-27	0.550148998	2.71E-48	0.446584748	1.85E-30	-0.196253084	1.44E-06	-0.585791058	5.20E-56	-0.317216218	2.37E-15	-0.120836946	0.003181201	0.048154894	0.241259555	-0.02880224	0.483528817	-0.280161172	3.56E-12
TPI1P1	blue	-0.211791539	1.89E-07	0.211791539	1.89E-07	-0.181461223	8.58E-06	-0.313364033	5.32E-15	-0.192465159	2.30E-06	0.072344801	0.078104641	0.379252142	9.33E-22	0.229078842	1.64E-08	-0.081474646	0.047163671	-0.13443853	0.001021375	-0.030810085	0.453553998	0.15761362	0.000114589
GRIN2D	blue	-0.224724289	3.09E-08	0.224724289	3.09E-08	-0.164684375	5.51E-05	-0.276350693	7.13E-12	-0.196254321	1.44E-06	0.129990211	0.001498656	0.41427561	4.90E-26	0.314041548	4.62E-15	0.223270727	3.80E-08	0.020440385	0.619063529	0.023178501	0.572893713	0.340086324	1.51E-17
HASPIN	blue	-0.352326305	8.42E-19	0.352326305	8.42E-19	-0.286730208	1.05E-12	-0.390913382	3.99E-23	-0.234541249	7.25E-09	0.225789857	2.65E-08	0.798018401	2.54E-132	0.28945132	6.28E-13	0.197636208	1.21E-06	0.323199091	6.57E-16	0.307538376	1.77E-14	0.199390905	9.65E-07
FANCD2	blue	-0.451557713	3.50E-31	0.451557713	3.50E-31	-0.268974567	2.65E-11	-0.488539219	5.89E-37	-0.334665527	5.19E-17	0.139737572	0.000637125	0.792888028	1.84E-129	0.268596018	2.83E-11	0.349553855	1.64E-18	0.401101463	2.29E-24	0.359044018	1.64E-19	0.222816844	4.06E-08
TMEM106C	blue	-0.342046871	9.57E-18	0.342046871	9.57E-18	-0.284382403	1.63E-12	-0.533985191	4.32E-45	-0.363473592	5.44E-20	0.029719124	0.469709443	0.634763501	2.61E-68	0.152799565	0.000185359	0.074351502	0.070172852	-0.085075837	0.0381844	0.033866264	0.41000194	0.229031787	1.65E-08
KIF14	blue	-0.416499136	2.52E-26	0.416499136	2.52E-26	-0.339180078	1.86E-17	-0.478534467	2.52E-35	-0.384064694	2.58E-22	0.104273298	0.010992316	0.859516095	1.05E-174	0.368218336	1.64E-20	0.189442927	3.33E-06	0.324856056	4.58E-16	0.349155464	1.80E-18	0.225048935	2.95E-08
LDHB	blue	-0.17504563	1.78E-05	0.17504563	1.78E-05	-0.132860714	0.001171723	-0.284846299	1.50E-12	-0.193367452	2.06E-06	0.054261036	0.186620215	0.357311451	2.51E-19	0.082700485	0.0439264	-0.01977734	0.630482859	-0.129914511	0.001508315	-0.08578753	0.036593186	0.043749202	0.287091236
AC092687.3	blue	-0.216085075	1.05E-07	0.216085075	1.05E-07	-0.131044026	0.001369963	-0.292795487	3.31E-13	-0.26374151	6.56E-11	0.171482713	2.65E-05	0.384928544	2.04E-22	0.221714701	4.75E-08	0.124060408	0.002454016	-0.082762682	0.043767264	-0.074390941	0.07002383	0.210874259	2.14E-07
RBL1	blue	-0.303692832	3.87E-14	0.303692832	3.87E-14	-0.171303283	2.70E-05	-0.279938602	3.71E-12	-0.137231986	0.000798059	0.170554535	2.93E-05	0.685639866	1.10E-83	0.355882555	3.55E-19	0.139381746	0.000657981	0.457741254	4.23E-32	0.434831931	8.55E-29	0.045812747	0.264941714
CENPL	blue	-0.433283255	1.40E-28	0.433283255	1.40E-28	-0.347540456	2.64E-18	-0.54074037	2.08E-46	-0.340147193	1.49E-17	0.127253724	0.00188644	0.796659605	1.48E-131	0.333144608	7.32E-17	0.093754427	0.022300172	0.233223966	8.84E-09	0.351312505	1.07E-18	0.092218592	0.024600494
ITGB1-DT	blue	-0.176119172	1.58E-05	0.176119172	1.58E-05	-0.174436766	1.91E-05	-0.240322247	2.99E-09	-0.110557823	0.006994108	0.008195872	0.84200202	0.337414563	2.78E-17	0.16069562	8.36E-05	-0.086623757	0.034795878	-0.00669061	0.870736812	0.09890549	0.015892571	0.201810086	7.08E-07
NCAPD2	blue	-0.330239761	1.40E-16	0.330239761	1.40E-16	-0.256659665	2.17E-10	-0.394601423	1.44E-23	-0.308458582	1.47E-14	0.111718915	0.006417929	0.74765057	2.52E-107	0.298664947	1.05E-13	0.115893926	0.004681556	-0.020782362	0.61320925	0.036604982	0.373165211	0.276095068	7.47E-12
E2F2	blue	-0.398399131	4.94E-24	0.398399131	4.94E-24	-0.26640885	4.14E-11	-0.474915572	9.54E-35	-0.33873924	2.05E-17	0.202211338	6.72E-07	0.805183657	1.86E-136	0.276616526	6.80E-12	0.294703394	2.29E-13	0.109772217	0.00740981	0.104135707	0.01109891	0.253675176	3.55E-10
RPL39L	blue	-0.389500655	5.89E-23	0.389500655	5.89E-23	-0.251502159	5.07E-10	-0.534438809	3.53E-45	-0.258416644	1.62E-10	0.135136164	0.000960755	0.675429739	2.37E-80	0.371265806	7.51E-21	0.086524562	0.035005068	-0.05219443	0.203986667	0.086881233	0.034257851	0.143068571	0.000469558
AL662791.1	blue	-0.267542975	3.40E-11	0.267542975	3.40E-11	-0.106485858	0.009398527	-0.278449701	4.87E-12	-0.271248061	1.78E-11	0.084396823	0.039756875	0.379571324	8.57E-22	0.149105206	0.000265568	0.214258886	1.35E-07	0.176273259	1.55E-05	0.158145599	0.000108565	0.209802193	2.47E-07
LRFN4	blue	-0.235281631	6.48E-09	0.235281631	6.48E-09	-0.188961035	3.53E-06	-0.361583922	8.72E-20	-0.226583693	2.36E-08	0.083453794	0.042031416	0.474103568	1.28E-34	0.280446726	3.38E-12	0.262768273	7.75E-11	-0.130040363	0.001492288	-0.067655104	0.099493824	0.15593025	0.000135793
DTL	blue	-0.423652248	2.85E-27	0.423652248	2.85E-27	-0.325997954	3.57E-16	-0.482892613	4.99E-36	-0.320358908	1.21E-15	0.081657668	0.046667984	0.843210388	1.03E-161	0.364582541	4.12E-20	0.130798758	0.001398973	0.212607316	1.69E-07	0.261894178	8.99E-11	0.192125505	2.40E-06
LINC00346	blue	-0.205776856	4.22E-07	0.205776856	4.22E-07	-0.178941723	1.15E-05	-0.243896806	1.71E-09	-0.142350178	0.000501782	0.059397294	0.148215037	0.457974293	3.91E-32	0.316932944	2.51E-15	0.069501906	0.090572148	0.08473631	0.038963962	0.126000412	0.002093071	0.225174603	2.89E-08
PEBP4	blue	0.533313886	5.82E-45	-0.533313886	5.82E-45	0.334865714	4.96E-17	0.626486197	4.47E-66	0.478384995	2.67E-35	-0.232926759	9.24E-09	-0.7609622	2.52E-113	-0.545971977	1.89E-47	-0.268047723	3.11E-11	-0.262014258	8.81E-11	-0.252445482	4.35E-10	-0.378240466	1.22E-21
JPT1	blue	-0.496346315	2.87E-38	0.496346315	2.87E-38	-0.368879126	1.39E-20	-0.67193082	3.06E-79	-0.435504763	6.89E-29	0.091406676	0.025897405	0.599995054	2.33E-59	0.306723812	2.09E-14	0.222774173	4.08E-08	-0.131340297	0.001335658	-0.044526422	0.278606697	0.31334696	5.34E-15
CLSPN	blue	-0.375194152	2.71E-21	0.375194152	2.71E-21	-0.292366695	3.59E-13	-0.398622672	4.64E-24	-0.257149331	2.00E-10	0.123939237	0.002478343	0.820318927	8.66E-146	0.371772855	6.59E-21	0.119775746	0.003460419	0.224152127	3.35E-08	0.256018259	2.41E-10	0.153095252	0.000180037
NUP155	blue	-0.419690551	9.59E-27	0.419690551	9.59E-27	-0.25950258	1.35E-10	-0.412478904	8.36E-26	-0.359304952	1.53E-19	0.101789224	0.013063164	0.702958058	1.14E-89	0.3594696	1.47E-19	0.150101471	0.000241221	0.39635508	8.79E-24	0.414361832	4.77E-26	0.078478001	0.055928162
ILF2	blue	-0.487101656	1.02E-36	0.487101656	1.02E-36	-0.357658478	2.30E-19	-0.667431309	7.82E-78	-0.543081275	7.15E-47	0.132564691	0.001202109	0.661837269	4.07E-76	0.233094008	9.01E-09	0.145281634	0.000381987	-0.130633439	0.001418844	-0.005781698	0.888172869	0.175423309	1.71E-05
CHODL	blue	-0.180169452	9.96E-06	0.180169452	9.96E-06	-0.126098632	0.002076159	-0.211513989	1.96E-07	-0.165817519	4.89E-05	0.025833433	0.52974583	0.291872859	3.95E-13	0.102193985	0.012703881	0.099687284	0.015076796	0.108348813	0.008219645	0.113961979	0.005424048	0.118100489	0.003946721
SMOX	blue	-0.31039723	9.85E-15	0.31039723	9.85E-15	-0.19620572	1.44E-06	-0.344050896	6.00E-18	-0.247599689	9.52E-10	0.207580667	3.32E-07	0.431880867	2.19E-28	0.385015334	2.00E-22	0.099336298	0.015438373	-0.132989728	0.001158703	-0.056733944	0.167301702	0.47100473	3.94E-34
MSH2	blue	-0.385068596	1.97E-22	0.385068596	1.97E-22	-0.249245846	7.31E-10	-0.437829044	3.26E-29	-0.399319068	3.81E-24	0.091071174	0.026450297	0.753629957	5.67E-110	0.240952259	2.71E-09	0.149546029	0.000254525	0.210373476	2.29E-07	0.230494908	1.33E-08	0.102185148	0.012711632
EGLN3	blue	-0.349148517	1.80E-18	0.349148517	1.80E-18	-0.207808508	3.22E-07	-0.397044565	7.24E-24	-0.256221472	2.33E-10	0.297556503	1.31E-13	0.532333056	8.98E-45	0.477163224	4.18E-35	0.070030586	0.088139905	0.043996974	0.284367745	0.087777982	0.032439006	0.372182876	5.93E-21
ORC1	blue	-0.432639739	1.72E-28	0.432639739	1.72E-28	-0.361805222	8.25E-20	-0.559536045	3.09E-50	-0.374802678	3.00E-21	0.105117138	0.010358203	0.898237413	1.58E-213	0.332295476	8.85E-17	0.157945759	0.000110792	0.108353043	0.008217126	0.213472435	1.50E-07	0.222663287	4.15E-08
CDK5R1	blue	-0.313438024	5.24E-15	0.313438024	5.24E-15	-0.11994739	0.003413799	-0.278489984	4.84E-12	-0.153455813	0.00017374	0.202643321	6.35E-07	0.547729242	8.38E-48	0.462767964	7.37E-33	0.191323682	2.65E-06	0.139320469	0.000661636	0.098346837	0.016498981	0.059968542	0.144346269
HYOU1	blue	-0.414883646	4.09E-26	0.414883646	4.09E-26	-0.25479657	2.95E-10	-0.406410916	4.97E-25	-0.41605489	2.88E-26	0.247950859	9.00E-10	0.456803647	5.85E-32	0.276155625	7.39E-12	0.180671194	9.40E-06	-0.060258695	0.142411015	0.007420015	0.85678909	0.318546338	1.78E-15
TUBB2A	blue	-0.238491069	3.97E-09	0.238491069	3.97E-09	-0.045233451	0.27103764	-0.261417614	9.75E-11	-0.112800314	0.005919999	0.175750217	1.65E-05	0.306034943	2.41E-14	0.351816757	9.52E-19	0.150343236	0.000235636	-0.006910942	0.86651918	0.013760845	0.737858729	0.219284465	6.70E-08
STMN1	blue	-0.231927795	1.07E-08	0.231927795	1.07E-08	-0.214792604	1.25E-07	-0.355850873	3.58E-19	-0.21975085	6.27E-08	0.077925926	0.057682098	0.682965627	8.44E-83	0.233874872	8.01E-09	0.072422738	0.077783541	-0.102843571	0.0121455	-0.036370613	0.376235184	0.072053182	0.079315667
OLA1	blue	-0.473173037	1.80E-34	0.473173037	1.80E-34	-0.357931627	2.15E-19	-0.618290106	6.27E-64	-0.430540653	3.34E-28	0.051259937	0.212213586	0.68044842	5.65E-82	0.232189164	1.03E-08	-0.055775738	0.174601364	-0.045228227	0.271093049	0.043459153	0.290301683	0.167312873	4.17E-05
CPOX	blue	-0.429880718	4.11E-28	0.429880718	4.11E-28	-0.189681565	3.23E-06	-0.441741356	9.15E-30	-0.298376421	1.11E-13	0.145888645	0.000360778	0.490653617	2.62E-37	0.250520151	5.95E-10	0.296729375	1.54E-13	0.282224274	2.44E-12	0.249312942	7.23E-10	0.143838267	0.000437176
GPR37	blue	-0.266755198	3.90E-11	0.266755198	3.90E-11	-0.141020494	0.000566915	-0.305673337	2.59E-14	-0.188127893	3.90E-06	0.016588133	0.686606873	0.401391177	2.11E-24	0.277625759	5.66E-12	0.097350376	0.017631075	0.0401991	0.328040333	0.062538261	0.127891448	0.081798738	0.046288908
LRRC59	blue	-0.47549299	7.72E-35	0.47549299	7.72E-35	-0.375142799	2.75E-21	-0.60907577	1.37E-61	-0.421776931	5.08E-27	0.125095517	0.002254913	0.675619893	2.06E-80	0.396008155	9.68E-24	0.066723769	0.104251072	-0.11116802	0.006685771	0.027454659	0.504232828	0.337071729	3.01E-17
HOXC6	blue	-0.218697281	7.28E-08	0.218697281	7.28E-08	-0.174397743	1.92E-05	-0.259298937	1.40E-10	-0.313795854	4.86E-15	0.118980567	0.003684026	0.354478135	5.00E-19	0.217291903	8.86E-08	0.174478868	1.90E-05	0.050903817	0.215410825	-0.000529819	0.989719057	0.435795114	6.28E-29
POC1A	blue	-0.435579748	6.73E-29	0.435579748	6.73E-29	-0.321821518	8.85E-16	-0.632114806	1.38E-67	-0.356881832	2.78E-19	0.122172782	0.002858889	0.833083339	2.27E-154	0.311584611	7.71E-15	0.183951384	6.41E-06	-0.083646733	0.041557324	0.041111382	0.31717324	0.220363248	5.76E-08
RHCG	blue	-0.103978695	0.011221669	0.103978695	0.011221669	-0.117410716	0.004164348	-0.149156191	0.000264269	-0.135408791	0.000937982	0.010547835	0.797534912	0.276922718	6.43E-12	0.072669755	0.076772913	-0.073220164	0.074559389	-0.079913443	0.051574161	-0.01319401	0.748284237	0.21842539	7.56E-08
MCM10	blue	-0.413583614	6.02E-26	0.413583614	6.02E-26	-0.371546236	6.99E-21	-0.547995768	7.40E-48	-0.373407696	4.32E-21	0.133911432	0.001069497	0.905669916	8.89E-223	0.323319838	6.40E-16	0.131003272	0.001374744	0.135995365	0.000890667	0.231483415	1.15E-08	0.167615872	4.03E-05
GTF2IRD1	blue	-0.401870131	1.84E-24	0.401870131	1.84E-24	-0.238634509	3.88E-09	-0.494389145	6.17E-38	-0.453869667	1.60E-31	0.030985915	0.450979804	0.523299204	4.57E-43	0.295519611	1.95E-13	0.425844016	1.45E-27	0.065021879	0.113408205	0.01459778	0.722553432	0.249319961	7.22E-10
CKS1B	blue	-0.441464948	1.00E-29	0.441464948	1.00E-29	-0.389781956	5.45E-23	-0.657303732	9.40E-75	-0.447516105	1.36E-30	0.109347303	0.007643745	0.773733947	1.84E-119	0.217607945	8.47E-08	0.077176711	0.060135064	-0.101185715	0.013615512	0.044866959	0.274943373	0.203142679	5.95E-07
SPDL1	blue	-0.423814406	2.72E-27	0.423814406	2.72E-27	-0.29974743	8.50E-14	-0.458141651	3.69E-32	-0.312835276	5.94E-15	0.137253778	0.00079651	0.776361994	8.95E-121	0.377159847	1.62E-21	0.210828468	2.15E-07	0.268879015	2.69E-11	0.273106231	1.28E-11	0.196932279	1.32E-06
COL9A3	blue	-0.180403774	9.69E-06	0.180403774	9.69E-06	-0.017056984	0.67823759	-0.166648015	4.47E-05	-0.210346685	2.29E-07	0.0657381	0.109480327	0.285825533	1.25E-12	0.099524495	0.015243562	0.231347734	1.17E-08	0.019966749	0.627211603	-0.022975072	0.576267254	0.183494297	6.76E-06
KRT80	blue	-0.450979245	4.25E-31	0.450979245	4.25E-31	-0.19420178	1.86E-06	-0.50073598	5.08E-39	-0.302711629	4.71E-14	0.104141679	0.011094264	0.49220299	1.44E-37	0.472378726	2.40E-34	0.191716631	2.52E-06	-0.000693395	0.986545177	-0.004421179	0.914370879	0.204138666	5.23E-07
GPSM2	blue	-0.305211363	2.84E-14	0.305211363	2.84E-14	-0.127282253	0.001881962	-0.276474533	6.97E-12	-0.14937724	0.000258702	0.011137688	0.786479	0.528499372	4.83E-44	0.299176962	9.52E-14	0.131472348	0.001320625	0.45271149	2.37E-31	0.42717352	9.59E-28	-0.059982314	0.144253963
SRXN1	blue	-0.163266013	6.40E-05	0.163266013	6.40E-05	-0.220676118	5.51E-08	-0.268105458	3.08E-11	-0.292790281	3.31E-13	-0.046618501	0.256620505	0.34686812	3.10E-18	-0.026333789	0.52180255	-0.034172455	0.405779612	-0.151614785	0.000208202	-0.037355699	0.363436236	0.2388804	3.74E-09
GRAMD2A	blue	0.382646877	3.78E-22	-0.382646877	3.78E-22	0.300592075	7.19E-14	0.411796249	1.02E-25	0.103047316	0.011974888	-0.18446657	6.03E-06	-0.484427029	2.80E-36	-0.424086604	2.50E-27	0.038764195	0.345614483	-0.011105264	0.787085645	-0.106371057	0.009475867	-0.231846058	1.09E-08
CX3CR1	blue	0.375088276	2.79E-21	-0.375088276	2.79E-21	0.332667598	8.14E-17	0.549376192	3.89E-48	0.538453702	5.85E-46	-0.115320229	0.004891836	-0.582909436	2.38E-55	-0.166966736	4.32E-05	-0.252776826	4.12E-10	-0.116394421	0.004504812	-0.171411971	2.67E-05	-0.267020684	3.72E-11
FAM24B	blue	-0.32547623	4.00E-16	0.32547623	4.00E-16	-0.205052947	4.64E-07	-0.429759665	4.27E-28	-0.420432066	7.65E-27	0.155004828	0.000148967	0.550170747	2.68E-48	0.123012589	0.002671787	0.360105679	1.26E-19	0.188730391	3.63E-06	0.113471851	0.005628547	0.280010593	3.66E-12
CCNA2	blue	-0.48835549	6.31E-37	0.48835549	6.31E-37	-0.382769618	3.65E-22	-0.602030302	7.46E-60	-0.340967516	1.23E-17	0.150943678	0.000222285	0.921961334	4.60E-246	0.413983598	5.35E-26	0.101685196	0.013156939	0.123128724	0.002646811	0.223141517	3.88E-08	0.252183447	4.54E-10
BORA	blue	-0.339611637	1.68E-17	0.339611637	1.68E-17	-0.253285633	3.79E-10	-0.379075714	9.78E-22	-0.238475772	3.98E-09	0.137929024	0.000749871	0.725396524	4.27E-98	0.257243761	1.97E-10	0.082310017	0.04493663	0.298877194	1.01E-13	0.355148285	4.25E-19	0.21188079	1.86E-07
PUS1	blue	-0.429877346	4.11E-28	0.429877346	4.11E-28	-0.27177287	1.62E-11	-0.600202775	2.07E-59	-0.491015183	2.28E-37	0.133627811	0.001096248	0.640823072	5.46E-70	0.171018983	2.79E-05	0.545519445	2.33E-47	0.043598384	0.28875759	0.02471787	0.5476737	0.37686276	1.75E-21
ANLN	blue	-0.502628103	2.39E-39	0.502628103	2.39E-39	-0.372404654	5.60E-21	-0.581779364	4.29E-55	-0.344344927	5.60E-18	0.11255124	0.006031502	0.875227758	7.05E-189	0.504512184	1.12E-39	0.129650162	0.001542497	0.180601896	9.47E-06	0.247368293	9.87E-10	0.214767836	1.26E-07
NETO2	blue	-0.33870595	2.07E-17	0.33870595	2.07E-17	-0.324573898	4.87E-16	-0.342841675	7.96E-18	-0.225130788	2.91E-08	0.116758106	0.004380188	0.553450508	5.71E-49	0.369761172	1.11E-20	0.075613334	0.065531906	0.134017946	0.001059607	0.142392564	0.000499825	0.032332206	0.431545324
LDHAP7	blue	-0.198654676	1.06E-06	0.198654676	1.06E-06	-0.150580459	0.000230274	-0.218934448	7.04E-08	-0.111086307	0.006726342	0.042413834	0.302071252	0.225253749	2.86E-08	0.178254871	1.24E-05	-0.18833796	3.80E-06	-0.070063938	0.087988244	0.032758682	0.425491384	0.081642478	0.046708955
LINC01836	blue	0.429757011	4.27E-28	-0.429757011	4.27E-28	0.421793123	5.05E-27	0.495437045	4.10E-38	0.343102355	7.49E-18	-0.225474075	2.77E-08	-0.537960667	7.31E-46	-0.409308277	2.13E-25	0.012258438	0.765591783	-0.100947887	0.013838769	-0.145049314	0.000390408	-0.252337735	4.42E-10
AL109615.3	blue	-0.283523466	1.92E-12	0.283523466	1.92E-12	-0.239535813	3.38E-09	-0.409663359	1.92E-25	-0.213336398	1.53E-07	0.067378915	0.100886222	0.482595908	5.57E-36	0.308447466	1.47E-14	0.299163974	9.54E-14	0.156866027	0.000123589	0.136272252	0.000869107	0.027176986	0.50855618
PGAM5	blue	-0.398062428	5.43E-24	0.398062428	5.43E-24	-0.366452836	2.57E-20	-0.613906705	8.30E-63	-0.452352077	2.67E-31	0.110141477	0.007211739	0.736030647	2.17E-102	0.184345395	6.12E-06	0.155690689	0.000139094	-0.131557839	0.001310975	0.04123998	0.315660535	0.272362731	1.46E-11
PRR7	blue	-0.30587961	2.48E-14	0.30587961	2.48E-14	0.008425005	0.837645329	-0.454072192	1.49E-31	-0.28291341	2.15E-12	0.098918731	0.015878438	0.433752736	1.21E-28	0.20937337	2.61E-07	0.370112454	1.01E-20	-0.013030079	0.751308025	0.014730322	0.720139539	0.189431654	3.33E-06
ANP32E	blue	-0.316643028	2.67E-15	0.316643028	2.67E-15	-0.213946464	1.41E-07	-0.373985539	3.72E-21	-0.301389005	6.13E-14	0.10937875	0.007626209	0.532062194	1.01E-44	0.269370776	2.47E-11	0.16120314	7.93E-05	0.254158404	3.28E-10	0.164786669	5.45E-05	0.033466413	0.415554876
AC010998.3	blue	0.325858675	3.68E-16	-0.325858675	3.68E-16	0.359419792	1.49E-19	0.461629205	1.10E-32	0.231324366	1.17E-08	-0.205269665	4.51E-07	-0.482709628	5.34E-36	-0.432216955	1.97E-28	-0.052900453	0.19792643	0.006638853	0.87172808	-0.022584113	0.582776771	0.048285437	0.239984788
SLC25A13	blue	-0.439372866	1.98E-29	0.439372866	1.98E-29	-0.260785287	1.09E-10	-0.462397828	8.39E-33	-0.396590577	8.22E-24	0.036159682	0.379011395	0.640145592	8.45E-70	0.237185013	4.85E-09	0.20156388	7.30E-07	0.28887252	7.01E-13	0.313141679	5.58E-15	0.351434911	1.04E-18
HMMR	blue	-0.47205795	2.69E-34	0.47205795	2.69E-34	-0.386736198	1.25E-22	-0.595717742	2.47E-58	-0.318178229	1.93E-15	0.156847542	0.00012382	0.85366584	7.31E-170	0.365713112	3.10E-20	0.076878465	0.061135253	0.075627286	0.065482036	0.189044768	3.49E-06	0.229992652	1.43E-08
RCCD1	blue	-0.470204968	5.25E-34	0.470204968	5.25E-34	-0.275191068	8.79E-12	-0.58546502	6.18E-56	-0.559851256	2.65E-50	0.051741938	0.207940861	0.606530415	5.87E-61	0.078460748	0.055982297	0.544878997	3.13E-47	0.181204821	8.84E-06	0.116149797	0.004590431	0.467627346	1.32E-33
RRS1	blue	-0.349006269	1.86E-18	0.349006269	1.86E-18	-0.25653981	2.21E-10	-0.50135365	3.97E-39	-0.457978561	3.90E-32	0.084656382	0.039149428	0.487693244	8.13E-37	0.120007266	0.003397671	0.273357533	1.22E-11	-0.079236112	0.053592053	-0.036250159	0.377819023	0.208995971	2.75E-07
LINC00511	blue	-0.499477925	8.36E-39	0.499477925	8.36E-39	-0.144088059	0.000427122	-0.576845465	5.53E-54	-0.414711104	4.30E-26	0.17087038	2.83E-05	0.6058176	8.80E-61	0.46467831	3.76E-33	0.255049011	2.83E-10	0.178403188	1.22E-05	0.173076823	2.22E-05	0.440751178	1.26E-29
KIF3C	blue	-0.213975559	1.40E-07	0.213975559	1.40E-07	-0.162200859	7.15E-05	-0.226266092	2.47E-08	-0.145280674	0.000382022	0.170639252	2.91E-05	0.582973506	2.30E-55	0.49944909	8.46E-39	0.100507131	0.014261057	-0.008673759	0.83292119	0.012789803	0.755746891	0.137776938	0.000760149
MT1H	blue	-0.172058326	2.49E-05	0.172058326	2.49E-05	-0.199273291	9.80E-07	-0.25002016	6.45E-10	0.032415683	0.430356433	0.187913039	4.00E-06	0.418882211	1.23E-26	0.267449132	3.46E-11	0.023486609	0.567802141	-0.040124377	0.328940978	0.043896709	0.285467743	0.026584276	0.517849066
MRPL3	blue	-0.545923357	1.93E-47	0.545923357	1.93E-47	-0.373045701	4.74E-21	-0.690772705	2.05E-85	-0.512697003	3.97E-41	0.140819725	0.000577406	0.723693878	1.99E-97	0.281466797	2.80E-12	0.05795763	0.158315194	0.068213168	0.096727053	0.168315116	3.74E-05	0.240900233	2.74E-09
GARS1	blue	-0.471099453	3.81E-34	0.471099453	3.81E-34	-0.348206668	2.25E-18	-0.574871148	1.52E-53	-0.439920463	1.66E-29	0.136023137	0.000888482	0.661897155	3.90E-76	0.392357364	2.68E-23	0.19286075	2.19E-06	0.067016807	0.102735186	0.09368681	0.022397375	0.212859092	1.63E-07
FOXRED2	blue	-0.248994955	7.61E-10	0.248994955	7.61E-10	-0.14455396	0.000408944	-0.257086998	2.02E-10	-0.219211722	6.77E-08	0.069499163	0.090584904	0.394029401	1.68E-23	0.152831331	0.00018478	0.187115673	4.40E-06	-0.034258373	0.404599486	-0.111957639	0.006304885	0.050859332	0.215812627
C1QL1	blue	-0.141914301	0.000522324	0.141914301	0.000522324	-0.057246794	0.163489977	-0.170441425	2.97E-05	-0.089518405	0.029143608	0.024501073	0.551192195	0.370910842	8.23E-21	0.203510499	5.67E-07	0.080144937	0.050899208	-0.051248029	0.212319937	-0.03578242	0.384008062	0.089933666	0.028401216
DDX56	blue	-0.49162583	1.80E-37	0.49162583	1.80E-37	-0.230546731	1.32E-08	-0.63130649	2.28E-67	-0.452632955	2.43E-31	0.084694011	0.039062021	0.583363196	1.87E-55	0.266994293	3.74E-11	0.45613157	7.37E-32	-0.012734365	0.756772204	0.006561494	0.873210087	0.248045182	8.86E-10
KLK6	blue	-0.179883715	1.03E-05	0.179883715	1.03E-05	-0.106538752	0.009363083	-0.190340369	2.98E-06	-0.137651788	0.000768705	0.03131352	0.446205673	0.301401922	6.12E-14	0.210135841	2.36E-07	0.003764798	0.927045148	-0.065030437	0.113360624	-0.038538068	0.348437624	0.421838869	4.98E-27
PAQR4	blue	-0.387386234	1.05E-22	0.387386234	1.05E-22	-0.114249757	0.005307118	-0.450083249	5.75E-31	-0.220621082	5.55E-08	0.104122392	0.011109274	0.4849662	2.29E-36	0.333981094	6.06E-17	0.274998496	9.10E-12	-0.126594363	0.001992695	-0.099456888	0.015313296	0.252680653	4.18E-10
DHFR	blue	-0.357408253	2.45E-19	0.357408253	2.45E-19	-0.262068701	8.73E-11	-0.384384095	2.37E-22	-0.270973055	1.86E-11	0.019186439	0.640734518	0.580698502	7.54E-55	0.199885884	9.06E-07	0.082289008	0.044991534	0.163817116	6.04E-05	0.184206317	6.22E-06	0.158650849	0.00010312
CASC9	blue	-0.248507102	8.23E-10	0.248507102	8.23E-10	-0.233646165	8.29E-09	-0.347564245	2.63E-18	-0.387460392	1.03E-22	0.061464583	0.134580341	0.471304578	3.54E-34	0.080079364	0.051089644	0.152172447	0.00019714	0.050860449	0.215802531	0.081027388	0.048393612	0.409132601	2.24E-25
YBX2	blue	-0.272245462	1.49E-11	0.272245462	1.49E-11	-0.217157149	9.02E-08	-0.409716439	1.89E-25	-0.366157245	2.77E-20	0.155230829	0.000145643	0.533621258	5.08E-45	0.152385867	0.000193054	0.312986842	5.76E-15	0.076270446	0.06321687	0.054252	0.186693705	0.221628883	4.81E-08
OIP5	blue	-0.390749443	4.18E-23	0.390749443	4.18E-23	-0.35092927	1.18E-18	-0.533637261	5.04E-45	-0.418297743	1.46E-26	0.09961509	0.015150556	0.837861116	9.02E-158	0.225821836	2.63E-08	0.097895923	0.017003133	0.10743505	0.008780293	0.209415085	2.60E-07	0.315308999	3.54E-15
DDX11	blue	-0.387281108	1.08E-22	0.387281108	1.08E-22	-0.223538642	3.66E-08	-0.462366909	8.48E-33	-0.373321169	4.42E-21	0.115430176	0.004850889	0.61764127	9.21E-64	0.233413867	8.59E-09	0.540782698	2.04E-46	0.199719696	9.25E-07	0.093431491	0.022767731	0.323597341	6.03E-16
FAM184A	blue	0.358598925	1.83E-19	-0.358598925	1.83E-19	0.331402076	1.08E-16	0.471420429	3.39E-34	0.302243035	5.17E-14	-0.217246837	8.91E-08	-0.471644928	3.13E-34	-0.397584937	6.22E-24	0.068231372	0.096637842	0.279101006	4.33E-12	0.099088274	0.015698451	-0.447908218	1.19E-30
KNL1	blue	-0.392646456	2.47E-23	0.392646456	2.47E-23	-0.297471503	1.33E-13	-0.407092839	4.07E-25	-0.309216218	1.26E-14	0.131242903	0.001346847	0.809339978	6.16E-139	0.327886733	2.36E-16	0.111208796	0.006665608	0.393739801	1.83E-23	0.443840675	4.59E-30	0.254567388	3.07E-10
CENPM	blue	-0.404138855	9.59E-25	0.404138855	9.59E-25	-0.156495268	0.000128296	-0.603949288	2.54E-60	-0.327418627	2.61E-16	0.118017555	0.003972331	0.767182082	2.90E-116	0.303360463	4.13E-14	0.223159833	3.87E-08	-0.127893726	0.001788293	-0.017624195	0.668165269	0.302772354	4.65E-14
TMPRSS11E	blue	-0.291162844	4.53E-13	0.291162844	4.53E-13	-0.220150097	5.93E-08	-0.344634536	5.24E-18	-0.155302416	0.000144605	0.002418601	0.953093617	0.366614972	2.46E-20	0.377312647	1.56E-21	0.105436742	0.010126645	0.080378025	0.050227081	0.124834833	0.002303614	0.07339745	0.07385759
RACGAP1	blue	-0.376769654	1.80E-21	0.376769654	1.80E-21	-0.363689791	5.15E-20	-0.508206935	2.51E-40	-0.307623683	1.74E-14	0.144380028	0.000415644	0.880155678	1.01E-193	0.31421886	4.45E-15	0.038689122	0.34655013	0.067358442	0.100990048	0.183405959	6.83E-06	0.209870143	2.45E-07
ECT2	blue	-0.484608095	2.62E-36	0.484608095	2.62E-36	-0.34838035	2.16E-18	-0.547584448	8.96E-48	-0.438350172	2.76E-29	0.132539899	0.001204686	0.816165442	3.84E-143	0.33658376	3.36E-17	0.067218163	0.101703751	0.225590329	2.72E-08	0.294726603	2.28E-13	0.3873783	1.05E-22
EHD2	blue	0.390095568	5.00E-23	-0.390095568	5.00E-23	0.204291194	5.12E-07	0.4785963	2.47E-35	0.426778866	1.08E-27	-0.14938827	0.000258427	-0.502216988	2.81E-39	0.005243415	0.898525034	-0.200540659	8.33E-07	-0.372826943	5.02E-21	-0.468250277	1.06E-33	-0.319892431	1.34E-15
MYO7A	blue	-0.451897215	3.12E-31	0.451897215	3.12E-31	-0.232000152	1.06E-08	-0.399760578	3.36E-24	-0.12580751	0.002126653	0.370847179	8.37E-21	0.479050998	2.09E-35	0.358510643	1.87E-19	0.443503657	5.13E-30	0.251713455	4.90E-10	0.180571304	9.51E-06	0.323057223	6.77E-16
PARP1	blue	-0.45063469	4.78E-31	0.45063469	4.78E-31	-0.261144985	1.02E-10	-0.456366688	6.80E-32	-0.409351657	2.10E-25	0.206051323	4.07E-07	0.585710406	5.43E-56	0.281625589	2.72E-12	0.208346771	3.00E-07	0.056467043	0.169311598	0.11634988	0.004520293	0.161674255	7.55E-05
MMP12	blue	-0.376948691	1.71E-21	0.376948691	1.71E-21	-0.264540097	5.72E-11	-0.360709119	1.08E-19	-0.027169095	0.508679319	0.414426793	4.68E-26	0.562510682	7.28E-51	0.506611025	4.80E-40	-0.005901432	0.88587267	0.06355493	0.121798198	0.148932829	0.000270007	0.187017776	4.45E-06
WNK2	blue	-0.257992979	1.74E-10	0.257992979	1.74E-10	0.03032944	0.460632775	-0.278963096	4.44E-12	-0.415568739	3.33E-26	0.115784574	0.004720997	0.391386671	3.50E-23	0.097694407	0.017232767	0.315836741	3.17E-15	0.079163615	0.053811879	-0.008255822	0.840861658	0.277118891	6.21E-12
GPC2	blue	-0.238827813	3.77E-09	0.238827813	3.77E-09	-0.147467896	0.000310632	-0.266154642	4.33E-11	-0.2521685	4.55E-10	0.132075143	0.001253956	0.53564103	2.07E-45	0.238158138	4.18E-09	0.373159732	4.60E-21	0.144302127	0.000418678	0.078655569	0.055373538	0.088307206	0.031404814
GINS2	blue	-0.467496906	1.38E-33	0.467496906	1.38E-33	-0.338195941	2.33E-17	-0.625202013	9.80E-66	-0.393545456	1.93E-23	0.130019202	0.001494972	0.841571963	1.72E-160	0.329138223	1.79E-16	0.192941159	2.17E-06	0.023021372	0.575498621	0.119046004	0.003665142	0.289380097	6.37E-13
PPP2R2C	blue	-0.21402935	1.39E-07	0.21402935	1.39E-07	-0.19436316	1.82E-06	-0.265048026	5.24E-11	-0.319033332	1.61E-15	-0.021910883	0.59406563	0.343470758	6.87E-18	0.074929465	0.068014783	0.011644634	0.777011151	-0.071707339	0.080771572	-0.028381217	0.489947492	0.376864707	1.75E-21
PGM2L1	blue	-0.44403289	4.31E-30	0.44403289	4.31E-30	-0.103672428	0.011464585	-0.359866183	1.34E-19	-0.271382966	1.73E-11	0.151499371	0.000210563	0.475792068	6.92E-35	0.510493602	9.85E-41	0.163694145	6.12E-05	0.389977886	5.17E-23	0.327583905	2.52E-16	0.206967696	3.60E-07
CALCOCO1	blue	0.498304056	1.33E-38	-0.498304056	1.33E-38	0.376581615	1.89E-21	0.642489016	1.86E-70	0.465564926	2.75E-33	-0.063880409	0.119896085	-0.637479288	4.66E-69	-0.363960977	4.81E-20	0.120939612	0.003155305	-0.014790405	0.719046193	-0.190195637	3.04E-06	-0.191240772	2.67E-06
HDGF	blue	-0.457674294	4.33E-32	0.457674294	4.33E-32	-0.322756264	7.23E-16	-0.635792515	1.36E-68	-0.545823059	2.03E-47	0.11199712	0.006286362	0.648122047	4.61E-72	0.228374147	1.81E-08	0.195913719	1.50E-06	-0.12368564	0.002529971	-0.03689473	0.3693913	0.246938249	1.06E-09
NABP2	blue	-0.437434416	3.71E-29	0.437434416	3.71E-29	-0.315682922	3.27E-15	-0.652020094	3.41E-73	-0.430768608	3.11E-28	0.162530384	6.91E-05	0.66726279	8.82E-78	0.230380484	1.35E-08	0.126296813	0.002042416	-0.311427242	7.96E-15	-0.147167264	0.000319645	0.306663746	2.12E-14
C19orf48	blue	-0.435328969	7.29E-29	0.435328969	7.29E-29	-0.291691821	4.09E-13	-0.629817083	5.75E-67	-0.47430629	1.19E-34	0.140719827	0.000582693	0.687980347	1.80E-84	0.200859344	8.00E-07	0.299932789	8.19E-14	-0.143778159	0.000439628	-0.061148378	0.136600821	0.229074624	1.64E-08
SNRPGP10	blue	-0.229663553	1.50E-08	0.229663553	1.50E-08	-0.21863065	7.35E-08	-0.414007376	5.31E-26	-0.271652049	1.65E-11	0.069598307	0.090124674	0.409828736	1.83E-25	0.101319604	0.013491228	-0.045504332	0.268175332	-0.07644917	0.062599013	0.070483092	0.086100084	0.127555645	0.00183954
DDX39A	blue	-0.382427391	4.01E-22	0.382427391	4.01E-22	-0.239018596	3.66E-09	-0.574002978	2.36E-53	-0.304884328	3.04E-14	0.209339809	2.63E-07	0.667277493	8.73E-78	0.251091916	5.42E-10	0.360835992	1.05E-19	-0.170087706	3.09E-05	-0.064525276	0.116196065	0.217516698	8.58E-08
AK4	blue	-0.362619332	6.74E-20	0.362619332	6.74E-20	-0.192316285	2.34E-06	-0.35567114	3.74E-19	-0.132043205	0.001257409	0.110593823	0.006975569	0.499668575	7.76E-39	0.350268725	1.38E-18	0.054910865	0.181391323	0.189617346	3.26E-06	0.201003323	7.85E-07	0.286800377	1.04E-12
E2F7	blue	-0.290254456	5.39E-13	0.290254456	5.39E-13	-0.138426517	0.000717142	-0.297511465	1.32E-13	-0.197584077	1.21E-06	0.045288405	0.270455283	0.682653116	1.07E-82	0.292559822	3.46E-13	0.10128831	0.013520187	0.184359897	6.11E-06	0.17997533	1.02E-05	0.162647977	6.83E-05
TTLL12	blue	-0.320082987	1.29E-15	0.320082987	1.29E-15	-0.197821219	1.18E-06	-0.365205947	3.52E-20	-0.321058917	1.04E-15	0.00239775	0.953497546	0.344589743	5.29E-18	0.185530928	5.32E-06	0.120712124	0.003212945	-0.250960577	5.54E-10	-0.136666944	0.000839208	0.396290766	8.95E-24
ALDH1B1	blue	-0.367010757	2.23E-20	0.367010757	2.23E-20	-0.235377835	6.39E-09	-0.401440145	2.08E-24	-0.164455569	5.65E-05	0.238578631	3.92E-09	0.543540968	5.79E-47	0.6127604	1.62E-62	-0.009734293	0.812849824	-0.033891073	0.409658868	0.082419981	0.04465017	0.048023932	0.242543173
LINC02772	blue	0.344322131	5.63E-18	-0.344322131	5.63E-18	0.216932916	9.31E-08	0.438220868	2.88E-29	0.234364238	7.44E-09	-0.171526673	2.64E-05	-0.48342954	4.08E-36	-0.312382735	6.53E-15	-0.026520527	0.518853756	-0.00025936	0.994967108	-0.098191971	0.016670636	-0.079062298	0.05412035
NMU	blue	-0.344721888	5.13E-18	0.344721888	5.13E-18	-0.176085338	1.59E-05	-0.389551616	5.81E-23	-0.297961629	1.21E-13	-0.021031831	0.608954044	0.416824886	2.28E-26	0.157135948	0.000120266	0.124483262	0.002370817	0.055674733	0.175384429	0.092633265	0.023960046	0.106576568	0.009337815
AL133355.1	blue	0.469157212	7.65E-34	-0.469157212	7.65E-34	0.329595762	1.62E-16	0.613149514	1.29E-62	0.335883783	3.94E-17	-0.221007446	5.25E-08	-0.698846776	3.29E-88	-0.424334047	2.31E-27	-0.109508214	0.00755439	-0.017830546	0.664515583	-0.228352339	1.82E-08	-0.200624985	8.24E-07
LINC01564	blue	-0.223321625	3.78E-08	0.223321625	3.78E-08	-0.08216553	0.04531537	-0.32337199	6.33E-16	-0.237936583	4.32E-09	-0.047104385	0.251691065	0.397922759	5.65E-24	0.062669034	0.127094677	0.141142453	0.000560629	0.037251939	0.364771417	0.048704968	0.235920127	0.160835685	8.24E-05
SPC24	blue	-0.462077326	9.39E-33	0.462077326	9.39E-33	-0.317907537	2.04E-15	-0.622936338	3.87E-65	-0.390448114	4.54E-23	0.08869848	0.030658457	0.867903648	4.80E-182	0.335157493	4.65E-17	0.278776158	4.59E-12	0.076379693	0.062838603	0.183651193	6.64E-06	0.214824462	1.25E-07
CELSR3	blue	-0.370057828	1.02E-20	0.370057828	1.02E-20	-0.220409923	5.72E-08	-0.404395526	8.90E-25	-0.333458272	6.82E-17	0.108472609	0.0081462	0.493327262	9.32E-38	0.230959696	1.24E-08	0.449153844	7.86E-31	0.300889873	6.77E-14	0.19857899	1.07E-06	0.195164215	1.65E-06
DDX55	blue	-0.415666121	3.23E-26	0.415666121	3.23E-26	-0.232267559	1.02E-08	-0.498783206	1.10E-38	-0.452264336	2.75E-31	0.128184199	0.001745312	0.670840196	6.75E-79	0.161931126	7.36E-05	0.560784599	1.69E-50	0.379017627	9.93E-22	0.231529031	1.14E-08	0.2513217	5.22E-10
FOXO6	blue	-0.286992606	1.00E-12	0.286992606	1.00E-12	-0.092218719	0.024600296	-0.335791022	4.02E-17	-0.31378922	4.87E-15	0.110200521	0.007180511	0.335388967	4.41E-17	0.187742483	4.08E-06	0.363750588	5.07E-20	0.012771615	0.756083226	-0.088714049	0.030629076	0.155606233	0.000140276
FKBP3	blue	-0.420203803	8.21E-27	0.420203803	8.21E-27	-0.258627962	1.56E-10	-0.541401164	1.54E-46	-0.418262893	1.48E-26	0.177415286	1.36E-05	0.581004826	6.43E-55	0.198492853	1.08E-06	0.219449471	6.55E-08	0.027952663	0.496527658	0.054941769	0.18114538	0.16225651	7.11E-05
AC005077.4	blue	-0.262200538	8.54E-11	0.262200538	8.54E-11	-0.128153452	0.001749816	-0.361085898	9.87E-20	-0.288364818	7.72E-13	0.007600839	0.853338083	0.398915167	4.27E-24	0.214616244	1.28E-07	0.297848313	1.24E-13	-0.005172405	0.899892013	-0.042293956	0.303440964	0.390428347	4.56E-23
TXNRD1	blue	-0.187700737	4.10E-06	0.187700737	4.10E-06	-0.261441172	9.71E-11	-0.290717102	4.93E-13	-0.237155184	4.87E-09	-0.017480833	0.670705511	0.454551509	1.27E-31	0.020102706	0.624868002	-0.031419123	0.444672878	0.040214559	0.327854205	0.125441677	0.002191697	0.197602644	1.21E-06
HMGB2	blue	-0.277514696	5.78E-12	0.277514696	5.78E-12	-0.205645079	4.29E-07	-0.416722633	2.35E-26	-0.181777842	8.27E-06	0.123098487	0.002653293	0.704870514	2.35E-90	0.214441644	1.31E-07	0.162409537	7.00E-05	-0.023237568	0.57191595	0.028580716	0.486900362	0.018455396	0.653512588
ALDH2	blue	0.404395205	8.90E-25	-0.404395205	8.90E-25	0.276453186	7.00E-12	0.404062404	9.80E-25	0.280569172	3.31E-12	-0.176967514	1.44E-05	-0.650814556	7.66E-73	-0.449309425	7.46E-31	-0.086811908	0.034402011	-0.232188335	1.03E-08	-0.244848586	1.47E-09	-0.10033126	0.014432699
COL4A3	blue	0.35360617	6.18E-19	-0.35360617	6.18E-19	0.299037443	9.78E-14	0.495861504	3.47E-38	0.313275523	5.42E-15	-0.155166542	0.000146582	-0.521119346	1.16E-42	-0.314571221	4.13E-15	0.187616573	4.15E-06	0.294420387	2.42E-13	0.078775322	0.055002081	-0.260550588	1.13E-10
MRPL13	blue	-0.349704881	1.58E-18	0.349704881	1.58E-18	-0.260224396	1.19E-10	-0.552517273	8.87E-49	-0.361525213	8.85E-20	0.084614004	0.039248064	0.567742202	5.51E-52	0.145826291	0.000362905	0.01723012	0.675156912	-0.043502218	0.289823493	0.126763103	0.001964993	0.158578775	0.00010388
DLC1	blue	0.541298151	1.61E-46	-0.541298151	1.61E-46	0.2889784	6.87E-13	0.73132727	1.83E-100	0.431726361	2.30E-28	-0.195774056	1.52E-06	-0.751716011	4.06E-109	-0.371417015	7.22E-21	-0.218653769	7.32E-08	0.014530932	0.723771931	-0.078096408	0.057135676	-0.448808582	8.82E-31
RNF157	blue	-0.205656685	4.28E-07	0.205656685	4.28E-07	-0.099536115	0.015231605	-0.216186345	1.03E-07	-0.19442254	1.80E-06	0.079198995	0.053704505	0.428332992	6.68E-28	0.124890619	0.002293112	0.141440521	0.000545538	0.08821877	0.031575644	-0.001459248	0.97168896	0.168184112	3.79E-05
SYNJ2	blue	-0.467518346	1.37E-33	0.467518346	1.37E-33	-0.199482943	9.54E-07	-0.335312549	4.49E-17	-0.220362214	5.76E-08	0.229753228	1.48E-08	0.572902733	4.13E-53	0.539450222	3.73E-46	0.2057799	4.22E-07	0.374193167	3.52E-21	0.324987359	4.45E-16	0.357852612	2.19E-19
LINC02678	blue	-0.294797453	2.25E-13	0.294797453	2.25E-13	-0.210172417	2.35E-07	-0.385692682	1.66E-22	-0.262109585	8.67E-11	0.063156468	0.124158775	0.404434247	8.80E-25	0.251339984	5.21E-10	0.297937765	1.22E-13	0.239183065	3.57E-09	0.17382391	2.04E-05	0.232667555	9.60E-09
MIR4435-2HG	blue	-0.355781162	3.64E-19	0.355781162	3.64E-19	-0.274376332	1.02E-11	-0.410452282	1.52E-25	-0.142177039	0.00050985	0.174631825	1.87E-05	0.530424971	2.08E-44	0.574050852	2.30E-53	0.044666926	0.277091233	0.130832969	0.001394893	0.19546361	1.59E-06	0.108182153	0.008319454
DLL3	blue	-0.186208972	4.91E-06	0.186208972	4.91E-06	-0.174982127	1.80E-05	-0.244030019	1.68E-09	-0.312857994	5.92E-15	0.22624299	2.48E-08	0.417763496	1.72E-26	0.119403058	0.003563639	0.130211074	0.001470797	0.011634851	0.777193548	0.027581438	0.502265344	0.216938982	9.30E-08
CKAP2	blue	-0.35840742	1.91E-19	0.35840742	1.91E-19	-0.313065629	5.66E-15	-0.408211927	2.94E-25	-0.261257023	1.00E-10	0.13253691	0.001204997	0.769855015	1.48E-117	0.274997995	9.10E-12	-0.031935892	0.437215476	0.190974975	2.76E-06	0.272124194	1.52E-11	0.099813956	0.014948141
SGO1	blue	-0.422112137	4.58E-27	0.422112137	4.58E-27	-0.348587312	2.06E-18	-0.529846118	2.68E-44	-0.363857266	4.94E-20	0.082229255	0.045148001	0.891300892	1.62E-205	0.306528908	2.18E-14	0.126284118	0.002044562	0.259253757	1.41E-10	0.283614257	1.88E-12	0.220576999	5.58E-08
FAM83D	blue	-0.425284572	1.72E-27	0.425284572	1.72E-27	-0.296051066	1.76E-13	-0.498211915	1.38E-38	-0.372142044	5.99E-21	0.202188494	6.74E-07	0.84608647	6.80E-164	0.485310363	2.01E-36	0.103590707	0.011530184	0.064873681	0.114234607	0.139960143	0.000624393	0.284459636	1.61E-12
SGMS2	blue	0.328459027	2.08E-16	-0.328459027	2.08E-16	0.237641083	4.52E-09	0.448813773	8.80E-31	0.378522775	1.13E-21	-0.196181604	1.45E-06	-0.508657255	2.09E-40	-0.146309094	0.000346736	-0.315120978	3.68E-15	0.147831453	0.000300048	0.128369849	0.00171834	-0.278057932	5.23E-12
AC016877.3	blue	-0.265294341	5.02E-11	0.265294341	5.02E-11	-0.178296821	1.23E-05	-0.331586129	1.04E-16	-0.261624169	9.42E-11	0.089243046	0.02964502	0.494255935	6.50E-38	0.296606164	1.58E-13	0.235812035	5.98E-09	0.214130113	1.37E-07	0.168453324	3.68E-05	0.065241003	0.112194906
DLX5	blue	-0.181481897	8.56E-06	0.181481897	8.56E-06	-0.076339067	0.062979052	-0.169074012	3.44E-05	-0.188950685	3.53E-06	0.07956993	0.052589478	0.334130061	5.86E-17	0.287348598	9.36E-13	0.120466985	0.003276128	0.061743859	0.132815062	0.064910485	0.114028936	0.112515469	0.00604767
DNMT3A	blue	-0.369276523	1.25E-20	0.369276523	1.25E-20	-0.186540727	4.72E-06	-0.371401324	7.25E-21	-0.4770337	4.39E-35	0.108724836	0.00799837	0.581025167	6.36E-55	0.190803785	2.82E-06	0.518952732	2.91E-42	0.369697561	1.12E-20	0.233879222	8.01E-09	0.256015947	2.41E-10
MAGEA10	blue	-0.099046707	0.015742412	0.099046707	0.015742412	-0.116062552	0.00462132	-0.120982711	0.003144491	-0.160627354	8.42E-05	-0.013190031	0.748357601	0.301808805	5.64E-14	0.040607806	0.323142377	0.070419686	0.086383596	0.011261085	0.784171438	0.0301985	0.462571832	0.192951227	2.17E-06
DONSON	blue	-0.49240952	1.33E-37	0.49240952	1.33E-37	-0.2330127	9.12E-09	-0.528910896	4.04E-44	-0.399559503	3.55E-24	0.125533536	0.002175196	0.76733303	2.45E-116	0.332492025	8.47E-17	0.411307623	1.18E-25	0.408435433	2.75E-25	0.295644297	1.90E-13	0.20702575	3.58E-07
AL049555.1	blue	-0.22241618	4.30E-08	0.22241618	4.30E-08	-0.021038865	0.608834247	-0.200792686	8.07E-07	-0.175904961	1.62E-05	-0.047500009	0.24772629	0.317362544	2.30E-15	0.121878498	0.002927226	-0.029952424	0.466228186	0.143766862	0.00044009	0.175985296	1.60E-05	0.361277898	9.41E-20
ERO1A	blue	-0.507295452	3.64E-40	0.507295452	3.64E-40	-0.333907607	6.16E-17	-0.567603127	5.90E-52	-0.324403851	5.06E-16	0.189375283	3.35E-06	0.637993117	3.36E-69	0.502438215	2.58E-39	0.122426168	0.002801217	0.192615	2.26E-06	0.215074064	1.20E-07	0.384136154	2.53E-22
CFTR	blue	0.321425084	9.64E-16	-0.321425084	9.64E-16	0.292108935	3.78E-13	0.458134283	3.70E-32	0.313447191	5.23E-15	-0.046779267	0.254982133	-0.493971852	7.26E-38	-0.284865708	1.49E-12	-0.127381681	0.001866431	0.07748061	0.05912988	0.049810883	0.225438917	-0.042657906	0.299295225
RFWD3	blue	-0.453094716	2.08E-31	0.453094716	2.08E-31	-0.235245023	6.51E-09	-0.432845449	1.61E-28	-0.352742262	7.61E-19	0.181549275	8.49E-06	0.70269863	1.42E-89	0.332212591	9.02E-17	0.198572364	1.07E-06	0.277817175	5.47E-12	0.282764447	2.21E-12	0.263565003	6.76E-11
TPI1	blue	-0.414830645	4.15E-26	0.414830645	4.15E-26	-0.382731177	3.69E-22	-0.635980279	1.21E-68	-0.35117499	1.11E-18	0.106611851	0.009314295	0.638626959	2.24E-69	0.31043992	9.77E-15	0.038837738	0.344699464	-0.356318178	3.20E-19	-0.154499177	0.000156664	0.24700735	1.05E-09
SKA1	blue	-0.407293342	3.84E-25	0.407293342	3.84E-25	-0.350727209	1.24E-18	-0.546891203	1.24E-47	-0.369996424	1.04E-20	0.140944203	0.000570881	0.895166476	6.53E-210	0.301106268	6.49E-14	0.129815441	0.001521043	0.070813345	0.084635506	0.142772379	0.000482603	0.224757654	3.07E-08
OSR2	blue	-0.205548631	4.35E-07	0.205548631	4.35E-07	-0.081001601	0.048465338	-0.228753762	1.72E-08	-0.175602006	1.68E-05	0.124196361	0.00242698	0.332292321	8.86E-17	0.320158386	1.26E-15	0.187515707	4.20E-06	0.034862286	0.396362393	-0.012472352	0.761623842	0.016163111	0.694227083
AC124947.2	blue	-0.186758931	4.59E-06	0.186758931	4.59E-06	0.110926256	0.006806447	-0.226888265	2.26E-08	-0.280144217	3.58E-12	0.076792136	0.061427314	0.352428209	8.21E-19	0.014242438	0.729038566	0.164860793	5.41E-05	0.084804857	0.0388055	0.107851886	0.008520444	0.561478699	1.20E-50
SDS	blue	-0.232319888	1.01E-08	0.232319888	1.01E-08	-0.138953385	0.000683928	-0.182824584	7.32E-06	0.036273267	0.377514871	0.2468996	1.06E-09	0.326345006	3.31E-16	0.1769991	1.43E-05	0.071886049	0.080016574	-0.023286787	0.571101801	0.021923514	0.593852919	0.176204118	1.57E-05
AL136452.1	blue	0.52922384	3.52E-44	-0.52922384	3.52E-44	0.319982143	1.31E-15	0.584906949	8.30E-56	0.423515237	2.98E-27	-0.255125417	2.80E-10	-0.686941466	4.02E-84	-0.496315949	2.91E-38	-0.212342492	1.75E-07	-0.096581031	0.018551037	-0.147146796	0.000320268	-0.372522033	5.43E-21
CHAC2	blue	-0.315235275	3.60E-15	0.315235275	3.60E-15	-0.26870363	2.78E-11	-0.419526806	1.01E-26	-0.231012414	1.23E-08	0.086477143	0.035105447	0.558981172	4.04E-50	0.139941505	0.00062545	-0.031739159	0.440045995	0.219923456	6.12E-08	0.308574475	1.43E-14	0.049262559	0.230593402
BUB1	blue	-0.445908027	2.32E-30	0.445908027	2.32E-30	-0.375379134	2.58E-21	-0.566172159	1.20E-51	-0.336949017	3.09E-17	0.155872288	0.000136584	0.924900369	8.38E-251	0.384745034	2.15E-22	0.137796147	0.000758844	0.170102288	3.08E-05	0.249638711	6.86E-10	0.211518521	1.96E-07
PPM1H	blue	-0.219428002	6.57E-08	0.219428002	6.57E-08	-0.000754647	0.985356756	-0.176588428	1.50E-05	-0.289106583	6.71E-13	0.064456737	0.116585015	0.296728864	1.54E-13	0.063137898	0.124269646	0.141644104	0.000535448	0.220556853	5.60E-08	0.234758136	7.01E-09	0.460526085	1.61E-32
RAD51AP1	blue	-0.3971035	7.12E-24	0.3971035	7.12E-24	-0.333547021	6.68E-17	-0.518850701	3.03E-42	-0.287977103	8.31E-13	0.154615797	0.000154856	0.876427912	4.87E-190	0.334265932	5.68E-17	0.096078856	0.01917388	0.140534012	0.000592647	0.207550845	3.33E-07	0.231295825	1.18E-08
HPRT1	blue	-0.396653576	8.08E-24	0.396653576	8.08E-24	-0.275466205	8.36E-12	-0.519358148	2.45E-42	-0.174181591	1.96E-05	0.153092784	0.00018008	0.65277197	2.06E-73	0.348707315	2.00E-18	0.03810388	0.35389919	-0.021666514	0.598187799	-0.040779023	0.321104707	0.115965898	0.00465576
HJURP	blue	-0.478358691	2.69E-35	0.478358691	2.69E-35	-0.381422267	5.24E-22	-0.614053542	7.62E-63	-0.404265617	9.24E-25	0.149961969	0.0002445	0.932063043	3.25E-263	0.3925862	2.51E-23	0.230122038	1.40E-08	0.13342915	0.001115352	0.184719194	5.85E-06	0.293221825	3.05E-13
AL031058.1	blue	-0.299215443	9.44E-14	0.299215443	9.44E-14	-0.159552578	9.40E-05	-0.446131632	2.15E-30	-0.440712013	1.28E-29	0.113141977	0.005770061	0.590155388	5.07E-57	0.15413837	0.000162383	0.281496125	2.79E-12	0.027195256	0.508271118	0.064272295	0.117636767	0.267649187	3.34E-11
CCDC167	blue	-0.462318965	8.63E-33	0.462318965	8.63E-33	-0.312187031	6.80E-15	-0.642292555	2.11E-70	-0.457265273	4.99E-32	0.244554508	1.54E-09	0.611795838	2.84E-62	0.250281152	6.18E-10	0.197931917	1.16E-06	-0.212084512	1.81E-07	-0.074451721	0.069794675	0.255621065	2.58E-10
HOXB2	blue	-0.133658649	0.00109331	0.133658649	0.00109331	-0.020049679	0.625781616	-0.079949955	0.051467211	-0.042314523	0.303205671	0.217268474	8.89E-08	0.203976017	5.34E-07	0.303634223	3.91E-14	0.143012303	0.000472011	0.038617543	0.347443729	-0.016100883	0.695345372	0.2075267	3.35E-07
HELLS	blue	-0.412697322	7.84E-26	0.412697322	7.84E-26	-0.196888145	1.33E-06	-0.398268827	5.12E-24	-0.355969801	3.48E-19	0.125500915	0.002181042	0.750310813	1.71E-108	0.291272155	4.44E-13	0.315025829	3.76E-15	0.563854198	3.77E-51	0.47267996	2.15E-34	0.22510503	2.92E-08
CDC45	blue	-0.464652972	3.80E-33	0.464652972	3.80E-33	-0.347565808	2.62E-18	-0.62915428	8.66E-67	-0.413557745	6.07E-26	0.131320731	0.001337899	0.910660411	1.97E-229	0.353784868	5.92E-19	0.253383766	3.73E-10	0.050719326	0.217080721	0.126808963	0.001957525	0.294336228	2.46E-13
KLHL23	blue	-0.340125978	1.49E-17	0.340125978	1.49E-17	-0.1471282	0.000320834	-0.330204559	1.41E-16	-0.394755594	1.38E-23	0.020943152	0.610465141	0.451254997	3.87E-31	0.109112747	0.007775689	0.16931043	3.36E-05	0.370249226	9.75E-21	0.325281635	4.18E-16	0.243483912	1.83E-09
IL36RN	blue	-0.197739148	1.19E-06	0.197739148	1.19E-06	-0.152268242	0.000195296	-0.248274462	8.54E-10	-0.047379557	0.248928771	0.03759794	0.360330992	0.298489019	1.09E-13	0.243711877	1.76E-09	0.096450846	0.018710785	0.109695216	0.007451721	0.10965585	0.00747323	-0.032969052	0.422523452
SLC27A3	blue	0.448654317	9.29E-31	-0.448654317	9.29E-31	0.283637278	1.88E-12	0.494090504	6.93E-38	0.398399605	4.94E-24	-0.153519294	0.000172653	-0.576105018	8.08E-54	-0.35592944	3.51E-19	0.020577118	0.616719893	-0.228195902	1.86E-08	-0.255836393	2.49E-10	-0.215125703	1.20E-07
ACBD7	blue	-0.150230155	0.000238233	0.150230155	0.000238233	0.135332679	0.000944289	-0.151285235	0.00021501	-0.127133563	0.001905408	0.108737799	0.007990837	0.44735351	1.43E-30	0.062314689	0.129262582	0.116154324	0.004588833	0.130523235	0.001432235	0.144310563	0.000418349	0.048306527	0.239779285
SFTA1P	blue	0.429651787	4.42E-28	-0.429651787	4.42E-28	0.321610226	9.26E-16	0.526540003	1.13E-43	0.408330852	2.84E-25	-0.213979742	1.40E-07	-0.77934402	2.76E-122	-0.465494028	2.82E-33	-0.20644279	3.86E-07	-0.156251186	0.000131485	-0.193949307	1.91E-06	-0.378923118	1.02E-21
FSCN1	blue	-0.138179078	0.000733252	0.138179078	0.000733252	-0.140387346	0.000600615	-0.134411354	0.001023806	0.058256308	0.156178156	0.122925922	0.002690566	0.390463797	4.52E-23	0.538189699	6.59E-46	0.004323809	0.916249739	-0.221730296	4.74E-08	-0.116900868	0.004332126	0.011531858	0.779114573
PCDHB2	blue	-0.156169464	0.00013257	0.156169464	0.00013257	-0.194271466	1.84E-06	-0.164609683	5.55E-05	-0.193242886	2.09E-06	0.113287987	0.005707033	0.311117463	8.49E-15	0.219696041	6.32E-08	0.065947726	0.108351227	0.058147888	0.156951361	0.042066541	0.306050665	0.145326514	0.00038038
SLC12A7	blue	-0.321724259	9.04E-16	0.321724259	9.04E-16	-0.139257927	0.000665386	-0.339720974	1.64E-17	-0.243815645	1.73E-09	0.141282735	0.000553479	0.328807938	1.92E-16	0.216175248	1.03E-07	0.346407901	3.45E-18	0.049470394	0.228629915	0.023048855	0.575042605	0.34279069	8.05E-18
FANCG	blue	-0.439391817	1.97E-29	0.439391817	1.97E-29	-0.256913207	2.08E-10	-0.565107917	2.03E-51	-0.345828345	3.96E-18	0.214491098	1.31E-07	0.806615578	2.64E-137	0.294805754	2.24E-13	0.347530894	2.65E-18	0.044834836	0.275287528	0.08545779	0.037323277	0.217716973	8.35E-08
TRIP13	blue	-0.416944324	2.20E-26	0.416944324	2.20E-26	-0.161685758	7.55E-05	-0.559346989	3.39E-50	-0.341472459	1.09E-17	0.124403973	0.002386219	0.859133156	2.21E-174	0.380013153	7.62E-22	0.189887554	3.15E-06	0.083594457	0.041685329	0.149729874	0.000250047	0.201967449	6.93E-07
NRGN	blue	0.360627949	1.11E-19	-0.360627949	1.11E-19	0.224160849	3.35E-08	0.397164866	7.00E-24	0.425168964	1.79E-27	-0.106858884	0.009151089	-0.501652305	3.53E-39	-0.258854473	1.50E-10	-0.030046706	0.464825407	-0.265544878	4.81E-11	-0.357793371	2.23E-19	-0.227832161	1.96E-08
NCAPD3	blue	-0.343442297	6.92E-18	0.343442297	6.92E-18	-0.213162595	1.57E-07	-0.345222903	4.56E-18	-0.246973428	1.05E-09	0.147469075	0.000310597	0.697898627	7.08E-88	0.29537114	2.01E-13	0.262560082	8.03E-11	0.332268889	8.91E-17	0.310268482	1.01E-14	0.120083903	0.003377129
KIF20A	blue	-0.524942944	2.26E-43	0.524942944	2.26E-43	-0.406856046	4.36E-25	-0.642794954	1.52E-70	-0.415963213	2.96E-26	0.145871738	0.000361353	0.897417489	1.50E-212	0.410613529	1.45E-25	0.192052688	2.42E-06	0.06585407	0.10885454	0.135174365	0.000957534	0.22788483	1.95E-08
LRP8	blue	-0.277325498	5.98E-12	0.277325498	5.98E-12	-0.160320035	8.69E-05	-0.299762186	8.47E-14	-0.254142929	3.29E-10	0.021622483	0.598931915	0.456840578	5.77E-32	0.133403816	0.00111781	0.253494492	3.66E-10	0.258619437	1.56E-10	0.21134924	2.00E-07	0.187726795	4.09E-06
CENPK	blue	-0.395110136	1.25E-23	0.395110136	1.25E-23	-0.233349372	8.67E-09	-0.457997997	3.88E-32	-0.239113045	3.61E-09	0.110229675	0.007165137	0.774657091	6.39E-120	0.340082467	1.51E-17	0.202800319	6.22E-07	0.379219314	9.41E-22	0.352002418	9.10E-19	0.173415136	2.14E-05
ACOXL	blue	0.500416788	5.76E-39	-0.500416788	5.76E-39	0.325044605	4.40E-16	0.597434306	9.61E-59	0.430804499	3.07E-28	-0.152107668	0.000198396	-0.647456073	7.17E-72	-0.480687181	1.14E-35	-0.083361549	0.042259691	0.082113699	0.045451888	-0.009426012	0.818672253	-0.406489781	4.85E-25
FCGBP	blue	-0.16634932	4.62E-05	0.16634932	4.62E-05	0.178413183	1.22E-05	-0.01917083	0.641006261	0.143705407	0.000442613	0.04399634	0.284374689	-0.245431632	1.34E-09	0.161422346	7.75E-05	0.103876234	0.011302423	0.022284173	0.5877939	-0.029151617	0.478237165	0.049159504	0.23157142
PRIM1	blue	-0.253745081	3.51E-10	0.253745081	3.51E-10	-0.225511174	2.75E-08	-0.347596013	2.61E-18	-0.190570971	2.90E-06	0.0916526	0.025498494	0.72939528	1.10E-99	0.180367483	9.73E-06	-0.04728413	0.249884297	0.107190762	0.00893584	0.235424412	6.34E-09	0.12392546	0.002481123
B4GALNT1	blue	-0.193880571	1.93E-06	0.193880571	1.93E-06	-0.153797149	0.00016797	-0.220892818	5.34E-08	-0.120633256	0.003233151	0.091091393	0.026416691	0.387086255	1.14E-22	0.252332677	4.43E-10	0.024520161	0.550881964	-0.048534953	0.237561443	0.006967437	0.865438334	0.154895465	0.000150601
AC023157.2	blue	-0.258530406	1.59E-10	0.258530406	1.59E-10	-0.097278515	0.017715283	-0.316707384	2.64E-15	-0.186349197	4.82E-06	0.064196298	0.118072283	0.385876216	1.58E-22	0.212135975	1.80E-07	0.32789754	2.35E-16	0.235652386	6.12E-09	0.170295895	3.02E-05	0.215892629	1.08E-07
RAB3B	blue	-0.199170407	9.93E-07	0.199170407	9.93E-07	-0.10521297	0.010288283	-0.186730017	4.61E-06	-0.215100034	1.20E-07	0.076941026	0.060924317	0.508353967	2.36E-40	0.218905077	7.07E-08	0.046776713	0.255008111	0.093813608	0.022215397	0.135623508	0.000920399	0.3649682	3.74E-20
DBF4	blue	-0.41095618	1.31E-25	0.41095618	1.31E-25	-0.313618623	5.05E-15	-0.516579493	7.88E-42	-0.280054243	3.63E-12	0.156017299	0.000134611	0.826319046	9.80E-150	0.313148639	5.57E-15	0.092204391	0.024622687	0.2852316	1.39E-12	0.360198903	1.23E-19	0.100679897	0.014094198
ZYG11A	blue	-0.316644591	2.67E-15	0.316644591	2.67E-15	-0.176707788	1.48E-05	-0.374584316	3.18E-21	-0.291745977	4.05E-13	0.145058528	0.000390071	0.581975316	3.87E-55	0.235660963	6.12E-09	0.284422673	1.62E-12	0.360311488	1.20E-19	0.360493655	1.14E-19	0.040529297	0.324079527
KIF23	blue	-0.428056082	7.28E-28	0.428056082	7.28E-28	-0.350767654	1.22E-18	-0.543651326	5.51E-47	-0.383204883	3.25E-22	0.097817528	0.017092146	0.917801349	1.15E-239	0.369445299	1.20E-20	0.14649919	0.000340557	0.147879956	0.000298662	0.214939041	1.23E-07	0.258536961	1.59E-10
FOXA1	blue	-0.286712671	1.05E-12	0.286712671	1.05E-12	-0.043371895	0.291272205	-0.365823233	3.01E-20	-0.423860364	2.68E-27	0.164993223	5.33E-05	0.390125627	4.96E-23	0.087282289	0.033433929	0.262178092	8.57E-11	0.137749955	0.000761987	0.063461522	0.1223484	0.246521845	1.13E-09
PRKDC	blue	-0.34867598	2.02E-18	0.34867598	2.02E-18	-0.18337291	6.86E-06	-0.28691954	1.01E-12	-0.307530207	1.78E-14	0.119643476	0.003496737	0.601563819	9.69E-60	0.297753946	1.26E-13	0.129988536	0.001498869	0.411300713	1.19E-25	0.422909251	3.59E-27	0.116596154	0.004435294
CYBRD1	blue	0.485963192	1.57E-36	-0.485963192	1.57E-36	0.310704536	9.25E-15	0.723534786	2.30E-97	0.553949187	4.50E-49	-0.072519028	0.07738831	-0.715875706	2.02E-94	-0.157796799	0.00011248	-0.390146963	4.93E-23	-0.093350833	0.022885828	-0.103147669	0.011891636	-0.429908598	4.07E-28
PACSIN1	blue	-0.248558886	8.16E-10	0.248558886	8.16E-10	-0.120726935	0.003209164	-0.256970008	2.06E-10	-0.161216821	7.92E-05	0.20522291	4.54E-07	0.444930152	3.21E-30	0.223795374	3.53E-08	0.255424004	2.66E-10	0.056328613	0.170361126	0.014172656	0.730314402	0.131328402	0.00133702
CST5	blue	0.426416407	1.21E-27	-0.426416407	1.21E-27	0.267919346	3.19E-11	0.491617504	1.81E-37	0.383454716	3.04E-22	-0.256051501	2.40E-10	-0.591781114	2.11E-57	-0.296396865	1.64E-13	-0.193192465	2.10E-06	-0.222498776	4.25E-08	-0.225487212	2.76E-08	-0.224807141	3.05E-08
SHC3	blue	0.49208918	1.51E-37	-0.49208918	1.51E-37	0.336588062	3.36E-17	0.581424158	5.17E-55	0.505756231	6.78E-40	-0.192802601	2.21E-06	-0.555651745	2.00E-49	-0.227162781	2.17E-08	-0.109015086	0.007831223	0.097357964	0.017622204	-0.009793132	0.811739712	-0.439091115	2.17E-29
FGB	blue	-0.202419232	6.54E-07	0.202419232	6.54E-07	-0.203355051	5.79E-07	-0.286046455	1.20E-12	-0.387769335	9.46E-23	0.139869035	0.000629576	0.330250963	1.40E-16	0.050588821	0.218267571	0.094506812	0.021243025	0.032647463	0.427065389	0.069916555	0.088660022	0.426572304	1.16E-27
SHCBP1	blue	-0.443490078	5.16E-30	0.443490078	5.16E-30	-0.361443855	9.03E-20	-0.520470227	1.53E-42	-0.236730834	5.20E-09	0.1696847	3.22E-05	0.833870834	6.36E-155	0.477400952	3.83E-35	0.114156609	0.005344715	0.141455801	0.000544774	0.223847931	3.50E-08	0.188976053	3.52E-06
ALPL	blue	0.334686466	5.17E-17	-0.334686466	5.17E-17	0.281054549	3.02E-12	0.452823952	2.28E-31	0.33877278	2.04E-17	-0.1256297	0.002158043	-0.583541803	1.70E-55	-0.281518219	2.78E-12	-0.117473364	0.004144143	-0.201246966	7.61E-07	-0.242182198	2.24E-09	-0.198739253	1.05E-06
AC099518.1	blue	-0.243587828	1.80E-09	0.243587828	1.80E-09	-0.162484414	6.94E-05	-0.33111334	1.15E-16	-0.419211709	1.11E-26	0.173687672	2.08E-05	0.449245567	7.62E-31	0.098374065	0.016468963	0.284352876	1.64E-12	0.110105903	0.007230612	0.13366111	0.001093076	0.318375749	1.85E-15
ABCA12	blue	-0.340652986	1.32E-17	0.340652986	1.32E-17	-0.140851494	0.000575734	-0.291822018	3.99E-13	-0.177938609	1.29E-05	0.053300069	0.194555047	0.311033186	8.64E-15	0.314474284	4.22E-15	0.094382438	0.021414714	0.278782077	4.59E-12	0.277526906	5.76E-12	0.267053707	3.70E-11
ZP3	blue	-0.362185447	7.51E-20	0.362185447	7.51E-20	-0.246345138	1.16E-09	-0.541251149	1.65E-46	-0.346654257	3.26E-18	0.020554249	0.617111597	0.520172312	1.73E-42	0.253471187	3.67E-10	0.237711443	4.47E-09	-0.019008433	0.643836336	-0.008491816	0.836375932	0.143552732	0.000448938
G6PD	blue	-0.171274479	2.71E-05	0.171274479	2.71E-05	-0.194250045	1.84E-06	-0.323587198	6.04E-16	-0.253337909	3.76E-10	-0.041764277	0.309542209	0.353009262	7.14E-19	-0.002916244	0.943457071	0.099413263	0.015358441	-0.22402872	3.41E-08	-0.131725601	0.001292227	0.187406058	4.25E-06
BRIP1	blue	-0.404150116	9.56E-25	0.404150116	9.56E-25	-0.245326719	1.37E-09	-0.422999848	3.49E-27	-0.243540976	1.81E-09	0.076343909	0.0629623	0.76741452	2.24E-116	0.377256345	1.58E-21	0.208907408	2.78E-07	0.42684408	1.06E-27	0.424769318	2.02E-27	0.113163442	0.005760756
ZNF93	blue	-0.284017259	1.75E-12	0.284017259	1.75E-12	-0.088340103	0.031341469	-0.247760673	9.27E-10	-0.135582049	0.00092377	0.097142689	0.017875405	0.45270061	2.38E-31	0.258697879	1.54E-10	0.150803052	0.000225347	0.417285625	1.99E-26	0.389246341	6.32E-23	0.020382974	0.620048731
SCG5	blue	-0.318186017	1.93E-15	0.318186017	1.93E-15	-0.164960153	5.35E-05	-0.349641515	1.60E-18	-0.221316897	5.03E-08	0.203582075	5.62E-07	0.402914543	1.36E-24	0.345400021	4.37E-18	0.144221579	0.000421837	0.052225219	0.203719611	0.067246863	0.101557409	0.202237297	6.69E-07
PAX9	blue	-0.258275223	1.66E-10	0.258275223	1.66E-10	0.011681959	0.776315349	-0.305270271	2.81E-14	-0.287428916	9.22E-13	0.16089493	8.19E-05	0.442696372	6.69E-30	0.221099607	5.19E-08	0.245323051	1.37E-09	0.156494406	0.000128307	0.134971154	0.000974785	0.18644237	4.77E-06
ATP2A1-AS1	blue	-0.275103148	8.93E-12	0.275103148	8.93E-12	-0.085472748	0.037289893	-0.436292681	5.35E-29	-0.343103803	7.49E-18	0.088847573	0.030378087	0.464311556	4.28E-33	0.128639088	0.001679902	0.336140497	3.72E-17	-0.088247327	0.031520395	-0.047607901	0.246652658	0.127350229	0.001871331
OGDHL	blue	-0.178896328	1.15E-05	0.178896328	1.15E-05	-0.108123893	0.008354599	-0.226519261	2.38E-08	-0.226218623	2.49E-08	0.00688884	0.866942086	0.363408733	5.53E-20	0.03759954	0.36031053	0.18459307	5.94E-06	0.045292471	0.270412222	0.038406063	0.3500924	0.191329523	2.64E-06
TRIM59	blue	-0.398113077	5.35E-24	0.398113077	5.35E-24	-0.244915706	1.46E-09	-0.408915252	2.39E-25	-0.199372902	9.67E-07	0.159040815	9.91E-05	0.641018049	4.82E-70	0.499311935	8.93E-39	0.103949969	0.011244257	0.365833352	3.00E-20	0.349366942	1.71E-18	0.113112234	0.005782977
RMI1	blue	-0.402447983	1.56E-24	0.402447983	1.56E-24	-0.158941323	0.000100107	-0.426124472	1.33E-27	-0.377712737	1.40E-21	0.096122007	0.019119654	0.606759714	5.15E-61	0.157891295	0.000111406	0.087763038	0.032468626	0.30993201	1.08E-14	0.323102027	6.71E-16	0.169421723	3.32E-05
ABCA3	blue	0.447473113	1.38E-30	-0.447473113	1.38E-30	0.238089809	4.22E-09	0.563382056	4.75E-51	0.389702636	5.57E-23	-0.136263705	0.000869765	-0.655027807	4.45E-74	-0.428963953	5.48E-28	-0.095587062	0.019801442	-0.114008174	0.005405123	-0.17754417	1.35E-05	-0.309606166	1.16E-14
NDNF	blue	0.416859199	2.26E-26	-0.416859199	2.26E-26	0.284192967	1.69E-12	0.569884434	1.89E-52	0.430786582	3.09E-28	-0.164214682	5.79E-05	-0.638910868	1.87E-69	-0.27881665	4.56E-12	-0.245588989	1.31E-09	-0.033993009	0.408251003	-0.088071164	0.031862541	-0.313843348	4.82E-15
TMEM270	blue	-0.146927689	0.000327002	0.146927689	0.000327002	0.122577683	0.00276724	-0.246911093	1.06E-09	-0.135282676	0.000948454	0.045864132	0.264405574	0.341620672	1.06E-17	0.163679395	6.13E-05	0.278041734	5.25E-12	0.043178822	0.293427382	0.026625721	0.517196435	0.103025131	0.011993362
TPBG	blue	-0.455657732	8.67E-32	0.455657732	8.67E-32	-0.190184635	3.04E-06	-0.417734602	1.73E-26	-0.201785689	7.10E-07	0.163215981	6.43E-05	0.474852626	9.76E-35	0.570500556	1.39E-52	0.19506942	1.67E-06	0.214087141	1.38E-07	0.169186248	3.40E-05	0.206600369	3.78E-07
CRY2	blue	0.436181047	5.55E-29	-0.436181047	5.55E-29	0.4355598	6.77E-29	0.604482375	1.88E-60	0.309540209	1.18E-14	-0.130069166	0.001488642	-0.738668659	1.74E-103	-0.394721415	1.39E-23	-0.073337458	0.074094468	-0.048954416	0.233526485	-0.137176095	0.000802045	-0.235450034	6.32E-09
AC008268.1	blue	0.485742093	1.70E-36	-0.485742093	1.70E-36	0.293492517	2.89E-13	0.524214434	3.09E-43	0.398259337	5.14E-24	-0.218396423	7.59E-08	-0.560075179	2.38E-50	-0.419317362	1.07E-26	-0.162272597	7.10E-05	-0.111471493	0.00653701	-0.145142766	0.000387	-0.298004984	1.20E-13
RAD51	blue	-0.433535809	1.29E-28	0.433535809	1.29E-28	-0.367117385	2.17E-20	-0.588089712	1.53E-56	-0.379952947	7.75E-22	0.123530627	0.002562011	0.882628527	3.09E-196	0.327449219	2.60E-16	0.09051671	0.027386328	0.034299898	0.404029859	0.153949375	0.000165456	0.299338826	9.22E-14
AUNIP	blue	-0.359076153	1.62E-19	0.359076153	1.62E-19	-0.301688184	5.78E-14	-0.514610042	1.79E-41	-0.368929636	1.37E-20	0.076362801	0.06289697	0.869014996	4.69E-183	0.291650861	4.12E-13	0.12753056	0.001843395	0.074680565	0.068937388	0.16235958	7.03E-05	0.178023995	1.27E-05
DEPDC1B	blue	-0.435618518	6.65E-29	0.435618518	6.65E-29	-0.343287087	7.17E-18	-0.544720119	3.37E-47	-0.31702058	2.47E-15	0.127318668	0.00187626	0.868866879	6.40E-183	0.359163682	1.59E-19	0.098072948	0.016803622	0.14325077	0.000461697	0.225935212	2.59E-08	0.272417234	1.44E-11
MLLT11	blue	-0.216581191	9.78E-08	0.216581191	9.78E-08	-0.155603695	0.000140311	-0.204774338	4.81E-07	-0.26696706	3.76E-11	0.188569304	3.70E-06	0.510373698	1.03E-40	0.240413027	2.95E-09	0.228007719	1.91E-08	0.22576765	2.65E-08	0.159593224	9.36E-05	0.248294183	8.51E-10
SEC14L4	blue	0.39089699	4.01E-23	-0.39089699	4.01E-23	0.319657119	1.41E-15	0.444246148	4.02E-30	0.222777108	4.08E-08	-0.166663754	4.47E-05	-0.465010643	3.35E-33	-0.393676848	1.86E-23	-0.065968455	0.108240077	-0.1237959	0.002507405	-0.15930953	9.64E-05	-0.116620463	0.004426983
KNTC1	blue	-0.448362128	1.02E-30	0.448362128	1.02E-30	-0.236408699	5.46E-09	-0.446188546	2.11E-30	-0.359286609	1.54E-19	0.24178089	2.39E-09	0.769186665	3.13E-117	0.328111131	2.24E-16	0.458749994	2.99E-32	0.588811651	1.04E-56	0.485172889	2.11E-36	0.238977979	3.68E-09
ARHGAP11A	blue	-0.39045455	4.53E-23	0.39045455	4.53E-23	-0.343837433	6.31E-18	-0.454610624	1.24E-31	-0.333715189	6.44E-17	0.101649533	0.013189225	0.847702399	3.87E-165	0.330486838	1.33E-16	0.10036358	0.014401021	0.221516562	4.89E-08	0.264250968	6.01E-11	0.257963883	1.75E-10
CENPW	blue	-0.308422668	1.48E-14	0.308422668	1.48E-14	-0.301237827	6.32E-14	-0.5081928	2.52E-40	-0.206604321	3.78E-07	0.116854286	0.004347755	0.811333995	3.79E-140	0.3120435	7.01E-15	0.04633739	0.2595028	-0.143571977	0.000448136	-0.008727314	0.831904904	0.171843548	2.55E-05
GAPDH	blue	-0.476771445	4.83E-35	0.476771445	4.83E-35	-0.394290065	1.57E-23	-0.671244745	5.04E-79	-0.378682459	1.08E-21	0.125447051	0.002190728	0.683574869	5.31E-83	0.388382614	8.00E-23	0.108610568	0.008065043	-0.295558831	1.94E-13	-0.147524298	0.000308967	0.293541179	2.87E-13
VSIG2	blue	0.374700244	3.08E-21	-0.374700244	3.08E-21	0.339623947	1.68E-17	0.480655727	1.15E-35	0.286110337	1.18E-12	-0.117882172	0.00401446	-0.684540051	2.54E-83	-0.414769102	4.23E-26	-0.065901898	0.108597279	-0.150507376	0.000231914	-0.188408313	3.77E-06	0.04141967	0.313554767
HROB	blue	-0.440031074	1.60E-29	0.440031074	1.60E-29	-0.345986121	3.81E-18	-0.583186382	2.05E-55	-0.438647596	2.50E-29	0.104768185	0.010616381	0.83227259	8.37E-154	0.313089014	5.64E-15	0.310564823	9.52E-15	0.092781379	0.023734811	0.114364327	0.005261201	0.219661518	6.35E-08
VAMP2	blue	0.458856173	2.88E-32	-0.458856173	2.88E-32	0.298213846	1.15E-13	0.558673281	4.69E-50	0.305627883	2.61E-14	-0.055734362	0.174921824	-0.618344419	6.07E-64	-0.389954676	5.20E-23	-0.037346824	0.363550328	-0.219702564	6.32E-08	-0.490089918	3.25E-37	-0.250754018	5.72E-10
ATP8B3	blue	-0.152315187	0.000194398	0.152315187	0.000194398	-0.120597551	0.003242337	-0.19955784	9.45E-07	0.004278979	0.917114924	0.07977912	0.051969214	0.29030602	5.34E-13	0.32040925	1.20E-15	0.116508033	0.00446554	0.018683277	0.649518299	0.029584317	0.471727505	0.097213447	0.017791832
ISG15	blue	-0.209887942	2.44E-07	0.209887942	2.44E-07	-0.111005411	0.006766724	-0.35919986	1.57E-19	-0.078570793	0.055637757	0.078178713	0.056873417	0.341260285	1.15E-17	0.231973313	1.07E-08	0.167083314	4.27E-05	-0.284733479	1.53E-12	-0.163064735	6.53E-05	0.138840896	0.000690897
SCEL	blue	0.364113977	4.63E-20	-0.364113977	4.63E-20	0.139672577	0.000640888	0.402597555	1.49E-24	0.296128509	1.73E-13	-0.238872718	3.74E-09	-0.448775069	8.92E-31	-0.19116208	2.70E-06	-0.22402186	3.42E-08	-0.063472942	0.122281028	-0.050810167	0.216257327	-0.271507073	1.70E-11
RGS20	blue	-0.219653534	6.36E-08	0.219653534	6.36E-08	-0.170030072	3.10E-05	-0.260439547	1.15E-10	-0.066959172	0.103031943	-0.016955354	0.680048438	0.412402161	8.55E-26	0.277585076	5.70E-12	-0.007115391	0.862608951	0.203582962	5.62E-07	0.254103681	3.31E-10	-0.01555299	0.705219862
WDR62	blue	-0.352954618	7.23E-19	0.352954618	7.23E-19	-0.231446734	1.15E-08	-0.428189837	6.98E-28	-0.285362497	1.36E-12	0.148476027	0.000282109	0.708870522	8.24E-92	0.290918843	4.75E-13	0.387350789	1.06E-22	0.130345329	0.001454097	0.081667446	0.046641625	0.17480489	1.83E-05
LINC02864	blue	-0.233448998	8.54E-09	0.233448998	8.54E-09	-0.23344297	8.55E-09	-0.282759838	2.21E-12	-0.344692325	5.17E-18	-0.018285968	0.656488763	0.36013499	1.25E-19	0.062160441	0.130215183	0.140350756	0.000602618	0.099341651	0.015432803	0.088815444	0.03043832	0.270545357	2.01E-11
CDC7	blue	-0.327536611	2.55E-16	0.327536611	2.55E-16	-0.225872748	2.61E-08	-0.370548487	9.03E-21	-0.271707805	1.64E-11	0.111514251	0.006516291	0.766479011	6.30E-116	0.266679647	3.95E-11	0.252647366	4.21E-10	0.314083753	4.58E-15	0.283008476	2.11E-12	0.114104323	0.005365924
TSKU	blue	-0.357140195	2.61E-19	0.357140195	2.61E-19	-0.249041067	7.55E-10	-0.445022156	3.11E-30	-0.332069021	9.31E-17	0.06255819	0.127769772	0.495494307	4.01E-38	0.284543274	1.58E-12	0.082884158	0.043457853	-0.149118344	0.000265233	-0.077747944	0.058257177	0.357789598	2.23E-19
MELTF	blue	-0.306670031	2.12E-14	0.306670031	2.12E-14	-0.146763589	0.000332133	-0.344373006	5.57E-18	-0.062404269	0.128711839	0.041641614	0.310966588	0.48987674	3.53E-37	0.37776951	1.38E-21	0.145339226	0.000379926	0.026811389	0.514277916	0.074770422	0.068603139	0.207309034	3.44E-07
CHRNA9	blue	-0.130741368	0.001405842	0.130741368	0.001405842	-0.147970846	0.000296081	-0.191026157	2.74E-06	-0.267482182	3.44E-11	0.187828888	4.04E-06	0.32484471	4.59E-16	0.154319879	0.000159482	0.124560298	0.00235594	0.081100039	0.048192016	0.109264672	0.007689997	0.185780332	5.16E-06
EMC9	blue	-0.365496437	3.27E-20	0.365496437	3.27E-20	-0.179884441	1.03E-05	-0.563955616	3.58E-51	-0.371334075	7.38E-21	0.128629319	0.001681283	0.535602224	2.10E-45	0.085242251	0.037807166	0.389812639	5.41E-23	-0.168920403	3.50E-05	-0.080379769	0.050222078	0.218814168	7.16E-08
DUOXA1	blue	0.496599799	2.60E-38	-0.496599799	2.60E-38	0.411168991	1.23E-25	0.62572296	7.13E-66	0.373874619	3.82E-21	-0.225385128	2.81E-08	-0.690222095	3.15E-85	-0.497747184	1.66E-38	-0.112856557	0.005895079	-0.087980205	0.032040443	-0.136908682	0.000821369	-0.181979568	8.07E-06
FOXD3-AS1	blue	-0.274625011	9.73E-12	0.274625011	9.73E-12	-0.152788438	0.000185562	-0.386761851	1.24E-22	-0.237824253	4.40E-09	0.058849476	0.151998859	0.424191056	2.42E-27	0.187456682	4.23E-06	0.187649109	4.13E-06	0.043317632	0.291876848	0.067685434	0.099341851	0.055094285	0.179935235
BRI3BP	blue	-0.422919286	3.58E-27	0.422919286	3.58E-27	-0.267816104	3.24E-11	-0.473471519	1.61E-34	-0.436242276	5.44E-29	0.182263333	7.81E-06	0.698760216	3.53E-88	0.233742176	8.17E-09	0.142514504	0.000494235	0.191838389	2.48E-06	0.246637148	1.11E-09	0.508480413	2.24E-40
CDC6	blue	-0.490948549	2.34E-37	0.490948549	2.34E-37	-0.363383706	5.56E-20	-0.619572989	2.92E-64	-0.40824519	2.91E-25	0.133773252	0.001082454	0.918917942	2.39E-241	0.396243603	9.07E-24	0.170156376	3.06E-05	0.076393361	0.062791409	0.148206988	0.000289471	0.29985864	8.31E-14
AIMP2	blue	-0.442459028	7.23E-30	0.442459028	7.23E-30	-0.345858733	3.93E-18	-0.624109011	1.90E-65	-0.486908731	1.10E-36	0.134120617	0.001050154	0.666315282	1.73E-77	0.255429335	2.66E-10	0.194410125	1.81E-06	-0.159404484	9.55E-05	-0.016623538	0.685973514	0.263679977	6.63E-11
CIP2A	blue	-0.356038342	3.42E-19	0.356038342	3.42E-19	-0.289657051	6.04E-13	-0.422424885	4.16E-27	-0.212474193	1.72E-07	0.14070142	0.000583672	0.850295117	3.62E-167	0.351679784	9.84E-19	0.086265893	0.035555618	0.277470936	5.82E-12	0.336332107	3.56E-17	0.14400152	0.000430581
AC011294.1	blue	-0.264691303	5.57E-11	0.264691303	5.57E-11	-0.116457488	0.004482973	-0.308889034	1.34E-14	-0.118095982	0.003948109	0.06367175	0.121112809	0.307772053	1.69E-14	0.226890494	2.25E-08	0.204745886	4.83E-07	0.174673113	1.86E-05	0.16710389	4.26E-05	0.131256107	0.001345325
GEMIN8P4	blue	-0.31970113	1.39E-15	0.31970113	1.39E-15	-0.104386739	0.010905115	-0.453877646	1.59E-31	-0.376014177	2.19E-21	0.062117133	0.13048362	0.503695293	1.56E-39	0.038186375	0.35285737	0.265885533	4.54E-11	-0.061851356	0.132140367	-0.006532032	0.873774619	0.335057958	4.75E-17
AATK	blue	0.458728348	3.01E-32	-0.458728348	3.01E-32	0.195517577	1.57E-06	0.47855738	2.50E-35	0.260228799	1.19E-10	-0.206846626	3.66E-07	-0.524693411	2.51E-43	-0.412033436	9.54E-26	-0.031464474	0.444015537	-0.135017292	0.000970843	-0.154610394	0.00015494	-0.174431565	1.91E-05
CRABP1	blue	-0.188128389	3.90E-06	0.188128389	3.90E-06	-0.120814951	0.003186774	-0.226399552	2.42E-08	-0.296938275	1.48E-13	0.11517734	0.004945519	0.398229682	5.18E-24	0.138954901	0.000683835	0.156387393	0.000129696	0.018952555	0.644811321	0.020450938	0.61888252	0.24325247	1.90E-09
GAPDHP1	blue	-0.209103755	2.71E-07	0.209103755	2.71E-07	-0.129194887	0.001603038	-0.280837817	3.15E-12	-0.203246526	5.87E-07	0.084046591	0.040589151	0.307075073	1.95E-14	0.141653438	0.000534989	0.035059373	0.393696215	-0.078397062	0.056182499	-0.040266427	0.327230186	0.11582424	0.004706655
TNNT1	blue	-0.232820671	9.39E-09	0.232820671	9.39E-09	-0.166257662	4.66E-05	-0.343553579	6.74E-18	-0.056603016	0.168285409	0.098483699	0.016348574	0.429110343	5.23E-28	0.329306299	1.72E-16	0.061194528	0.136304485	-0.07619373	0.063483621	-0.02220487	0.589123732	-0.010717435	0.794351753
AURKA	blue	-0.471128563	3.77E-34	0.471128563	3.77E-34	-0.415943499	2.97E-26	-0.625734648	7.08E-66	-0.440272638	1.48E-29	0.158178287	0.000108204	0.889633639	1.13E-203	0.305278499	2.81E-14	0.186260166	4.88E-06	0.07614344	0.063658985	0.170151344	3.06E-05	0.291303518	4.41E-13
HTR1D	blue	-0.219509287	6.49E-08	0.219509287	6.49E-08	-0.146283427	0.000347579	-0.24093542	2.72E-09	-0.076150237	0.063635262	-0.028353509	0.490371511	0.391958293	2.99E-23	0.356494856	3.06E-19	0.022902633	0.577470777	-0.000937333	0.981812454	0.018171637	0.65850018	0.295963494	1.79E-13
LINC02163	blue	-0.193214794	2.10E-06	0.193214794	2.10E-06	-0.191771949	2.50E-06	-0.239579291	3.36E-09	-0.258534661	1.59E-10	0.072667344	0.076782727	0.420624659	7.22E-27	0.12225228	0.00284068	0.110838071	0.006850949	0.152442552	0.000191982	0.144127727	0.000425546	0.292445176	3.54E-13
CDC25A	blue	-0.388382675	8.00E-23	0.388382675	8.00E-23	-0.321010141	1.05E-15	-0.509237585	1.65E-40	-0.360509411	1.14E-19	0.079068564	0.054101231	0.861197764	3.87E-176	0.266529821	4.06E-11	0.149666058	0.000251593	0.085021481	0.038308307	0.158232451	0.00010761	0.214029647	1.39E-07
AP003119.3	blue	-0.202463139	6.50E-07	0.202463139	6.50E-07	-0.150725232	0.000227058	-0.24987766	6.60E-10	-0.247636099	9.46E-10	0.029905904	0.46692121	0.421460163	5.59E-27	0.131532816	0.001313792	0.144806279	0.000399402	0.148159713	0.000290783	0.106269442	0.009544795	0.208230658	3.05E-07
MND1	blue	-0.48337518	4.16E-36	0.48337518	4.16E-36	-0.340930254	1.24E-17	-0.60832775	2.10E-61	-0.37741688	1.51E-21	0.0825501	0.044313193	0.802306419	8.91E-135	0.3208216	1.10E-15	0.185738589	5.19E-06	0.193544867	2.01E-06	0.228758918	1.72E-08	0.194395802	1.81E-06
APOBEC3B	blue	-0.29620223	1.71E-13	0.29620223	1.71E-13	-0.142897579	0.000477049	-0.36544682	3.31E-20	-0.088718869	0.030619987	0.118452742	0.003839605	0.524924999	2.27E-43	0.254875341	2.92E-10	0.072520959	0.077380402	-0.083153017	0.042779595	-0.036000611	0.381113334	0.092334506	0.024419996
STEAP1B	blue	-0.174322898	1.93E-05	0.174322898	1.93E-05	-0.185162501	5.56E-06	-0.196496171	1.39E-06	-0.062209001	0.129914703	0.140139249	0.00061432	0.463645304	5.42E-33	0.323652337	5.95E-16	-0.046583995	0.256973106	0.118269085	0.00389512	0.22695377	2.23E-08	-0.001640414	0.968175907
MKI67	blue	-0.480448939	1.24E-35	0.480448939	1.24E-35	-0.362300263	7.29E-20	-0.52128219	1.08E-42	-0.35395979	5.67E-19	0.175922765	1.62E-05	0.85418823	2.75E-170	0.439865197	1.69E-29	0.187370472	4.27E-06	0.196909762	1.32E-06	0.204058527	5.28E-07	0.289163562	6.63E-13
ARHGEF2-AS1	blue	0.3689587	1.36E-20	-0.3689587	1.36E-20	0.276865626	6.50E-12	0.52067025	1.40E-42	0.309750569	1.13E-14	-0.221746444	4.73E-08	-0.537326486	9.72E-46	-0.407452705	3.67E-25	0.074067509	0.071253617	0.268218691	3.02E-11	0.055853947	0.173996817	-0.127325015	0.001875268
SFTPA1	blue	0.421383445	5.73E-27	-0.421383445	5.73E-27	0.257744491	1.81E-10	0.536019812	1.75E-45	0.474850343	9.77E-35	-0.117036651	0.004286856	-0.646349915	1.49E-71	-0.3869384	1.19E-22	-0.227888913	1.95E-08	-0.130449295	0.001441284	-0.166630813	4.48E-05	-0.294210191	2.52E-13
ZWILCH	blue	-0.409744164	1.87E-25	0.409744164	1.87E-25	-0.29347249	2.90E-13	-0.446340355	2.01E-30	-0.379888525	7.88E-22	0.118854662	0.003720609	0.78979548	8.90E-128	0.285008936	1.45E-12	0.069951766	0.088499155	0.221561933	4.86E-08	0.257910209	1.76E-10	0.301937342	5.50E-14
TRPM2-AS	blue	-0.206420315	3.87E-07	0.206420315	3.87E-07	-0.154573197	0.000155514	-0.278069427	5.22E-12	-0.329974911	1.49E-16	0.057924715	0.158552047	0.412544234	8.20E-26	0.052876191	0.19813248	0.266673523	3.96E-11	0.092445104	0.024248844	0.041388744	0.31391652	0.34140142	1.11E-17
ABTB2	blue	-0.276741983	6.64E-12	0.276741983	6.64E-12	-0.157159516	0.00011998	-0.242679232	2.07E-09	-0.136778577	0.000830926	0.092509375	0.024149862	0.307247343	1.88E-14	0.325755303	3.77E-16	0.186308533	4.85E-06	0.143003162	0.00047241	0.088696276	0.030662618	0.181330853	8.71E-06
CCNB2	blue	-0.520529503	1.49E-42	0.520529503	1.49E-42	-0.40044596	2.76E-24	-0.66544019	3.22E-77	-0.432361204	1.88E-28	0.149419328	0.000257654	0.931926643	5.76E-263	0.387463206	1.03E-22	0.154261854	0.000160404	0.091629886	0.025535113	0.169370532	3.34E-05	0.314241736	4.43E-15
KREMEN2	blue	-0.242282701	2.21E-09	0.242282701	2.21E-09	-0.115663681	0.004764948	-0.334954898	4.86E-17	-0.204458148	5.01E-07	0.063318898	0.123192237	0.466514833	1.96E-33	0.254155416	3.28E-10	0.28243222	2.35E-12	0.018948064	0.644889701	0.007782346	0.849876849	0.179876164	1.03E-05
TTYH3	blue	-0.425277046	1.73E-27	0.425277046	1.73E-27	-0.212800054	1.64E-07	-0.381750915	4.80E-22	-0.132164868	0.001244302	0.210395476	2.28E-07	0.494836713	5.18E-38	0.562413044	7.63E-51	0.27165588	1.65E-11	-0.078854452	0.054757769	-0.127003886	0.001926074	0.24485691	1.47E-09
BUB1B	blue	-0.486718004	1.18E-36	0.486718004	1.18E-36	-0.38383744	2.74E-22	-0.592474119	1.45E-57	-0.43651042	4.99E-29	0.134822115	0.00098762	0.928636466	4.08E-257	0.37096788	8.11E-21	0.195589793	1.56E-06	0.162662395	6.82E-05	0.223594366	3.63E-08	0.29267509	3.39E-13
RNASEH2A	blue	-0.393377391	2.02E-23	0.393377391	2.02E-23	-0.25241601	4.37E-10	-0.596560111	1.56E-58	-0.283730142	1.84E-12	0.134972852	0.00097464	0.765990458	1.08E-115	0.316729433	2.62E-15	0.168305918	3.74E-05	-0.223782201	3.54E-08	-0.060488816	0.14089034	0.148746487	0.000274884
HOXC8	blue	-0.210886199	2.13E-07	0.210886199	2.13E-07	-0.170723414	2.88E-05	-0.243751781	1.75E-09	-0.290002118	5.65E-13	0.121526344	0.003010953	0.35260432	7.87E-19	0.213981737	1.40E-07	0.156206002	0.000132084	0.084402098	0.039744449	0.017656937	0.667585645	0.347554665	2.63E-18
CSTF2	blue	-0.53122171	1.47E-44	0.53122171	1.47E-44	-0.237988474	4.29E-09	-0.586317838	3.94E-56	-0.430023117	3.93E-28	0.172399372	2.39E-05	0.680860032	4.14E-82	0.324586135	4.86E-16	0.239040352	3.65E-09	-0.007966424	0.846369531	0.062482232	0.128234003	0.337188054	2.93E-17
AC080037.2	blue	-0.359230219	1.56E-19	0.359230219	1.56E-19	-0.182496612	7.60E-06	-0.450780656	4.55E-31	-0.328557734	2.03E-16	0.203176299	5.93E-07	0.474361155	1.17E-34	0.286878687	1.02E-12	0.247153933	1.02E-09	0.157440747	0.000116614	0.172364109	2.40E-05	0.320711415	1.12E-15
STEAP2	blue	-0.270347051	2.08E-11	0.270347051	2.08E-11	-0.026161701	0.524527582	-0.185745029	5.18E-06	-0.046864223	0.25411929	0.207688128	3.27E-07	0.327278954	2.70E-16	0.455626518	8.76E-32	0.07167752	0.080898107	0.379774403	8.12E-22	0.352473201	8.13E-19	0.232801604	9.41E-09
FOS	blue	0.328798137	1.93E-16	-0.328798137	1.93E-16	0.278033382	5.26E-12	0.479656899	1.67E-35	0.278972366	4.43E-12	-0.072828976	0.076127166	-0.526472183	1.17E-43	-0.261377515	9.82E-11	-0.0746369	0.069100295	-0.050206943	0.221767173	-0.108627854	0.008054925	-0.081945192	0.045898103
PKIB	blue	-0.25776481	1.80E-10	0.25776481	1.80E-10	-0.04653426	0.257481905	-0.266566272	4.03E-11	-0.022604315	0.582439562	0.010507012	0.798301605	0.360986492	1.01E-19	0.319514214	1.45E-15	-0.071192571	0.082978615	0.045449976	0.268748028	0.144282855	0.000419432	0.173057563	2.23E-05
CCDC58	blue	-0.419834319	9.18E-27	0.419834319	9.18E-27	-0.27406879	1.07E-11	-0.613876581	8.45E-63	-0.480682824	1.14E-35	0.03079113	0.453831992	0.716182235	1.55E-94	0.122786842	0.002720953	0.238298969	4.09E-09	0.149207818	0.000262958	0.185993601	5.03E-06	0.318065673	1.98E-15
CDC25C	blue	-0.447002211	1.61E-30	0.447002211	1.61E-30	-0.379988453	7.67E-22	-0.606916601	4.71E-61	-0.392904734	2.30E-23	0.108354223	0.008216423	0.882788506	2.12E-196	0.311914471	7.20E-15	0.176019579	1.60E-05	0.092543952	0.024096755	0.169106102	3.43E-05	0.244607116	1.53E-09
AKR1E2	blue	-0.223948926	3.45E-08	0.223948926	3.45E-08	-0.175265077	1.74E-05	-0.256641001	2.18E-10	-0.313048178	5.69E-15	0.03768434	0.359227468	0.359323173	1.53E-19	0.052310414	0.202981963	0.23354631	8.42E-09	0.256563373	2.20E-10	0.281932498	2.57E-12	0.228576216	1.76E-08
MARK1	blue	-0.130390499	0.001448517	0.130390499	0.001448517	-0.013169744	0.748731607	-0.09889626	0.015902429	-0.289637576	6.06E-13	0.102656748	0.012303826	0.331194353	1.13E-16	0.064703057	0.115191915	0.14778741	0.000301312	0.166149607	4.72E-05	0.100630777	0.014141463	0.316876548	2.54E-15
E2F8	blue	-0.471517214	3.28E-34	0.471517214	3.28E-34	-0.231139079	1.21E-08	-0.530279946	2.22E-44	-0.396320867	8.87E-24	0.124859636	0.002298939	0.808286819	2.65E-138	0.323947389	5.59E-16	0.246166611	1.20E-09	0.222557463	4.21E-08	0.215184009	1.19E-07	0.302810459	4.61E-14
LHFPL3	blue	0.473480843	1.61E-34	-0.473480843	1.61E-34	0.264780587	5.49E-11	0.553874394	4.67E-49	0.328081649	2.26E-16	-0.149247064	0.000261967	-0.495933521	3.38E-38	-0.396427018	8.61E-24	-0.097580539	0.01736372	0.14838819	0.000284493	0.031134533	0.448810449	-0.243875713	1.72E-09
MCTS2P	blue	-0.344909998	4.91E-18	0.344909998	4.91E-18	-0.156151339	0.000132811	-0.289795315	5.88E-13	-0.306290162	2.29E-14	0.115696485	0.004752986	0.508004713	2.72E-40	0.231182175	1.20E-08	0.230889637	1.25E-08	0.453920595	1.57E-31	0.385884985	1.58E-22	0.144299598	0.000418777
MIR193BHG	blue	-0.206599858	3.78E-07	0.206599858	3.78E-07	-0.21589602	1.08E-07	-0.278180327	5.12E-12	-0.228026265	1.91E-08	0.055039658	0.180367984	0.32889678	1.89E-16	0.210694752	2.19E-07	0.038601044	0.347649917	0.056209701	0.171266554	0.110133843	0.007215786	0.069550635	0.090345733
LIMCH1	blue	0.469922915	5.82E-34	-0.469922915	5.82E-34	0.185478559	5.35E-06	0.543214694	6.73E-47	0.215361461	1.16E-07	-0.207542403	3.34E-07	-0.5212189	1.11E-42	-0.363340055	5.62E-20	-0.1681078	3.82E-05	0.11355653	0.005592727	0.081493739	0.047111755	-0.293862315	2.69E-13
ALG8	blue	-0.476337462	5.67E-35	0.476337462	5.67E-35	-0.29919363	9.48E-14	-0.585466697	6.18E-56	-0.533142765	6.28E-45	0.150328657	0.00023597	0.577480492	3.99E-54	0.210644291	2.20E-07	0.239180225	3.57E-09	0.134941638	0.000977315	0.09137789	0.02594445	0.286833529	1.03E-12
SFTPA2	blue	0.410912888	1.33E-25	-0.410912888	1.33E-25	0.251790427	4.84E-10	0.519449662	2.35E-42	0.455509363	9.12E-32	-0.10459314	0.010748028	-0.629738228	6.04E-67	-0.388533932	7.68E-23	-0.21128182	2.02E-07	-0.122575436	0.002767741	-0.162173778	7.17E-05	-0.252429901	4.36E-10
GPI	blue	-0.436948439	4.33E-29	0.436948439	4.33E-29	-0.343947252	6.15E-18	-0.593267624	9.42E-58	-0.403911045	1.02E-24	0.154732799	0.000153063	0.639422694	1.35E-69	0.289013694	6.83E-13	0.20552988	4.36E-07	-0.209181869	2.68E-07	-0.138223579	0.00073033	0.320588591	1.15E-15
LINC02321	blue	-0.245288211	1.37E-09	0.245288211	1.37E-09	-0.154331364	0.0001593	-0.367013578	2.23E-20	-0.169426522	3.32E-05	0.064879326	0.114203047	0.477881189	3.21E-35	0.232560343	9.76E-09	0.176025978	1.60E-05	0.015552963	0.705220343	0.013880391	0.73566603	0.063017886	0.124988058
QPRT	blue	-0.179969398	1.02E-05	0.179969398	1.02E-05	-0.144920507	0.000395151	-0.268555031	2.85E-11	-0.230623165	1.30E-08	0.056898402	0.166072195	0.317927736	2.04E-15	0.10300554	0.012009697	0.234452069	7.34E-09	-0.005004707	0.903121465	-0.001187093	0.976967449	0.185048302	5.63E-06
CPAMD8	blue	0.416085816	2.85E-26	-0.416085816	2.85E-26	0.349280686	1.75E-18	0.535770697	1.95E-45	0.322932172	6.96E-16	-0.259351662	1.38E-10	-0.61905346	3.98E-64	-0.373061235	4.72E-21	-0.001554942	0.969833245	-0.034650802	0.399235372	-0.11937387	0.00357184	-0.246413449	1.15E-09
TBRG4	blue	-0.474559077	1.09E-34	0.474559077	1.09E-34	-0.276444381	7.01E-12	-0.650583798	8.94E-73	-0.457293718	4.94E-32	0.111386829	0.00657821	0.699916577	1.38E-88	0.289658704	6.04E-13	0.422524762	4.04E-27	-0.021803562	0.595874406	0.072329286	0.078168689	0.286343026	1.13E-12
HES6	blue	-0.31897409	1.63E-15	0.31897409	1.63E-15	-0.167632535	4.02E-05	-0.438696196	2.47E-29	-0.451131997	4.04E-31	0.183669258	6.63E-06	0.448784116	8.89E-31	0.127772029	0.001806587	0.342110073	9.43E-18	-0.01721672	0.675395165	0.015244566	0.710800466	0.346637154	3.27E-18
COL22A1	blue	-0.231672151	1.11E-08	0.231672151	1.11E-08	-0.084942707	0.038488479	-0.178136345	1.26E-05	-0.09592572	0.019367407	0.210136429	2.36E-07	0.311664883	7.58E-15	0.372293805	5.76E-21	0.15350917	0.000172826	0.033230507	0.418851697	0.0006287	0.987800451	0.293796725	2.73E-13
GINS1	blue	-0.490951408	2.33E-37	0.490951408	2.33E-37	-0.344630572	5.24E-18	-0.594776756	4.14E-58	-0.423280854	3.20E-27	0.186049017	5.00E-06	0.883373227	5.28E-197	0.348631877	2.04E-18	0.215368584	1.16E-07	0.166159395	4.71E-05	0.20712575	3.53E-07	0.228332469	1.83E-08
SLC25A15	blue	-0.304127966	3.54E-14	0.304127966	3.54E-14	-0.265359856	4.97E-11	-0.285225161	1.39E-12	-0.371947707	6.30E-21	0.114420724	0.005238731	0.408776329	2.49E-25	0.075424673	0.066209301	-0.012377114	0.763389657	0.222639846	4.16E-08	0.313222842	5.48E-15	0.223954985	3.45E-08
SRPK1	blue	-0.614715589	5.17E-63	0.614715589	5.17E-63	-0.359098908	1.61E-19	-0.587606801	1.98E-56	-0.548648492	5.46E-48	0.146699112	0.000334169	0.671915009	3.10E-79	0.353464885	6.40E-19	0.183567325	6.71E-06	0.350574339	1.28E-18	0.337161846	2.95E-17	0.328079343	2.26E-16
KIF20B	blue	-0.346637653	3.27E-18	0.346637653	3.27E-18	-0.284516164	1.59E-12	-0.3401732	1.48E-17	-0.252152512	4.56E-10	0.095110091	0.020427102	0.735511962	3.56E-102	0.329181057	1.77E-16	0.0415226	0.312352703	0.360870728	1.04E-19	0.395991789	9.73E-24	0.100111385	0.014649841
POLE	blue	-0.336476021	3.44E-17	0.336476021	3.44E-17	-0.211125615	2.06E-07	-0.379388065	9.00E-22	-0.35292534	7.29E-19	0.106629304	0.00930268	0.682429492	1.27E-82	0.186631839	4.66E-06	0.535582251	2.12E-45	0.324194126	5.29E-16	0.203596494	5.61E-07	0.256653401	2.17E-10
PDCD5	blue	-0.387972157	8.95E-23	0.387972157	8.95E-23	-0.283549104	1.91E-12	-0.567450354	6.37E-52	-0.378094852	1.27E-21	0.163169443	6.46E-05	0.636111539	1.11E-68	0.190764209	2.83E-06	0.177131552	1.41E-05	-0.031662815	0.441147211	0.02321552	0.572280822	0.192148179	2.39E-06
DUSP9	blue	-0.212964194	1.61E-07	0.212964194	1.61E-07	-0.087653212	0.032687024	-0.259292651	1.40E-10	-0.171688455	2.59E-05	0.073055698	0.075215288	0.334534221	5.35E-17	0.245075975	1.42E-09	0.133802971	0.001079655	-0.001635385	0.968273414	-0.004815544	0.90676618	0.006597803	0.872514442
KCNJ15	blue	0.367914354	1.77E-20	-0.367914354	1.77E-20	0.294690123	2.29E-13	0.518897455	2.97E-42	0.390701764	4.23E-23	-0.085465071	0.037307023	-0.540628331	2.19E-46	-0.178603079	1.19E-05	-0.142420676	0.000498531	0.052861404	0.198258143	-0.030316431	0.46082522	-0.197595349	1.21E-06
MAGEC1	blue	-0.09777717	0.01713813	0.09777717	0.01713813	-0.103393506	0.011689852	-0.088929288	0.030225356	-0.080688768	0.049342582	0.051416601	0.210817944	0.293339611	2.98E-13	0.132595945	0.001198867	0.066847042	0.103611235	0.017982819	0.661827437	0.022245602	0.588440519	0.124767211	0.002316403
AC010735.2	blue	-0.180996502	9.05E-06	0.180996502	9.05E-06	-0.066809269	0.103806961	-0.186220941	4.90E-06	-0.124874183	0.002296201	0.116211612	0.004568657	0.307671481	1.73E-14	0.269758205	2.31E-11	0.187921288	4.00E-06	0.193588849	2.00E-06	0.186499306	4.74E-06	0.019046634	0.643170159
AC236972.3	blue	0.571268882	9.42E-53	-0.571268882	9.42E-53	0.255083956	2.82E-10	0.564736623	2.44E-51	0.422375904	4.23E-27	-0.283834865	1.81E-12	-0.701297936	4.47E-89	-0.506265248	5.52E-40	-0.215790374	1.09E-07	-0.162287366	7.09E-05	-0.191622452	2.55E-06	-0.426866354	1.06E-27
CCL26	blue	-0.163015661	6.57E-05	0.163015661	6.57E-05	-0.203604415	5.61E-07	-0.234183571	7.65E-09	0.042232402	0.304145859	0.24480769	1.48E-09	0.388566173	7.61E-23	0.428327907	6.69E-28	-0.047206105	0.250667478	-0.065263319	0.112071917	0.043378267	0.291201263	0.092763403	0.023762049
AC012073.1	blue	-0.323783536	5.79E-16	0.323783536	5.79E-16	-0.18238774	7.70E-06	-0.379327893	9.14E-22	-0.395068429	1.26E-23	0.061612013	0.13364621	0.657918226	6.16E-75	0.160381428	8.64E-05	0.447628111	1.31E-30	0.346845831	3.11E-18	0.225901069	2.60E-08	0.152195438	0.000196696
GAREM2	blue	-0.33372657	6.42E-17	0.33372657	6.42E-17	-0.20818791	3.06E-07	-0.368734415	1.44E-20	-0.355511645	3.89E-19	0.178490059	1.21E-05	0.576715476	5.91E-54	0.371122407	7.79E-21	0.216499463	9.89E-08	0.03941797	0.337534349	0.006218096	0.879793984	0.193620103	1.99E-06
TUBB2B	blue	-0.226170125	2.50E-08	0.226170125	2.50E-08	-0.098937662	0.015858251	-0.235193004	6.57E-09	-0.223318158	3.78E-08	0.241826501	2.37E-09	0.423003621	3.48E-27	0.284967327	1.46E-12	0.159204433	9.74E-05	0.021396919	0.602750465	-0.023484511	0.567836731	0.212022605	1.83E-07
RIPPLY3	blue	-0.140525399	0.000593112	0.140525399	0.000593112	-0.107246905	0.008899876	-0.204507246	4.98E-07	-0.271318516	1.75E-11	-0.021189389	0.606273337	0.397611533	6.17E-24	0.013413028	0.74425038	0.183319554	6.90E-06	0.099810798	0.014951337	0.077318157	0.059665469	0.182978256	7.19E-06
TMEM220	blue	0.425534149	1.60E-27	-0.425534149	1.60E-27	0.35268234	7.73E-19	0.548455279	5.97E-48	0.337275446	2.87E-17	-0.155119639	0.00014727	-0.545824734	2.02E-47	-0.378589804	1.11E-21	-0.188623209	3.67E-06	0.056363707	0.170094596	0.010287677	0.80242424	0.008865473	0.829284401
ADGRB2	blue	-0.243011886	1.97E-09	0.243011886	1.97E-09	0.069411194	0.090994837	-0.215214761	1.18E-07	-0.178353424	1.23E-05	0.173642917	2.09E-05	0.386780409	1.24E-22	0.380462129	6.77E-22	0.339078086	1.90E-17	0.053830087	0.190148618	0.021053104	0.608591791	0.269902444	2.25E-11
TCF19	blue	-0.350850087	1.20E-18	0.350850087	1.20E-18	-0.211417891	1.98E-07	-0.402920878	1.36E-24	-0.165054007	5.30E-05	0.159431302	9.52E-05	0.710194151	2.68E-92	0.337770018	2.56E-17	0.19531418	1.61E-06	0.043309245	0.291970377	0.06249366	0.128164076	0.145402071	0.000377689
IRAK1	blue	-0.482233804	6.38E-36	0.482233804	6.38E-36	-0.311935852	7.17E-15	-0.585413575	6.35E-56	-0.370328839	9.56E-21	0.178276189	1.24E-05	0.59913028	3.76E-59	0.3479162	2.42E-18	0.292775407	3.32E-13	-0.135507223	0.000929883	-0.061346429	0.135332603	0.281023797	3.04E-12
CCNF	blue	-0.478555293	2.50E-35	0.478555293	2.50E-35	-0.344553131	5.34E-18	-0.555062901	2.65E-49	-0.375647633	2.41E-21	0.135912564	0.000897209	0.802408108	7.78E-135	0.363639889	5.22E-20	0.359997109	1.29E-19	0.173458621	2.13E-05	0.172908465	2.26E-05	0.21179253	1.89E-07
MRPL15	blue	-0.416431972	2.57E-26	0.416431972	2.57E-26	-0.337917624	2.48E-17	-0.641294186	4.03E-70	-0.433508766	1.30E-28	0.08429207	0.040004277	0.634561687	2.96E-68	0.207879679	3.19E-07	0.052472062	0.201587701	-0.149752625	0.000249498	0.030069448	0.464487389	0.21446186	1.31E-07
ATAD3A	blue	-0.41714401	2.07E-26	0.41714401	2.07E-26	-0.190302009	3.00E-06	-0.563331456	4.87E-51	-0.446287929	2.04E-30	0.085282815	0.037715696	0.560664203	1.79E-50	0.227797013	1.98E-08	0.486045549	1.52E-36	-0.144705334	0.000403194	-0.086650935	0.034738748	0.243237732	1.90E-09
STYK1	blue	-0.431576837	2.41E-28	0.431576837	2.41E-28	-0.158750519	0.000102076	-0.456562493	6.35E-32	-0.31247249	6.41E-15	0.06651624	0.105335298	0.495075548	4.72E-38	0.244619314	1.53E-09	0.224703792	3.10E-08	0.188993543	3.51E-06	0.194488641	1.79E-06	0.557614613	7.81E-50
MIS18A	blue	-0.451863801	3.15E-31	0.451863801	3.15E-31	-0.291999833	3.86E-13	-0.57320674	3.54E-53	-0.47060623	4.55E-34	0.087490715	0.033012462	0.816898563	1.32E-143	0.283730873	1.84E-12	0.273232751	1.25E-11	0.136754353	0.000832717	0.131760775	0.001288328	0.190080221	3.08E-06
AKR1B15	blue	-0.199944671	8.99E-07	0.199944671	8.99E-07	-0.200131373	8.78E-07	-0.27900509	4.40E-12	-0.222850997	4.04E-08	0.016635799	0.685754241	0.3109771	8.74E-15	0.121922722	0.002916862	0.034162829	0.405911953	-0.010210051	0.803884619	0.060626107	0.139989051	0.176444421	1.52E-05
AP000866.2	blue	0.411520342	1.11E-25	-0.411520342	1.11E-25	0.229596385	1.52E-08	0.482043826	6.85E-36	0.311557211	7.75E-15	-0.204029067	5.30E-07	-0.533797418	4.70E-45	-0.385972403	1.54E-22	0.007342953	0.858260636	0.114979662	0.005020661	-0.010069925	0.806522541	-0.263460684	6.88E-11
ATAD5	blue	-0.347262524	2.82E-18	0.347262524	2.82E-18	-0.151684918	0.000206779	-0.29021566	5.43E-13	-0.274197274	1.05E-11	0.074868246	0.068240763	0.648008649	4.97E-72	0.234655095	7.12E-09	0.347438784	2.70E-18	0.702958529	1.14E-89	0.538784978	5.04E-46	0.150266339	0.000237399
HOXB3	blue	-0.178394403	1.22E-05	0.178394403	1.22E-05	0.022297682	0.587567507	-0.063645902	0.121264201	-0.104788292	0.010601351	0.173167599	2.20E-05	0.195285645	1.62E-06	0.276435165	7.02E-12	0.301877556	5.56E-14	0.261634648	9.40E-11	0.084450181	0.039631354	0.268773779	2.74E-11
BCL2L12	blue	-0.350839908	1.20E-18	0.350839908	1.20E-18	-0.222886945	4.02E-08	-0.557151297	9.76E-50	-0.320278919	1.23E-15	0.172739276	2.31E-05	0.563536283	4.40E-51	0.239061984	3.64E-09	0.287392929	9.28E-13	-0.322562333	7.54E-16	-0.264594549	5.67E-11	0.143799885	0.00043874
FOXM1	blue	-0.479237676	1.95E-35	0.479237676	1.95E-35	-0.390925006	3.98E-23	-0.597397196	9.81E-59	-0.410002669	1.74E-25	0.136017143	0.000888953	0.904891194	8.99E-222	0.390542139	4.42E-23	0.205024399	4.66E-07	0.040648039	0.322662806	0.054703945	0.183044415	0.326936434	2.91E-16
LINC01816	blue	-0.235720671	6.06E-09	0.235720671	6.06E-09	-0.199732632	9.24E-07	-0.39612593	9.37E-24	-0.411142258	1.24E-25	0.040696955	0.32208036	0.430332832	3.56E-28	-0.031530836	0.443054657	0.254044162	3.34E-10	-0.069481584	0.090666702	-0.0616205	0.133592587	0.263323588	7.05E-11
SGPL1	blue	-0.486728307	1.17E-36	0.486728307	1.17E-36	-0.18357162	6.70E-06	-0.394750947	1.38E-23	-0.329482918	1.66E-16	0.240781804	2.79E-09	0.511616821	6.20E-41	0.437889015	3.20E-29	0.104127001	0.011105686	0.235929983	5.87E-09	0.202651967	6.34E-07	0.266142585	4.34E-11
TWF1	blue	-0.384811291	2.11E-22	0.384811291	2.11E-22	-0.274810143	9.41E-12	-0.436793375	4.56E-29	-0.295972868	1.79E-13	0.095317122	0.02015345	0.594735117	4.23E-58	0.302688315	4.73E-14	-0.125642753	0.002155724	0.168747782	3.57E-05	0.281621978	2.72E-12	0.291381808	4.34E-13
CENPH	blue	-0.409419744	2.06E-25	0.409419744	2.06E-25	-0.280337625	3.45E-12	-0.539260779	4.07E-46	-0.332645586	8.18E-17	0.098328203	0.016519554	0.808764748	1.37E-138	0.305321538	2.78E-14	0.133919654	0.001068731	0.0997813	0.014981216	0.138241106	0.000729182	0.13170942	0.001294025
IL23A	blue	-0.321687784	9.11E-16	0.321687784	9.11E-16	-0.11097681	0.006781053	-0.323658084	5.95E-16	-0.055353038	0.177895875	0.147639377	0.000305597	0.425939699	1.41E-27	0.381275995	5.45E-22	0.190621702	2.88E-06	0.099990338	0.014770605	0.105739331	0.009911664	0.18849716	3.73E-06
TUBB3	blue	-0.431078743	2.82E-28	0.431078743	2.82E-28	-0.287537625	9.03E-13	-0.513468297	2.88E-41	-0.332982495	7.59E-17	0.160709063	8.35E-05	0.587945323	1.66E-56	0.524175591	3.14E-43	0.250040482	6.43E-10	0.024059796	0.558387927	0.079614723	0.052456148	0.185081909	5.61E-06
MCM2	blue	-0.451682738	3.35E-31	0.451682738	3.35E-31	-0.28746614	9.15E-13	-0.570186634	1.62E-52	-0.33178145	9.93E-17	0.163534375	6.22E-05	0.87211028	6.43E-186	0.366609164	2.47E-20	0.191088018	2.72E-06	-0.018942252	0.644991157	0.091818349	0.025232634	0.200230766	8.67E-07
SLC12A8	blue	-0.367927072	1.77E-20	0.367927072	1.77E-20	-0.319411334	1.48E-15	-0.409229721	2.18E-25	-0.298975656	9.90E-14	0.329435754	1.67E-16	0.543091576	7.12E-47	0.534288826	3.78E-45	0.149344214	0.000259526	0.090207294	0.027920963	0.131623663	0.001303589	0.320817654	1.10E-15
OAS3	blue	-0.207859856	3.20E-07	0.207859856	3.20E-07	-0.12971116	0.001534547	-0.186029159	5.01E-06	0.022076896	0.591272645	0.109120984	0.007771021	0.390578181	4.38E-23	0.25371877	3.53E-10	0.060608901	0.140101757	0.076898723	0.061066882	0.047196446	0.250764555	0.197253094	1.27E-06
PRC1	blue	-0.49378601	7.80E-38	0.49378601	7.80E-38	-0.402311566	1.62E-24	-0.607679676	3.04E-61	-0.448808491	8.82E-31	0.125454545	0.002189378	0.917386679	4.81E-239	0.356562604	3.01E-19	0.183505026	6.76E-06	0.103035968	0.011984335	0.172948837	2.25E-05	0.34481698	5.02E-18
UBE2S	blue	-0.35443688	5.05E-19	0.35443688	5.05E-19	-0.301748785	5.71E-14	-0.553517556	5.53E-49	-0.340787939	1.28E-17	0.149548714	0.000254459	0.788655797	3.66E-127	0.298348131	1.12E-13	0.203995595	5.33E-07	-0.142692019	0.000486201	-0.006706769	0.870427368	0.207247376	3.47E-07
SLPI	blue	0.327594915	2.52E-16	-0.327594915	2.52E-16	0.379340041	9.11E-22	0.367163408	2.14E-20	0.269974587	2.22E-11	-0.115945236	0.004663153	-0.553526383	5.50E-49	-0.37856245	1.12E-21	-0.218889597	7.08E-08	-0.307953115	1.63E-14	-0.233436101	8.56E-09	-0.103658273	0.011475924
SCAT1	blue	-0.289607239	6.10E-13	0.289607239	6.10E-13	-0.247827235	9.18E-10	-0.38141658	5.25E-22	-0.215733358	1.10E-07	0.11571974	0.004744522	0.467459726	1.40E-33	0.358161986	2.03E-19	0.169740552	3.20E-05	0.080594721	0.049608889	0.109011459	0.007833292	0.233543537	8.42E-09
CKS2	blue	-0.262597375	7.98E-11	0.262597375	7.98E-11	-0.342187032	9.27E-18	-0.518778751	3.13E-42	-0.217478587	8.63E-08	0.054636339	0.183586929	0.645146646	3.28E-71	0.122061376	0.002884586	-0.012576664	0.759691176	-0.153031151	0.000181178	0.008648877	0.833393468	0.068338456	0.096114414
RCC2	blue	-0.455491799	9.17E-32	0.455491799	9.17E-32	-0.206408972	3.88E-07	-0.4865728	1.24E-36	-0.40079865	2.50E-24	0.137895347	0.000752136	0.657790912	6.72E-75	0.324121642	5.38E-16	0.36085124	1.05E-19	0.072748061	0.076454774	0.030873781	0.452620517	0.275529	8.27E-12
MYBL2	blue	-0.499826234	7.29E-39	0.499826234	7.29E-39	-0.369043505	1.33E-20	-0.647589279	6.56E-72	-0.398955804	4.22E-24	0.231969492	1.07E-08	0.916198362	2.75E-237	0.448229805	1.07E-30	0.24932007	7.22E-10	-0.000771992	0.985020247	0.074562117	0.069380031	0.287963283	8.33E-13
HEATR1	blue	-0.448854889	8.68E-31	0.448854889	8.68E-31	-0.230001451	1.43E-08	-0.362116059	7.64E-20	-0.371118862	7.80E-21	0.116009124	0.00464033	0.546728911	1.33E-47	0.32649233	3.20E-16	0.148682989	0.000276564	0.463314972	6.08E-33	0.497895988	1.56E-38	0.155795773	0.000137637
ATOH8	blue	0.399876951	3.25E-24	-0.399876951	3.25E-24	0.251654804	4.95E-10	0.453714256	1.68E-31	0.145300868	0.000381298	-0.163669369	6.13E-05	-0.588030647	1.58E-56	-0.473044423	1.88E-34	-0.066422236	0.105829351	-0.115012385	0.005008151	-0.13962489	0.000643662	-0.227301247	2.12E-08
EPRS1	blue	-0.46702862	1.64E-33	0.46702862	1.64E-33	-0.290624777	5.02E-13	-0.448841444	8.72E-31	-0.494904623	5.05E-38	0.130806395	0.001398061	0.499627854	7.88E-39	0.247399279	9.83E-10	0.111752685	0.006401828	0.233240143	8.81E-09	0.315242353	3.59E-15	0.200383032	8.50E-07
CAT	blue	0.624506574	1.50E-65	-0.624506574	1.50E-65	0.328563635	2.03E-16	0.683671735	4.93E-83	0.541037336	1.82E-46	-0.224546456	3.17E-08	-0.704829278	2.43E-90	-0.509304252	1.60E-40	-0.391289976	3.60E-23	-0.220812763	5.40E-08	-0.143257912	0.000461392	-0.337190085	2.93E-17
ERCC6L	blue	-0.425195725	1.77E-27	0.425195725	1.77E-27	-0.317139402	2.41E-15	-0.472456536	2.33E-34	-0.367477093	1.98E-20	0.064039445	0.11897515	0.823473456	7.61E-148	0.336949128	3.09E-17	0.107668133	0.008634135	0.34416555	5.84E-18	0.357753459	2.25E-19	0.204708613	4.85E-07
BRIX1	blue	-0.461157934	1.29E-32	0.461157934	1.29E-32	-0.30119114	6.38E-14	-0.619864804	2.45E-64	-0.513291177	3.10E-41	0.063224976	0.123750401	0.722921101	3.99E-97	0.249571011	6.93E-10	0.219085783	6.89E-08	0.19433186	1.83E-06	0.213229591	1.55E-07	0.158969407	9.98E-05
KIF22	blue	-0.462350996	8.53E-33	0.462350996	8.53E-33	-0.2229174	4.00E-08	-0.617148537	1.23E-63	-0.416905313	2.23E-26	0.115202685	0.004935958	0.669684379	1.55E-78	0.176912364	1.45E-05	0.497159211	2.09E-38	-0.01242087	0.762578224	0.005941176	0.885109368	0.16709045	4.27E-05
NUDT1	blue	-0.341844176	1.00E-17	0.341844176	1.00E-17	-0.237462916	4.65E-09	-0.550995253	1.82E-48	-0.263434715	6.91E-11	0.116842924	0.004351575	0.672577656	1.91E-79	0.345826306	3.96E-18	0.235926628	5.88E-09	-0.246821681	1.08E-09	-0.145488922	0.000374617	0.148518553	0.000280961
TMEM117	blue	-0.272471362	1.43E-11	0.272471362	1.43E-11	-0.14946458	0.000256532	-0.197160084	1.28E-06	-0.18649132	4.74E-06	0.183344835	6.88E-06	0.410125229	1.68E-25	0.3780983	1.27E-21	-0.070501063	0.086019866	0.229049976	1.64E-08	0.297240303	1.39E-13	0.367690101	1.88E-20
AC104461.1	blue	-0.20039678	8.49E-07	0.20039678	8.49E-07	-0.136572292	0.000846291	-0.238282908	4.10E-09	-0.18841157	3.77E-06	0.106621293	0.00930801	0.306764414	2.08E-14	0.122759152	0.00272704	0.1880903	3.92E-06	0.074814577	0.068439375	0.049109859	0.232043612	0.230138192	1.40E-08
GGTLC1	blue	0.342633965	8.35E-18	-0.342633965	8.35E-18	0.289390441	6.35E-13	0.430414966	3.47E-28	0.345771322	4.01E-18	-0.147098144	0.000321752	-0.662420433	2.71E-76	-0.310024014	1.06E-14	-0.102999495	0.012014741	-0.16548215	5.06E-05	-0.225589629	2.72E-08	-0.346684637	3.23E-18
TTK	blue	-0.422090433	4.61E-27	0.422090433	4.61E-27	-0.349313633	1.73E-18	-0.537409659	9.36E-46	-0.347053977	2.96E-18	0.121480051	0.00302212	0.911866572	4.25E-231	0.344662311	5.20E-18	0.10738609	0.008811273	0.155966038	0.000135306	0.232169234	1.03E-08	0.209758024	2.48E-07
RCOR2	blue	-0.289232702	6.55E-13	0.289232702	6.55E-13	-0.211859365	1.87E-07	-0.39483345	1.35E-23	-0.425917433	1.42E-27	0.1067391	0.009229906	0.612758877	1.62E-62	0.191413263	2.62E-06	0.26932144	2.49E-11	0.060104906	0.143434265	0.120864685	0.003174185	0.248963533	7.65E-10
P4HA1	blue	-0.321828014	8.84E-16	0.321828014	8.84E-16	-0.269569485	2.39E-11	-0.383624377	2.91E-22	-0.229206461	1.61E-08	0.151484779	0.000210863	0.477004366	4.44E-35	0.390846665	4.07E-23	-0.022179782	0.58954472	0.121975201	0.002904608	0.218968086	7.01E-08	0.09271222	0.02383975
RHNO1	blue	-0.502350246	2.67E-39	0.502350246	2.67E-39	-0.318985266	1.63E-15	-0.625702602	7.22E-66	-0.394195212	1.61E-23	0.078698323	0.055240683	0.652713917	2.14E-73	0.283824693	1.81E-12	0.128813178	0.00165547	-0.094996138	0.020579099	-0.067960878	0.097970158	0.320096087	1.28E-15
IGF2BP1	blue	-0.152545693	0.000190047	0.152545693	0.000190047	-0.167972448	3.88E-05	-0.229056173	1.64E-08	-0.276462379	6.99E-12	-0.01958252	0.63385512	0.447242431	1.49E-30	0.111690853	0.006431337	0.024646484	0.54883103	-0.010298692	0.802217072	0.011297183	0.783496758	0.305091856	2.91E-14
PKMYT1	blue	-0.452585966	2.47E-31	0.452585966	2.47E-31	-0.335356556	4.44E-17	-0.623542147	2.68E-65	-0.36825444	1.62E-20	0.130487392	0.001436615	0.846924604	1.54E-164	0.37197282	6.26E-21	0.378859867	1.03E-21	-0.003545235	0.931289033	0.024833064	0.54580868	0.275627613	8.12E-12
NAT8L	blue	-0.204079702	5.27E-07	0.204079702	5.27E-07	-0.158467279	0.000105067	-0.267187882	3.62E-11	-0.331430385	1.07E-16	0.023736608	0.563686765	0.387871758	9.20E-23	0.123732551	0.002520348	0.195490121	1.58E-06	0.033606071	0.41361036	0.007050208	0.863855266	0.100942625	0.013843745
DMBX1	blue	-0.229379417	1.57E-08	0.229379417	1.57E-08	-0.101861582	0.012998286	-0.276525544	6.91E-12	-0.083202602	0.042655486	0.054962806	0.180978105	0.276037613	7.55E-12	0.266472941	4.10E-11	0.298503695	1.09E-13	0.141849887	0.000525426	0.037232845	0.365017448	0.045044909	0.273042186
CHEK2	blue	-0.411738769	1.04E-25	0.411738769	1.04E-25	-0.245942256	1.24E-09	-0.517006779	6.59E-42	-0.429190427	5.10E-28	0.204851219	4.76E-07	0.724211899	1.25E-97	0.264608394	5.65E-11	0.340857409	1.26E-17	0.181368361	8.67E-06	0.175555003	1.68E-05	0.240074411	3.11E-09
DNMT3B	blue	-0.315113237	3.69E-15	0.315113237	3.69E-15	-0.213357496	1.52E-07	-0.378631284	1.10E-21	-0.355721581	3.70E-19	0.07887593	0.054691614	0.682117233	1.60E-82	0.210271852	2.32E-07	0.391935043	3.01E-23	0.286978353	1.00E-12	0.239237737	3.54E-09	0.204062331	5.28E-07
KLC3	blue	-0.215264914	1.17E-07	0.215264914	1.17E-07	-0.103008041	0.01200761	-0.310022576	1.06E-14	-0.146317135	0.000346473	0.08229739	0.044969622	0.398300151	5.08E-24	0.276361923	7.12E-12	0.242814422	2.03E-09	-0.034508637	0.401173685	-0.057255507	0.163425782	-0.03818676	0.352852508
NSD2	blue	-0.342702815	8.22E-18	0.342702815	8.22E-18	-0.232987427	9.15E-09	-0.356488775	3.07E-19	-0.341906662	9.89E-18	0.041344377	0.314435997	0.650189548	1.16E-72	0.200040867	8.88E-07	0.385388945	1.81E-22	0.460340019	1.72E-32	0.330762211	1.25E-16	0.139714676	0.000638448
GCLM	blue	-0.214747855	1.26E-07	0.214747855	1.26E-07	-0.152679451	0.000187563	-0.273290205	1.24E-11	-0.271366871	1.74E-11	-0.012005763	0.770286619	0.387595408	9.92E-23	0.075316717	0.066599506	-0.047074772	0.251989597	0.094493456	0.021261404	0.136688128	0.000837631	0.149557934	0.000254233
EIF4EBP1	blue	-0.316191952	2.94E-15	0.316191952	2.94E-15	-0.266833164	3.85E-11	-0.528829497	4.18E-44	-0.276174141	7.36E-12	0.103509308	0.011595856	0.670966731	6.16E-79	0.295133625	2.10E-13	0.178963704	1.14E-05	-0.199778023	9.19E-07	-0.048492544	0.237972101	0.244458276	1.57E-09
PTTG1	blue	-0.470962103	4.00E-34	0.470962103	4.00E-34	-0.340311258	1.43E-17	-0.617610619	9.38E-64	-0.318113959	1.96E-15	0.189206153	3.42E-06	0.765621944	1.62E-115	0.329642835	1.60E-16	0.179992585	1.02E-05	-0.016688915	0.684804568	0.063055169	0.124764532	0.211754841	1.90E-07
NCAPH	blue	-0.467912145	1.19E-33	0.467912145	1.19E-33	-0.373104594	4.67E-21	-0.589087432	8.99E-57	-0.358536466	1.85E-19	0.185024241	5.65E-06	0.935614282	6.99E-270	0.400761221	2.53E-24	0.157702175	0.000113565	0.077259318	0.059860445	0.152463406	0.00019159	0.263640685	6.68E-11
NUF2	blue	-0.469884228	5.90E-34	0.469884228	5.90E-34	-0.386240531	1.43E-22	-0.625008742	1.10E-65	-0.436671115	4.74E-29	0.164551524	5.59E-05	0.912720706	2.71E-232	0.332472564	8.51E-17	0.217174111	9.00E-08	0.154846239	0.000151342	0.235006721	6.75E-09	0.233188783	8.88E-09
LY6K	blue	-0.231881803	1.08E-08	0.231881803	1.08E-08	-0.178821479	1.16E-05	-0.326277434	3.36E-16	-0.175468461	1.70E-05	0.059474861	0.147685127	0.393931892	1.73E-23	0.264665495	5.60E-11	0.106754828	0.009219523	-0.025726276	0.531454918	0.03610524	0.379729986	0.095552166	0.019846644
LMNB2	blue	-0.337278027	2.87E-17	0.337278027	2.87E-17	-0.247324579	9.94E-10	-0.44497768	3.16E-30	-0.265597086	4.77E-11	0.114298778	0.005287428	0.725029729	5.96E-98	0.395474011	1.12E-23	0.249839197	6.64E-10	-0.085815815	0.036531127	-0.010160225	0.804822352	0.191062709	2.73E-06
PRR11	blue	-0.394389904	1.52E-23	0.394389904	1.52E-23	-0.361299517	9.36E-20	-0.510578298	9.51E-41	-0.265944169	4.49E-11	0.107836739	0.008529765	0.890730537	6.98E-205	0.423011871	3.48E-27	0.060788265	0.138930214	0.069245122	0.091772783	0.125113841	0.002251525	0.154100015	0.000163002
CDK4	blue	-0.313193377	5.52E-15	0.313193377	5.52E-15	-0.277291273	6.02E-12	-0.450654318	4.74E-31	-0.159377522	9.57E-05	0.157894712	0.000111368	0.540825959	2.00E-46	0.260465739	1.15E-10	0.028798255	0.483589356	-0.276336221	7.15E-12	-0.119823202	0.003447472	0.080287903	0.050486069
C5orf34	blue	-0.397645926	6.11E-24	0.397645926	6.11E-24	-0.211719955	1.91E-07	-0.44478723	3.36E-30	-0.308283021	1.52E-14	0.089071542	0.029961042	0.744946674	3.74E-106	0.354590872	4.87E-19	0.277407505	5.89E-12	0.423798327	2.73E-27	0.358161783	2.03E-19	0.139270439	0.000664634
AL109918.1	blue	-0.20534671	4.46E-07	0.20534671	4.46E-07	0.008111851	0.84360079	-0.13741002	0.000785486	-0.226016792	2.56E-08	0.215264777	1.17E-07	0.40019615	2.97E-24	0.042669155	0.299167697	0.244973171	1.45E-09	0.317448553	2.25E-15	0.253186982	3.85E-10	0.231086311	1.22E-08
FLRT3	blue	0.442276888	7.68E-30	-0.442276888	7.68E-30	0.319304441	1.52E-15	0.574621045	1.72E-53	0.318965668	1.63E-15	-0.161317842	7.84E-05	-0.600894257	1.41E-59	-0.403790442	1.06E-24	-0.281988118	2.55E-12	-0.028504309	0.488066188	-0.03593701	0.381955744	-0.168708398	3.58E-05
SUV39H2	blue	-0.444648282	3.52E-30	0.444648282	3.52E-30	-0.309347599	1.22E-14	-0.489252725	4.48E-37	-0.424749344	2.03E-27	0.140478625	0.000595644	0.754101823	3.48E-110	0.239507135	3.40E-09	0.120087173	0.003376255	0.377658424	1.42E-21	0.384896546	2.06E-22	0.155070104	0.000148
TONSL	blue	-0.464134236	4.56E-33	0.464134236	4.56E-33	-0.278047726	5.24E-12	-0.587248898	2.40E-56	-0.45073442	4.62E-31	0.118704757	0.003764595	0.7146884	5.68E-94	0.24640199	1.15E-09	0.580054148	1.05E-54	0.122809112	0.002716066	0.082308497	0.0449406	0.264257196	6.01E-11
HOXB13	blue	-0.181775969	8.27E-06	0.181775969	8.27E-06	-0.130534136	0.001430905	-0.23800853	4.28E-09	-0.262121657	8.65E-11	0.003400412	0.934089367	0.306872195	2.03E-14	0.114967501	0.005025317	0.098887718	0.015911557	-0.016250673	0.692654632	-0.049636222	0.227071822	0.405198461	7.06E-25
ARHGEF39	blue	-0.456822494	5.81E-32	0.456822494	5.81E-32	-0.286949572	1.01E-12	-0.569637844	2.14E-52	-0.47701803	4.41E-35	0.151354356	0.000213565	0.778308358	9.29E-122	0.22079646	5.41E-08	0.474023999	1.32E-34	0.307040256	1.96E-14	0.238417515	4.02E-09	0.411304064	1.18E-25
CENPE	blue	-0.379755503	8.16E-22	0.379755503	8.16E-22	-0.301929453	5.51E-14	-0.431410379	2.54E-28	-0.287259831	9.51E-13	0.091662382	0.025482736	0.83348424	1.19E-154	0.352225006	8.63E-19	0.18058688	9.49E-06	0.365849629	2.99E-20	0.397904279	5.68E-24	0.156735801	0.000125224
RHOXF1-AS1	blue	0.395679002	1.06E-23	-0.395679002	1.06E-23	0.347298637	2.80E-18	0.473023992	1.90E-34	0.455141998	1.03E-31	-0.161401108	7.77E-05	-0.466843479	1.75E-33	-0.250716431	5.76E-10	-0.081385574	0.047406501	0.025611165	0.533293955	-0.084481972	0.039556727	-0.310732409	9.20E-15
PTHLH	blue	-0.213355008	1.52E-07	0.213355008	1.52E-07	-0.121234215	0.003082056	-0.216091123	1.05E-07	-0.213857562	1.42E-07	0.213011862	1.60E-07	0.371623535	6.85E-21	0.394793594	1.36E-23	-0.022396848	0.585906835	-0.029994677	0.465599231	-0.027713432	0.500221233	0.235937212	5.87E-09
MAP2K6	blue	-0.183532463	6.73E-06	0.183532463	6.73E-06	-0.08526518	0.037755438	-0.197807321	1.18E-06	-0.267180537	3.62E-11	0.167798374	3.95E-05	0.357681413	2.29E-19	0.065268342	0.112044251	0.053097902	0.196255345	0.193107473	2.12E-06	0.223417852	3.73E-08	0.421965827	4.79E-27
C8orf34-AS1	blue	0.371795409	6.55E-21	-0.371795409	6.55E-21	0.330115888	1.44E-16	0.53207327	1.01E-44	0.403649894	1.10E-24	-0.125421609	0.002195317	-0.648589423	3.38E-72	-0.38774927	9.51E-23	-0.176300749	1.55E-05	-0.03400144	0.408134679	-0.105011977	0.010435415	-0.215242114	1.18E-07
CCT2	blue	-0.275801947	7.87E-12	0.275801947	7.87E-12	-0.229731178	1.49E-08	-0.396580611	8.25E-24	-0.282142985	2.47E-12	0.084109878	0.040437678	0.527007186	9.24E-44	0.148590127	0.000279039	-0.117028169	0.004289671	-0.1522571	0.00019551	-0.000465352	0.990969955	0.185843079	5.12E-06
AC009275.1	blue	-0.206073169	4.06E-07	0.206073169	4.06E-07	-0.161469058	7.72E-05	-0.268331988	2.96E-11	-0.194773107	1.73E-06	-0.005798675	0.887846663	0.392320598	2.71E-23	0.08430097	0.039983206	0.01443166	0.72558275	-0.029076307	0.479375127	0.051095276	0.213687631	0.454260255	1.40E-31
SERPINB5	blue	-0.198002916	1.15E-06	0.198002916	1.15E-06	-0.014334278	0.727360569	-0.188084167	3.92E-06	-0.170547931	2.93E-05	0.034694851	0.398635942	0.360690353	1.09E-19	0.18838784	3.78E-06	-0.10248353	0.012452249	-0.043647802	0.288210871	0.072935722	0.075696718	0.445783237	2.42E-30
RAD54L	blue	-0.439354351	1.99E-29	0.439354351	1.99E-29	-0.324264499	5.21E-16	-0.555840673	1.83E-49	-0.359572612	1.44E-19	0.148861306	0.000271869	0.908646432	1.06E-226	0.371681616	6.75E-21	0.311430998	7.96E-15	0.177434793	1.36E-05	0.164421071	5.67E-05	0.214027328	1.39E-07
AP001972.5	blue	0.484084363	3.19E-36	-0.484084363	3.19E-36	0.187958806	3.98E-06	0.507883312	2.86E-40	0.244451586	1.57E-09	-0.143320562	0.000458719	-0.46806517	1.13E-33	-0.42553351	1.60E-27	-0.063057756	0.124749032	-0.057848372	0.159102434	-0.130241821	0.001466957	-0.275887402	7.75E-12
BMP8B	blue	-0.311548164	7.77E-15	0.311548164	7.77E-15	-0.113440694	0.005641778	-0.262064923	8.74E-11	-0.303453492	4.06E-14	0.212482385	1.72E-07	0.352691631	7.71E-19	0.345845914	3.94E-18	0.289767248	5.91E-13	0.235205935	6.55E-09	0.11543829	0.004847879	0.185332592	5.44E-06
KIF1A	blue	-0.162993781	6.58E-05	0.162993781	6.58E-05	-0.121646645	0.002982108	-0.190038992	3.09E-06	-0.252019908	4.66E-10	0.107211155	0.008922761	0.4366161	4.82E-29	0.137061821	0.000810251	0.137700373	0.000765373	0.00944898	0.818238117	0.007923574	0.8471857	0.21546235	1.14E-07
BASP1	blue	-0.261894401	8.99E-11	0.261894401	8.99E-11	-0.11185984	0.006350978	-0.272504	1.42E-11	-0.337732973	2.59E-17	0.203627936	5.59E-07	0.378612525	1.10E-21	0.249895115	6.58E-10	0.073531609	0.0733301	-0.045810459	0.264965607	-0.030949054	0.451518772	0.20207496	6.84E-07
DSN1	blue	-0.390392641	4.61E-23	0.390392641	4.61E-23	-0.23385987	8.03E-09	-0.509263645	1.63E-40	-0.33141028	1.08E-16	0.150077499	0.000241782	0.785788	1.23E-125	0.29145639	4.28E-13	0.297184416	1.41E-13	0.181536518	8.50E-06	0.21430743	1.34E-07	0.124755998	0.00231853
GMNN	blue	-0.431847395	2.21E-28	0.431847395	2.21E-28	-0.204346786	5.09E-07	-0.527461405	7.59E-44	-0.402373425	1.59E-24	0.096125341	0.01911547	0.741327148	1.32E-104	0.217024762	9.19E-08	0.120141262	0.003361828	0.098582671	0.016240557	0.17776524	1.31E-05	0.247276777	1.00E-09
CDIPTOSP	blue	-0.212927128	1.62E-07	0.212927128	1.62E-07	-0.124874477	0.002296146	-0.333950572	6.10E-17	-0.228280118	1.84E-08	0.073407619	0.0738175	0.400736843	2.54E-24	0.167691662	4.00E-05	0.213076021	1.58E-07	0.058734621	0.152801388	0.087557089	0.0328792	0.073031741	0.07531122
PFKP	blue	-0.441731193	9.18E-30	0.441731193	9.18E-30	-0.289687024	6.00E-13	-0.546710456	1.34E-47	-0.315712385	3.25E-15	0.223724404	3.56E-08	0.619360458	3.31E-64	0.399976706	3.16E-24	0.197021462	1.30E-06	-0.032651187	0.427012626	0.049048183	0.232631179	0.340659896	1.32E-17
ELOVL6	blue	-0.19759682	1.21E-06	0.19759682	1.21E-06	-0.202253323	6.68E-07	-0.233779701	8.13E-09	-0.024676223	0.54834874	-0.013104867	0.749928057	0.429064604	5.31E-28	0.300375065	7.50E-14	-0.042211096	0.304390109	0.147198196	0.000318707	0.19510213	1.66E-06	0.184855706	5.76E-06
CHAF1A	blue	-0.361856417	8.15E-20	0.361856417	8.15E-20	-0.206288284	3.94E-07	-0.445001666	3.13E-30	-0.272326929	1.47E-11	0.115639631	0.004773736	0.76913047	3.33E-117	0.32659893	3.13E-16	0.330460004	1.33E-16	0.099079479	0.015707743	0.11853766	0.00381418	0.198726004	1.05E-06
NDC1	blue	-0.388995872	6.76E-23	0.388995872	6.76E-23	-0.283964433	1.76E-12	-0.435994638	5.89E-29	-0.322608019	7.47E-16	0.085183665	0.03793961	0.783399366	2.22E-124	0.331174839	1.14E-16	0.042147335	0.30512182	0.267873259	3.21E-11	0.339864252	1.59E-17	0.135663868	0.000917128
PLAC1	blue	-0.222577869	4.20E-08	0.222577869	4.20E-08	-0.169889681	3.15E-05	-0.30564638	2.60E-14	-0.221477362	4.91E-08	0.128409641	0.001712609	0.388975007	6.80E-23	0.205781054	4.21E-07	0.127850709	0.00179474	0.039648758	0.334711147	0.105319582	0.01021099	0.033339037	0.417333064
DCUN1D5	blue	-0.412466962	8.39E-26	0.412466962	8.39E-26	-0.340021869	1.53E-17	-0.563337575	4.85E-51	-0.340703074	1.31E-17	0.140886456	0.000573899	0.681019086	3.68E-82	0.336303142	3.58E-17	0.062714124	0.126820853	0.07449317	0.069638758	0.198505578	1.08E-06	0.066541053	0.105205196
C1GALT1C1L	blue	-0.140013472	0.000621378	0.140013472	0.000621378	0.039055585	0.341998066	-0.171420211	2.67E-05	-0.147012552	0.000324378	0.067684037	0.099348847	0.339086909	1.90E-17	0.138754163	0.000696316	0.080593118	0.04961344	0.181309986	8.73E-06	0.165233358	5.20E-05	0.07472934	0.068755789
AC010789.1	blue	-0.218731066	7.24E-08	0.218731066	7.24E-08	-0.214476495	1.31E-07	-0.311658403	7.59E-15	-0.379379671	9.02E-22	0.095779698	0.019553526	0.42850083	6.33E-28	0.075015909	0.067696738	0.124589876	0.002350251	0.050676448	0.217470156	0.058098723	0.157302936	0.287902501	8.43E-13
CDCA5	blue	-0.473717539	1.48E-34	0.473717539	1.48E-34	-0.379340722	9.11E-22	-0.618910677	4.33E-64	-0.375007302	2.85E-21	0.177346959	1.38E-05	0.935493978	1.19E-269	0.410438142	1.53E-25	0.201977747	6.92E-07	0.015569257	0.704925965	0.080761322	0.049137952	0.243773615	1.75E-09
LINC01224	blue	-0.176665242	1.49E-05	0.176665242	1.49E-05	-0.120673916	0.00322272	-0.244149476	1.65E-09	-0.247864308	9.12E-10	0.048903315	0.234015434	0.475307719	8.26E-35	0.071032371	0.083675326	0.203586432	5.62E-07	0.105161185	0.010326014	0.121613931	0.002989927	0.133659845	0.001093196
HMGA1	blue	-0.481755469	7.63E-36	0.481755469	7.63E-36	-0.357379494	2.46E-19	-0.621053673	1.20E-64	-0.40026714	2.91E-24	0.091667864	0.025473909	0.747546171	2.79E-107	0.343976545	6.11E-18	0.122173876	0.002858638	-0.17556419	1.68E-05	-0.075127206	0.067289052	0.317576505	2.19E-15
NGEF	blue	-0.339631739	1.67E-17	0.339631739	1.67E-17	-0.080305368	0.050435792	-0.365365578	3.38E-20	-0.150994848	0.00022118	0.056950315	0.165685496	0.383588952	2.93E-22	0.343237249	7.26E-18	0.138975944	0.000682538	0.004825914	0.906566337	0.046126282	0.26168198	0.393542232	1.93E-23
CDCP1	blue	-0.202573202	6.41E-07	0.202573202	6.41E-07	-0.094779809	0.020870359	-0.185232231	5.51E-06	0.077882055	0.05782341	0.042124361	0.305385742	0.28874367	7.18E-13	0.348095717	2.31E-18	-0.042086713	0.305818582	0.036521365	0.374258723	0.04134148	0.314469928	0.22009684	5.98E-08
FEN1	blue	-0.469602077	6.53E-34	0.469602077	6.53E-34	-0.344678595	5.18E-18	-0.611135913	4.16E-62	-0.389024765	6.71E-23	0.187221793	4.35E-06	0.873656165	2.24E-187	0.378586073	1.11E-21	0.228598067	1.76E-08	-0.048676129	0.236197969	0.046671115	0.25608351	0.256336324	2.29E-10
AQP4	blue	0.534362966	3.65E-45	-0.534362966	3.65E-45	0.363296625	5.69E-20	0.681714012	2.18E-82	0.516865175	6.99E-42	-0.229858478	1.46E-08	-0.691470814	1.18E-85	-0.494045019	7.05E-38	-0.289605774	6.10E-13	-0.058550688	0.154093291	-0.064921489	0.113967502	-0.403957311	1.01E-24
ZNF229	blue	-0.182936537	7.22E-06	0.182936537	7.22E-06	-0.082833655	0.043586263	-0.162888491	6.66E-05	-0.128055907	0.001764177	0.024214482	0.555860334	0.388369392	8.03E-23	0.190992985	2.75E-06	0.085371975	0.0375153	0.206668733	3.75E-07	0.242612682	2.10E-09	0.065032766	0.113347682
TDRD5	blue	-0.231264021	1.18E-08	0.231264021	1.18E-08	-0.174623122	1.87E-05	-0.273999837	1.09E-11	-0.332823642	7.86E-17	0.046666357	0.25613204	0.344375783	5.56E-18	0.096800041	0.018284978	0.148548598	0.000280153	0.074838048	0.068352457	0.057000825	0.165309897	0.262293004	8.40E-11
UCK2	blue	-0.254924053	2.89E-10	0.254924053	2.89E-10	-0.222272184	4.39E-08	-0.325645493	3.86E-16	-0.358836834	1.72E-19	0.133151577	0.001142558	0.625569133	7.83E-66	0.226473036	2.40E-08	0.046446636	0.258380028	0.015565437	0.704994969	0.128342436	0.001722298	0.428548233	6.24E-28
AL024508.1	blue	-0.268451733	2.90E-11	0.268451733	2.90E-11	-0.198466188	1.09E-06	-0.395983192	9.75E-24	-0.473854304	1.40E-34	0.085614793	0.036974121	0.492197785	1.44E-37	-0.008801944	0.830489137	0.233704641	8.22E-09	0.116541719	0.004453956	0.128734717	0.001666441	0.461348752	1.21E-32
SNHG1	blue	-0.456229561	7.12E-32	0.456229561	7.12E-32	-0.19571961	1.54E-06	-0.507531012	3.30E-40	-0.40334079	1.21E-24	0.193839505	1.94E-06	0.595846583	2.30E-58	0.163314735	6.37E-05	0.632888368	8.48E-68	0.44225762	7.73E-30	0.278407624	4.91E-12	0.17236085	2.40E-05
NEDD9	blue	0.449115369	7.96E-31	-0.449115369	7.96E-31	0.288380389	7.70E-13	0.62518058	9.92E-66	0.346839912	3.12E-18	-0.137640091	0.000769509	-0.631875096	1.60E-67	-0.260258898	1.19E-10	-0.310213714	1.02E-14	-0.024355075	0.553567877	-0.037666628	0.359453516	-0.349989508	1.47E-18
PKP2	blue	-0.181831574	8.21E-06	0.181831574	8.21E-06	-0.078747959	0.055086774	-0.173475263	2.13E-05	-0.110289308	0.00713378	0.073960864	0.071662963	0.383006205	3.43E-22	0.205112267	4.60E-07	-0.081163588	0.048016255	0.065163042	0.112625404	0.134471617	0.001018422	0.312661931	6.16E-15
SLC16A3	blue	-0.315710269	3.25E-15	0.315710269	3.25E-15	-0.249237808	7.32E-10	-0.435078819	7.90E-29	-0.08034589	0.050319301	0.111828455	0.006365834	0.424496023	2.20E-27	0.479411499	1.82E-35	0.159829814	9.14E-05	-0.139759139	0.000635881	-0.070507848	0.085989594	0.149690763	0.000250994
LYPD3	blue	-0.294709316	2.28E-13	0.294709316	2.28E-13	-0.197404554	1.24E-06	-0.373585471	4.12E-21	-0.247741231	9.30E-10	0.093294471	0.022968667	0.463086509	6.59E-33	0.344093039	5.94E-18	0.051770722	0.207687681	-0.125678118	0.002149454	-0.052087522	0.204915947	0.272062223	1.54E-11
PER1	blue	0.330388095	1.36E-16	-0.330388095	1.36E-16	0.212544342	1.70E-07	0.412724053	7.78E-26	0.189181538	3.43E-06	-0.096924192	0.018135641	-0.480120166	1.40E-35	-0.308277921	1.52E-14	0.012263623	0.765495525	-0.128669226	0.001675649	-0.203373591	5.78E-07	-0.211328014	2.01E-07
STIL	blue	-0.470739422	4.34E-34	0.470739422	4.34E-34	-0.263657278	6.66E-11	-0.502712748	2.31E-39	-0.327097073	2.81E-16	0.118745171	0.00375269	0.857269391	8.06E-173	0.39353643	1.93E-23	0.2105265	2.24E-07	0.353791941	5.91E-19	0.372256335	5.82E-21	0.252661841	4.20E-10
HYLS1	blue	-0.431659708	2.34E-28	0.431659708	2.34E-28	-0.262611576	7.96E-11	-0.527815931	6.50E-44	-0.462205466	8.98E-33	0.106627707	0.009303743	0.685067614	1.70E-83	0.197216068	1.27E-06	0.233666655	8.27E-09	0.165758853	4.92E-05	0.188472573	3.74E-06	0.212346353	1.75E-07
TOP2A	blue	-0.577192595	4.62E-54	0.577192595	4.62E-54	-0.398486071	4.82E-24	-0.655527685	3.17E-74	-0.431425688	2.52E-28	0.188116978	3.90E-06	0.926146956	7.14E-253	0.453010997	2.14E-31	0.193000059	2.15E-06	0.186887977	4.52E-06	0.230498296	1.33E-08	0.273018039	1.30E-11
SEMA3A	blue	-0.183942226	6.42E-06	0.183942226	6.42E-06	-0.115931373	0.004668119	-0.158756599	0.000102013	-0.013846201	0.736292911	0.163432964	6.29E-05	0.399762434	3.36E-24	0.452118854	2.89E-31	0.019503901	0.635218152	0.153045415	0.000180924	0.1836403	6.65E-06	-0.025097235	0.541543598
ANKRD13B	blue	-0.27572511	7.98E-12	0.27572511	7.98E-12	-0.129334228	0.001584281	-0.280594492	3.29E-12	-0.241849299	2.36E-09	0.100874497	0.01390831	0.418009155	1.60E-26	0.277282137	6.03E-12	0.377288526	1.57E-21	0.052753636	0.199175708	-0.050446166	0.21957023	0.125310934	0.00221538
CAPN8	blue	-0.166277874	4.65E-05	0.166277874	4.65E-05	0.125017577	0.002269374	-0.038167136	0.353100166	-0.093900876	0.022090897	-0.020983283	0.609781092	-0.337824446	2.53E-17	-0.069921029	0.08863957	0.392197734	2.80E-23	0.292051104	3.82E-13	0.079726415	0.05212491	0.270266742	2.11E-11
ZNF146	blue	-0.396255226	9.04E-24	0.396255226	9.04E-24	-0.200750651	8.11E-07	-0.314965749	3.81E-15	-0.396477624	8.49E-24	0.175429654	1.71E-05	0.555978977	1.71E-49	0.33277289	7.95E-17	0.173577369	2.10E-05	0.336481216	3.44E-17	0.265906744	4.52E-11	0.229679642	1.50E-08
FAM111B	blue	-0.448786986	8.88E-31	0.448786986	8.88E-31	-0.266667604	3.96E-11	-0.46759654	1.34E-33	-0.260884816	1.07E-10	0.13578374	0.000907477	0.779223051	3.18E-122	0.377456196	1.50E-21	0.198540689	1.08E-06	0.265058762	5.23E-11	0.248308855	8.49E-10	0.207692295	3.27E-07
ZNF239	blue	-0.437000334	4.26E-29	0.437000334	4.26E-29	-0.239308743	3.50E-09	-0.501533573	3.70E-39	-0.399011479	4.15E-24	0.136395161	0.000859693	0.540225766	2.63E-46	0.174367924	1.92E-05	0.349801086	1.54E-18	0.285412185	1.35E-12	0.248385063	8.39E-10	0.126076782	0.00207991
HOXB7	blue	-0.252396689	4.38E-10	0.252396689	4.38E-10	-0.125261709	0.002224357	-0.276931962	6.42E-12	-0.228068756	1.90E-08	0.144503676	0.00041087	0.39643739	8.59E-24	0.325812986	3.72E-16	0.10039791	0.014367439	-0.044847455	0.275152292	-0.00852227	0.835797452	0.423533498	2.96E-27
AL162411.1	blue	-0.193631625	1.99E-06	0.193631625	1.99E-06	-0.189836785	3.17E-06	-0.2609017	1.06E-10	-0.324175292	5.32E-16	0.148142584	0.00029126	0.390339013	4.68E-23	-0.000544579	0.989432662	0.185195211	5.53E-06	0.164363023	5.70E-05	0.138953328	0.000683932	0.254376508	3.17E-10
BRCA1	blue	-0.328778464	1.94E-16	0.328778464	1.94E-16	-0.185752575	5.18E-06	-0.378892992	1.03E-21	-0.232935416	9.23E-09	0.065829898	0.108984743	0.798340058	1.67E-132	0.320738586	1.12E-15	0.185303078	5.46E-06	0.332245399	8.95E-17	0.33113136	1.15E-16	0.173770363	2.06E-05
LINC00941	blue	-0.153060371	0.000180657	0.153060371	0.000180657	-0.089232821	0.02966378	-0.112833254	0.005905392	-0.010295941	0.8022688	0.019464696	0.635898296	0.268023637	3.13E-11	0.271025379	1.85E-11	-0.128129746	0.001753296	0.057714916	0.160068027	0.111885818	0.006338705	0.234244845	7.58E-09
SEC14L6	blue	0.524075702	3.28E-43	-0.524075702	3.28E-43	0.357188646	2.58E-19	0.611554201	3.27E-62	0.432966841	1.55E-28	-0.208638647	2.88E-07	-0.660871401	7.98E-76	-0.439270644	2.05E-29	-0.149327729	0.000259939	-0.138837539	0.000691106	-0.213825839	1.43E-07	-0.250319118	6.14E-10
AC007128.1	blue	-0.27225728	1.48E-11	0.27225728	1.48E-11	-0.179347101	1.09E-05	-0.298260605	1.14E-13	-0.374968843	2.88E-21	0.042779037	0.297923824	0.386129217	1.48E-22	0.100559462	0.014210333	0.260468539	1.15E-10	0.337119934	2.97E-17	0.271643152	1.66E-11	0.26896191	2.65E-11
AC103702.2	blue	-0.176685947	1.48E-05	0.176685947	1.48E-05	-0.094191754	0.021680281	-0.218103436	7.91E-08	-0.203577692	5.63E-07	0.120496388	0.003268491	0.347089345	2.94E-18	0.171138846	2.75E-05	0.099489673	0.015279444	0.013065393	0.750656319	0.000694926	0.986515488	0.413619787	5.96E-26
SV2A	blue	-0.145208537	0.000384618	0.145208537	0.000384618	-0.113331159	0.005688516	-0.121779737	0.00295049	-0.107041765	0.009031912	0.213030381	1.59E-07	0.482904682	4.96E-36	0.367401331	2.02E-20	0.101057821	0.013735173	0.078946276	0.054475401	0.084039684	0.040605713	0.087996391	0.032008723
SASS6	blue	-0.366078334	2.82E-20	0.366078334	2.82E-20	-0.215113454	1.20E-07	-0.377264544	1.58E-21	-0.327269853	2.70E-16	0.083621508	0.041619048	0.740238894	3.80E-104	0.278752298	4.61E-12	0.248168469	8.69E-10	0.477580255	3.59E-35	0.41515789	3.76E-26	0.103729092	0.011419294
FAM171A2	blue	-0.249734947	6.75E-10	0.249734947	6.75E-10	-0.142365347	0.000501081	-0.296721099	1.54E-13	-0.242800205	2.03E-09	0.057551738	0.161254663	0.472531248	2.27E-34	0.325626046	3.87E-16	0.258018794	1.73E-10	-0.010800516	0.792793691	-0.028031309	0.495316589	0.031359624	0.44553612
SUSD2	blue	0.453552152	1.78E-31	-0.453552152	1.78E-31	0.352862785	7.40E-19	0.563360817	4.80E-51	0.431202953	2.71E-28	-0.211676817	1.92E-07	-0.751455806	5.31E-109	-0.420978983	6.48E-27	-0.139629984	0.000643365	-0.232277317	1.02E-08	-0.298815186	1.02E-13	-0.441002871	1.16E-29
INTS13	blue	-0.382439975	3.99E-22	0.382439975	3.99E-22	-0.289243213	6.53E-13	-0.445567081	2.60E-30	-0.23843115	4.01E-09	0.117872224	0.004017572	0.654182118	7.91E-74	0.283779596	1.83E-12	0.023982237	0.559657333	0.125634108	0.00215726	0.201755318	7.13E-07	0.157274859	0.000118588
CDC20	blue	-0.551114098	1.72E-48	0.551114098	1.72E-48	-0.402596773	1.49E-24	-0.710252227	2.55E-92	-0.443426805	5.26E-30	0.189729333	3.21E-06	0.9332567	2.05E-265	0.4210763	6.29E-27	0.222523502	4.23E-08	-0.025431485	0.536170987	0.079814955	0.051863575	0.284077833	1.73E-12
DAPK2	blue	0.569094942	2.81E-52	-0.569094942	2.81E-52	0.336596163	3.35E-17	0.639259618	1.49E-69	0.394899962	1.32E-23	-0.20315358	5.94E-07	-0.669128953	2.32E-78	-0.485586593	1.81E-36	0.023610737	0.565757006	0.071588742	0.081275789	-0.049033395	0.232772218	-0.412717249	7.79E-26
NIPSNAP1	blue	-0.441924665	8.62E-30	0.441924665	8.62E-30	-0.319788452	1.37E-15	-0.583623205	1.63E-55	-0.52887906	4.09E-44	0.036749876	0.371275023	0.544855793	3.17E-47	0.155760184	0.000138128	0.135047991	0.000968229	-0.166016897	4.78E-05	-0.055686666	0.175291782	0.254301116	3.21E-10
SULT1A1	blue	0.39143825	3.46E-23	-0.39143825	3.46E-23	0.234771248	7.00E-09	0.370026728	1.03E-20	0.277883324	5.40E-12	-0.235660806	6.12E-09	-0.533896778	4.49E-45	-0.478253826	2.80E-35	0.050976934	0.214751567	-0.171370161	2.68E-05	-0.209629311	2.53E-07	-0.157765812	0.000112834
ELFN1-AS1	blue	-0.172018493	2.50E-05	0.172018493	2.50E-05	-0.170203807	3.05E-05	-0.26817397	3.05E-11	-0.222140147	4.47E-08	0.121026991	0.003133416	0.401885353	1.83E-24	0.121896737	0.002922947	0.139838216	0.000631338	-0.032570069	0.42816268	-0.018603945	0.65090769	0.132354479	0.001224125
TSPAN5	blue	-0.277378693	5.92E-12	0.277378693	5.92E-12	-0.124794651	0.002311206	-0.216647606	9.69E-08	-0.056309095	0.170509494	0.07120022	0.082945469	0.293382174	2.95E-13	0.389595208	5.74E-23	0.017109842	0.677296496	0.191000239	2.75E-06	0.201165886	7.69E-07	0.007569006	0.853945397
MDFI	blue	-0.250654172	5.82E-10	0.250654172	5.82E-10	-0.138146843	0.000735375	-0.288039109	8.21E-13	-0.254531156	3.09E-10	0.071381339	0.082163688	0.381687742	4.88E-22	0.429408832	4.77E-28	0.111990787	0.00628933	-0.15352051	0.000172632	-0.046414881	0.258706044	0.353111776	6.96E-19
MEST	blue	-0.414124233	5.13E-26	0.414124233	5.13E-26	-0.369315565	1.24E-20	-0.487997397	7.24E-37	-0.437389065	3.76E-29	0.136659628	0.000839754	0.712656208	3.28E-93	0.291623336	4.15E-13	0.124524668	0.00236281	0.087746909	0.032500621	0.10188868	0.012974062	0.192316619	2.34E-06
SP8	blue	-0.177564716	1.34E-05	0.177564716	1.34E-05	-0.088553613	0.030933001	-0.208167148	3.07E-07	-0.173257074	2.18E-05	0.111586208	0.006481555	0.381355636	5.33E-22	0.262185171	8.56E-11	0.14448822	0.000411464	0.086668891	0.034701048	0.049135328	0.231801283	0.039782663	0.333080087
RFC5	blue	-0.371524	7.03E-21	0.371524	7.03E-21	-0.286534025	1.09E-12	-0.489554341	3.99E-37	-0.353699807	6.04E-19	0.138623847	0.000704531	0.809678074	3.85E-139	0.232316637	1.01E-08	0.205276958	4.50E-07	0.204168085	5.21E-07	0.213415321	1.51E-07	0.182327779	7.75E-06
DNAJC10	blue	-0.374623849	3.15E-21	0.374623849	3.15E-21	-0.143101756	0.000468117	-0.319312527	1.52E-15	-0.386397505	1.37E-22	0.236217588	5.62E-09	0.498659259	1.16E-38	0.262930374	7.54E-11	0.06638755	0.106012106	0.280736493	3.21E-12	0.291895925	3.93E-13	0.470449681	4.81E-34
BTG2	blue	0.344615435	5.26E-18	-0.344615435	5.26E-18	0.307158489	1.92E-14	0.528800663	4.24E-44	0.319787248	1.37E-15	0.171798014	2.56E-05	-0.569865576	1.91E-52	-0.309382543	1.21E-14	-0.055486961	0.176847123	-0.036354417	0.376447907	-0.14245036	0.000497168	-0.087770526	0.032453782
CHAF1B	blue	-0.477651408	3.50E-35	0.477651408	3.50E-35	-0.270353877	2.08E-11	-0.589967233	5.61E-57	-0.411457109	1.13E-25	0.05704154	0.165007599	0.814723167	3.07E-142	0.298661096	1.05E-13	0.279022471	4.39E-12	0.078068253	0.057225622	0.069427473	0.090918865	0.219757477	6.27E-08
KCNMB2-AS1	blue	-0.262841669	7.65E-11	0.262841669	7.65E-11	-0.188217273	3.86E-06	-0.338104511	2.38E-17	-0.372419966	5.58E-21	0.057690081	0.160248199	0.439958163	1.64E-29	0.080173928	0.050815205	0.188864001	3.57E-06	0.171950445	2.52E-05	0.165444967	5.08E-05	0.285565141	1.31E-12
TCAM1P	blue	-0.163990546	5.93E-05	0.163990546	5.93E-05	-0.112378734	0.00610983	-0.198539961	1.08E-06	-0.131212759	0.001350327	0.057478024	0.161792882	0.403031842	1.32E-24	0.197835536	1.18E-06	0.132172824	0.001243449	0.092885716	0.023577249	0.078812706	0.054886547	-0.010090825	0.806128951
NDE1	blue	-0.367980934	1.74E-20	0.367980934	1.74E-20	-0.123215699	0.002628245	-0.298377487	1.11E-13	-0.262942874	7.52E-11	0.154353086	0.000158956	0.432503239	1.79E-28	0.400868861	2.45E-24	0.157577366	0.000115011	0.209897417	2.44E-07	0.178165159	1.25E-05	0.27790596	5.38E-12
DNAJC22	blue	-0.348899995	1.91E-18	0.348899995	1.91E-18	-0.090431848	0.027532075	-0.345202091	4.58E-18	-0.219301042	6.69E-08	0.121105883	0.003113771	0.394660728	1.41E-23	0.288337007	7.76E-13	0.20427597	5.14E-07	0.14441055	0.000414461	0.138742464	0.00069705	0.562007961	9.30E-51
ACTL6A	blue	-0.414924821	4.04E-26	0.414924821	4.04E-26	-0.292860835	3.27E-13	-0.548387958	6.16E-48	-0.376900644	1.73E-21	0.119698132	0.003481688	0.734969957	5.95E-102	0.272412984	1.44E-11	0.014112496	0.731414925	-0.020784026	0.613180814	0.102765465	0.012211472	0.205924907	4.14E-07
GSEC	blue	-0.264608754	5.65E-11	0.264608754	5.65E-11	-0.201602066	7.27E-07	-0.341438664	1.10E-17	-0.334576872	5.30E-17	0.046256498	0.260336327	0.451380708	3.71E-31	0.171207356	2.73E-05	0.198579389	1.07E-06	0.177717348	1.32E-05	0.167092787	4.27E-05	0.248230124	8.60E-10
EMSLR	blue	-0.284641529	1.56E-12	0.284641529	1.56E-12	-0.191386706	2.63E-06	-0.41123338	1.21E-25	-0.2538646	3.44E-10	-0.032322505	0.431683605	0.41000557	1.74E-25	0.159875583	9.10E-05	0.087122434	0.033760282	0.018324864	0.655805031	0.067460022	0.100475724	0.024308168	0.554332213
CSAG1	blue	-0.145687511	0.000367681	0.145687511	0.000367681	-0.147439706	0.000311467	-0.197068719	1.30E-06	-0.189148034	3.45E-06	0.063411544	0.122643583	0.392333963	2.70E-23	0.103199318	0.011848989	0.078492829	0.055881671	-0.01631273	0.691541003	0.019015103	0.643720009	0.196954007	1.31E-06
KIF4A	blue	-0.491726112	1.73E-37	0.491726112	1.73E-37	-0.392473891	2.59E-23	-0.604987258	1.41E-60	-0.380705245	6.34E-22	0.149621221	0.000252685	0.937061842	1.04E-272	0.437581446	3.53E-29	0.178222882	1.25E-05	0.109386875	0.007621684	0.181983528	8.07E-06	0.271910521	1.58E-11
ASNS	blue	-0.414962267	3.99E-26	0.414962267	3.99E-26	-0.25880811	1.52E-10	-0.523631426	3.97E-43	-0.397112488	7.10E-24	0.191596834	2.56E-06	0.665055911	4.23E-77	0.232160061	1.04E-08	0.288323193	7.78E-13	0.157942234	0.000110832	0.133553156	0.001103391	0.214561369	1.29E-07
IGF2BP3	blue	-0.26912108	2.58E-11	0.26912108	2.58E-11	-0.255675751	2.55E-10	-0.304423317	3.34E-14	-0.206378561	3.90E-07	0.063827587	0.120203192	0.626418633	4.66E-66	0.299929969	8.20E-14	0.035203845	0.391748717	0.201147143	7.71E-07	0.261170643	1.02E-10	0.200414716	8.47E-07
SHOX2	blue	-0.196749473	1.35E-06	0.196749473	1.35E-06	-0.149752826	0.000249493	-0.246733584	1.09E-09	-0.152781513	0.000185689	0.130911764	0.001385537	0.469799782	6.08E-34	0.314640391	4.07E-15	0.13978139	0.0006346	0.119417554	0.003559573	0.139318073	0.000661779	0.143713572	0.000442277
ENTPD7	blue	-0.377412981	1.52E-21	0.377412981	1.52E-21	-0.193139639	2.12E-06	-0.269691857	2.34E-11	-0.336942651	3.10E-17	0.191656358	2.54E-06	0.521718091	8.99E-43	0.483767265	3.59E-36	0.00174775	0.9660948	0.398181641	5.25E-24	0.47467576	1.04E-34	0.329918466	1.50E-16
DOP1B	blue	-0.360826782	1.05E-19	0.360826782	1.05E-19	-0.133859701	0.001074331	-0.242072449	2.28E-09	-0.302732817	4.69E-14	0.068197793	0.096802445	0.292847758	3.28E-13	0.174856624	1.82E-05	0.240679659	2.83E-09	0.282212752	2.44E-12	0.21428163	1.34E-07	0.364129777	4.61E-20
MIR4258	blue	-0.287994288	8.28E-13	0.287994288	8.28E-13	-0.11210284	0.006237004	-0.349471962	1.67E-18	-0.305385721	2.75E-14	0.072279575	0.078374196	0.377658878	1.42E-21	0.046279519	0.260098928	0.416299963	2.67E-26	0.295729388	1.87E-13	0.176365593	1.54E-05	0.088261242	0.031493503
POP7	blue	-0.333663361	6.51E-17	0.333663361	6.51E-17	-0.291405826	4.32E-13	-0.621293505	1.04E-64	-0.34539198	4.38E-18	0.050711373	0.217152914	0.580415105	8.74E-55	0.172543705	2.36E-05	0.131387201	0.0013303	-0.343066307	7.55E-18	-0.119184773	0.003625386	0.13804395	0.00074219
CLCN2	blue	-0.428659472	6.03E-28	0.428659472	6.03E-28	-0.198624225	1.06E-06	-0.513830241	2.48E-41	-0.498208462	1.38E-38	0.080766358	0.049123775	0.546640799	1.39E-47	0.172498903	2.37E-05	0.55283254	7.65E-49	0.160974241	8.12E-05	0.111628893	0.006461029	0.337581866	2.68E-17
RRM2	blue	-0.519743557	2.08E-42	0.519743557	2.08E-42	-0.393265752	2.08E-23	-0.640467811	6.87E-70	-0.381606611	4.99E-22	0.149495027	0.00025578	0.916582691	7.47E-238	0.432702362	1.68E-28	0.126489071	0.002010161	0.086830943	0.034362377	0.168174855	3.80E-05	0.304023077	3.62E-14
SNX25	blue	0.404264881	9.25E-25	-0.404264881	9.25E-25	0.268167833	3.05E-11	0.553184962	6.47E-49	0.392995779	2.24E-23	-0.198429487	1.09E-06	-0.598730898	4.69E-59	-0.320094444	1.28E-15	-0.1631552	6.47E-05	0.150672189	0.000228231	0.077265221	0.059840857	-0.426237394	1.28E-27
CD302	blue	0.421690284	5.21E-27	-0.421690284	5.21E-27	0.276728456	6.66E-12	0.636354027	9.54E-69	0.409123209	2.25E-25	-0.1034245	0.011664628	-0.64589206	2.01E-71	-0.361328059	9.29E-20	-0.317266373	2.34E-15	0.13542731	0.000936454	0.055793843	0.174461273	-0.351477934	1.03E-18
KLF15	blue	0.372424754	5.57E-21	-0.372424754	5.57E-21	0.24271548	2.06E-09	0.439973107	1.63E-29	0.124824404	0.002305582	-0.147125057	0.00032093	-0.581513528	4.93E-55	-0.547361633	9.94E-48	-0.06036308	0.141719674	-0.107727465	0.008597279	-0.132713817	0.001186712	-0.208572422	2.91E-07
FKBP10	blue	-0.317767297	2.11E-15	0.317767297	2.11E-15	-0.239865993	3.21E-09	-0.378029185	1.29E-21	-0.267953645	3.17E-11	0.243843925	1.73E-09	0.518861458	3.02E-42	0.541798336	1.29E-46	0.181617023	8.42E-06	-0.056411649	0.169730993	-0.007462367	0.85598055	0.210051433	2.39E-07
DSCC1	blue	-0.365431196	3.32E-20	0.365431196	3.32E-20	-0.319191895	1.56E-15	-0.497620951	1.74E-38	-0.346192728	3.63E-18	0.129404875	0.001574848	0.861138569	4.35E-176	0.296568288	1.59E-13	0.1217367	0.002960681	0.162007803	7.30E-05	0.220554994	5.60E-08	0.182396189	7.69E-06
PERP	blue	-0.287328566	9.39E-13	0.287328566	9.39E-13	-0.066001929	0.108060778	-0.336551402	3.39E-17	-0.2490178	7.58E-10	-0.010226439	0.803576254	0.378825246	1.04E-21	0.253399239	3.72E-10	-0.075699604	0.065224053	-0.09961643	0.015149183	-0.067200895	0.101791881	0.395877641	1.00E-23
CABLES2	blue	-0.403681964	1.09E-24	0.403681964	1.09E-24	-0.211158584	2.06E-07	-0.444305757	3.94E-30	-0.362976333	6.16E-20	0.15547178	0.000142176	0.509083035	1.75E-40	0.263443501	6.90E-11	0.457853125	4.07E-32	0.172210001	2.44E-05	0.014911489	0.716844566	0.113416052	0.005652262
C6orf99	blue	-0.239467679	3.42E-09	0.239467679	3.42E-09	-0.022106314	0.59077835	-0.339231971	1.83E-17	-0.339822198	1.60E-17	0.066266224	0.106653332	0.3524875	8.10E-19	0.017414849	0.671875943	0.123826823	0.002501109	-0.071464299	0.081807597	0.011327416	0.782931824	0.25676543	2.13E-10
CDT1	blue	-0.466641067	1.88E-33	0.466641067	1.88E-33	-0.318285065	1.89E-15	-0.642488001	1.86E-70	-0.425021875	1.87E-27	0.114430533	0.005234831	0.860091531	3.41E-175	0.315730376	3.24E-15	0.277483606	5.81E-12	-0.053146325	0.19584711	0.032499476	0.429164966	0.285450442	1.34E-12
WDR76	blue	-0.332389059	8.67E-17	0.332389059	8.67E-17	-0.24931345	7.23E-10	-0.384725124	2.16E-22	-0.232403533	9.99E-09	0.113737721	0.005516771	0.771683264	1.89E-118	0.269616495	2.37E-11	0.043366572	0.291331484	0.191606384	2.56E-06	0.269958217	2.23E-11	0.151474446	0.000211076
LINC02555	blue	0.440416582	1.41E-29	-0.440416582	1.41E-29	0.208352604	3.00E-07	0.508883356	1.90E-40	0.52469918	2.51E-43	-0.188952762	3.53E-06	-0.523496644	4.20E-43	-0.335109274	4.70E-17	-0.213486591	1.50E-07	-0.052630861	0.200224815	-0.087804258	0.032386979	-0.367642612	1.90E-20
TYMS	blue	-0.461813307	1.03E-32	0.461813307	1.03E-32	-0.319375327	1.50E-15	-0.540557684	2.26E-46	-0.330315799	1.38E-16	0.165163178	5.24E-05	0.841943988	9.12E-161	0.367809568	1.82E-20	0.199803655	9.16E-07	0.113833057	0.00547718	0.121107182	0.003113449	0.213995864	1.40E-07
AQP1	blue	0.403447709	1.17E-24	-0.403447709	1.17E-24	0.292620379	3.42E-13	0.526717122	1.05E-43	0.533303318	5.85E-45	-0.161478149	7.71E-05	-0.60483651	1.54E-60	-0.189807355	3.18E-06	-0.221936663	4.60E-08	-0.222933359	3.99E-08	-0.259454048	1.36E-10	-0.3341632	5.82E-17
MIR22HG	blue	0.53752322	8.90E-46	-0.53752322	8.90E-46	0.329491511	1.65E-16	0.635049354	2.18E-68	0.493545002	8.57E-38	-0.111962786	0.006302467	-0.630316734	4.22E-67	-0.28365141	1.87E-12	-0.083783799	0.041223273	0.000277516	0.994614796	-0.075888922	0.064552647	-0.247380652	9.86E-10
WDR4	blue	-0.406410578	4.97E-25	0.406410578	4.97E-25	-0.157495424	0.00011597	-0.413717064	5.79E-26	-0.310900199	8.88E-15	0.062758475	0.126551963	0.576394123	6.97E-54	0.270542937	2.01E-11	0.349004722	1.86E-18	0.24561185	1.31E-09	0.200209711	8.69E-07	0.184629011	5.92E-06
LYPLA1	blue	-0.322877731	7.04E-16	0.322877731	7.04E-16	-0.238774895	3.80E-09	-0.396451886	8.55E-24	-0.305495694	2.69E-14	0.045419451	0.269070003	0.407643618	3.47E-25	0.132262997	0.001233822	-0.130348685	0.001453682	0.15797372	0.000110478	0.282188092	2.45E-12	0.161581619	7.63E-05
DLG5	blue	-0.375429702	2.55E-21	0.375429702	2.55E-21	-0.077828319	0.05799689	-0.275367519	8.51E-12	-0.364551929	4.15E-20	0.021868612	0.594777757	0.4073032	3.83E-25	0.269335413	2.49E-11	0.294362255	2.44E-13	0.20677246	3.70E-07	0.145967806	0.000358094	0.248619159	8.08E-10
MTURN	blue	0.394052175	1.67E-23	-0.394052175	1.67E-23	0.296366854	1.65E-13	0.500401859	5.80E-39	0.146815291	0.000330508	-0.170794861	2.86E-05	-0.564101439	3.34E-51	-0.411989668	9.67E-26	-0.031188939	0.448017776	0.141151912	0.000560144	0.05007778	0.222959879	-0.242972542	1.98E-09
NSUN2	blue	-0.43906331	2.19E-29	0.43906331	2.19E-29	-0.263402513	6.95E-11	-0.506762972	4.51E-40	-0.435353699	7.23E-29	0.102513566	0.0124264	0.630044056	4.99E-67	0.277865151	5.42E-12	0.355109204	4.29E-19	0.217976	8.05E-08	0.145639285	0.000369354	0.212826394	1.64E-07
AL079303.1	blue	-0.25254037	4.28E-10	0.25254037	4.28E-10	-0.088294529	0.031429253	-0.309724473	1.13E-14	-0.302173827	5.24E-14	0.127421751	0.001860205	0.402031842	1.76E-24	0.153840741	0.000167247	0.280639702	3.26E-12	0.278810204	4.56E-12	0.241934264	2.33E-09	0.12143481	0.00303307
TRIB3	blue	-0.310438919	9.77E-15	0.310438919	9.77E-15	-0.254801225	2.95E-10	-0.491805016	1.68E-37	-0.332591282	8.28E-17	0.006039592	0.883219699	0.573784949	2.64E-53	0.170709861	2.88E-05	0.12465591	0.002337595	-0.127475826	0.001851834	-0.030650363	0.45589951	0.170127964	3.07E-05
GINS4	blue	-0.371043368	7.95E-21	0.371043368	7.95E-21	-0.268831303	2.72E-11	-0.455019706	1.08E-31	-0.316271264	2.89E-15	0.105496899	0.010083578	0.788436697	4.80E-127	0.314858799	3.89E-15	0.150446731	0.000233283	0.136088155	0.000883387	0.195524145	1.57E-06	0.144515775	0.000410406
BCL2L10	blue	-0.239077758	3.63E-09	0.239077758	3.63E-09	-0.166470519	4.56E-05	-0.323197768	6.57E-16	-0.28997826	5.68E-13	0.007353088	0.85806707	0.408908019	2.40E-25	0.150051971	0.00024238	0.053353408	0.194108248	-0.04140074	0.313776166	0.011170247	0.785869947	0.415843492	3.06E-26
NKX1-2	blue	-0.181927348	8.12E-06	0.181927348	8.12E-06	-0.082622683	0.044126153	-0.186979217	4.48E-06	-0.192032093	2.43E-06	0.176641652	1.49E-05	0.356687048	2.92E-19	0.232998469	9.14E-09	0.098660566	0.016155984	0.205049834	4.64E-07	0.208227195	3.05E-07	0.212948265	1.61E-07
TESMIN	blue	-0.282118867	2.49E-12	0.282118867	2.49E-12	-0.196908299	1.32E-06	-0.395118169	1.24E-23	-0.325969662	3.59E-16	0.064577564	0.115900018	0.679942355	8.26E-82	0.186907209	4.51E-06	0.169137604	3.42E-05	0.096068388	0.019187056	0.122946354	0.002686128	0.291718104	4.07E-13
MAD2L1	blue	-0.43509654	7.85E-29	0.43509654	7.85E-29	-0.351268318	1.09E-18	-0.580060777	1.05E-54	-0.329886256	1.52E-16	0.126006099	0.002092088	0.881515437	4.25E-195	0.354807904	4.62E-19	0.017635979	0.667956635	0.058520902	0.154303276	0.195692853	1.54E-06	0.208640466	2.88E-07
C3orf86	blue	0.414047891	5.24E-26	-0.414047891	5.24E-26	0.217573471	8.52E-08	0.482721	5.32E-36	0.256930926	2.07E-10	-0.142907928	0.000476592	-0.52463741	2.57E-43	-0.418816884	1.25E-26	-0.168168384	3.80E-05	-0.046004103	0.262948941	-0.032438105	0.430037421	0.033412922	0.416301067
SMKR1	blue	-0.261548512	9.54E-11	0.261548512	9.54E-11	-0.050608224	0.218090825	-0.368963398	1.36E-20	-0.398950089	4.23E-24	0.175305565	1.73E-05	0.398941752	4.24E-24	0.157767684	0.000112813	0.232036527	1.06E-08	0.057823383	0.1592829	0.053641181	0.191710642	0.253788496	3.49E-10
AC078820.1	blue	-0.218565196	7.41E-08	0.218565196	7.41E-08	-0.180584079	9.49E-06	-0.272976996	1.31E-11	-0.072557814	0.077229567	0.125313589	0.002214897	0.322920686	6.98E-16	0.178450368	1.21E-05	0.185270597	5.48E-06	0.117593727	0.004105573	0.053088997	0.19633049	0.074670677	0.068974251
MGME1	blue	-0.449215008	7.70E-31	0.449215008	7.70E-31	-0.202558197	6.42E-07	-0.434417059	9.76E-29	-0.39343052	1.99E-23	0.186662574	4.65E-06	0.629436604	7.28E-67	0.227039195	2.21E-08	0.362535358	6.88E-20	0.293154318	3.09E-13	0.226530721	2.38E-08	0.288050249	8.19E-13
RECQL4	blue	-0.502569675	2.44E-39	0.502569675	2.44E-39	-0.298499514	1.09E-13	-0.658816088	3.32E-75	-0.458522381	3.23E-32	0.1461251	0.000352817	0.804173613	7.28E-136	0.306154888	2.35E-14	0.568060145	4.70E-52	0.117746453	0.0040571	0.106764271	0.009213294	0.258106643	1.70E-10
PUS7	blue	-0.46039668	1.69E-32	0.46039668	1.69E-32	-0.30616555	2.34E-14	-0.51604654	9.86E-42	-0.452710784	2.37E-31	0.11749755	0.004136366	0.650075582	1.26E-72	0.271709244	1.64E-11	0.212550608	1.70E-07	0.298815678	1.02E-13	0.312683053	6.13E-15	0.084594605	0.039293286
PLA2G4F	blue	0.616471664	1.84E-63	-0.616471664	1.84E-63	0.356366763	3.16E-19	0.658079593	5.51E-75	0.428473594	6.39E-28	-0.285446989	1.34E-12	-0.708419324	1.21E-91	-0.584073681	1.29E-55	-0.134846297	0.000985527	-0.124192769	0.002427691	-0.175321881	1.73E-05	-0.33985812	1.59E-17
AP003469.2	blue	-0.318681547	1.73E-15	0.318681547	1.73E-15	-0.188221601	3.86E-06	-0.389445295	5.98E-23	-0.210105847	2.37E-07	0.117700871	0.004071513	0.446448695	1.94E-30	0.278904564	4.49E-12	0.300100814	7.92E-14	0.183853865	6.48E-06	0.133598228	0.001099074	0.258015931	1.73E-10
TMEM145	blue	-0.197782038	1.18E-06	0.197782038	1.18E-06	-0.141036329	0.000566095	-0.245437613	1.34E-09	-0.254795525	2.96E-10	0.122976578	0.002679575	0.395992742	9.73E-24	0.166951752	4.33E-05	0.299783667	8.44E-14	0.083444592	0.042054142	0.043296973	0.292107261	0.210683656	2.19E-07
QPCT	blue	-0.26262552	7.94E-11	0.26262552	7.94E-11	-0.167345192	4.15E-05	-0.326345778	3.31E-16	-0.169803668	3.18E-05	0.176667268	1.49E-05	0.425177332	1.78E-27	0.318715579	1.72E-15	0.09562919	0.019746993	0.037647053	0.359703453	0.082285139	0.045001652	0.344123492	5.90E-18
ARTN	blue	-0.243676305	1.77E-09	0.243676305	1.77E-09	-0.154679461	0.000153878	-0.361291476	9.38E-20	-0.382161281	4.30E-22	0.086692004	0.03465257	0.48614787	1.46E-36	0.108803343	0.007952848	0.294509048	2.38E-13	0.038516959	0.348701903	0.055088588	0.179980334	0.306430511	2.22E-14
C17orf58	blue	-0.392937938	2.28E-23	0.392937938	2.28E-23	-0.197136547	1.28E-06	-0.545131923	2.79E-47	-0.338219252	2.31E-17	0.044014146	0.284179634	0.57910527	1.72E-54	0.224164966	3.35E-08	0.168765487	3.56E-05	0.048398651	0.238883082	0.07144307	0.081898601	0.168619515	3.62E-05
SRM	blue	-0.393884319	1.75E-23	0.393884319	1.75E-23	-0.296895053	1.49E-13	-0.582014397	3.80E-55	-0.361943698	7.97E-20	0.193189862	2.10E-06	0.549339825	3.95E-48	0.271677653	1.65E-11	0.29834114	1.12E-13	-0.340810281	1.27E-17	-0.335206707	4.60E-17	0.123339353	0.002602055
INA	blue	-0.141199411	0.000557716	0.141199411	0.000557716	-0.135514747	0.000929267	-0.144287081	0.000419267	-0.166340013	4.62E-05	0.039102864	0.341413572	0.39533207	1.17E-23	0.152005069	0.000200401	0.025930139	0.528205841	-0.010959744	0.789809879	0.009029845	0.826169205	0.121873084	0.002928497
PLEKHG2	blue	-0.235320116	6.44E-09	0.235320116	6.44E-09	-0.199159264	9.94E-07	-0.224086696	3.38E-08	-0.36111387	9.80E-20	0.201746074	7.13E-07	0.303110126	4.35E-14	0.20174828	7.13E-07	0.333754571	6.38E-17	0.130222441	0.001469377	0.021052926	0.608594823	0.241440266	2.52E-09
RANBP1	blue	-0.391548014	3.35E-23	0.391548014	3.35E-23	-0.264930049	5.35E-11	-0.580163028	9.96E-55	-0.409967765	1.76E-25	0.091019624	0.026536143	0.776963443	4.46E-121	0.269848728	2.27E-11	0.212286993	1.76E-07	-0.099878164	0.014883298	-0.04005535	0.329774399	0.215140258	1.19E-07
CALU	blue	-0.374784939	3.02E-21	0.374784939	3.02E-21	-0.323336657	6.38E-16	-0.391423068	3.47E-23	-0.171068482	2.77E-05	0.228591376	1.76E-08	0.629136772	8.76E-67	0.629496691	7.01E-67	-0.111002339	0.006768262	0.114122616	0.005358495	0.236677234	5.24E-09	0.051664287	0.208624965
TROAP	blue	-0.447305923	1.46E-30	0.447305923	1.46E-30	-0.354656298	4.79E-19	-0.633981409	4.27E-68	-0.437556702	3.56E-29	0.143903252	0.00043454	0.900327737	4.70E-216	0.308257041	1.53E-14	0.36274099	6.53E-20	0.070074117	0.087942	0.087885543	0.03222649	0.318618201	1.76E-15
SHMT2	blue	-0.471864041	2.89E-34	0.471864041	2.89E-34	-0.336309823	3.58E-17	-0.61660452	1.70E-63	-0.457669488	4.34E-32	0.223302984	3.79E-08	0.668799328	2.94E-78	0.265402348	4.93E-11	0.176884755	1.45E-05	-0.189564705	3.28E-06	-0.061398244	0.135002312	0.322969157	6.91E-16
AP001107.9	blue	0.400541974	2.69E-24	-0.400541974	2.69E-24	0.259574003	1.33E-10	0.455924926	7.91E-32	0.285131551	1.42E-12	-0.127128174	0.001906263	-0.480849828	1.07E-35	-0.410234435	1.62E-25	0.076512132	0.062382542	0.065752707	0.109401348	-0.0613438	0.135349383	-0.009934201	0.809079706
MYL6B	blue	-0.373466681	4.25E-21	0.373466681	4.25E-21	-0.264633365	5.63E-11	-0.561898225	9.81E-51	-0.425022855	1.87E-27	0.143282924	0.000460323	0.598285327	6.01E-59	0.205505149	4.37E-07	0.217708547	8.36E-08	-0.233382842	8.63E-09	-0.101554579	0.013275524	0.172662905	2.33E-05
LHFPL3-AS2	blue	0.501866957	3.24E-39	-0.501866957	3.24E-39	0.327209517	2.74E-16	0.610387789	6.42E-62	0.40144106	2.08E-24	-0.153058448	0.000180691	-0.668909866	2.71E-78	-0.446945816	1.64E-30	-0.156356571	0.000130099	0.007956	0.846568062	-0.067270447	0.101437274	-0.244528995	1.55E-09
IGFBPL1	blue	-0.259895044	1.26E-10	0.259895044	1.26E-10	-0.132598257	0.001198627	-0.262373175	8.29E-11	-0.250760328	5.72E-10	0.138406103	0.000718459	0.389081487	6.61E-23	0.154168873	0.000161892	0.114955575	0.005029887	0.137116897	0.000806286	0.162318588	7.06E-05	0.01948608	0.635527279
CDK5R2	blue	-0.130105573	0.001484045	0.130105573	0.001484045	-0.088779747	0.030505362	-0.157924821	0.000111028	-0.133761244	0.001083587	0.062064156	0.130812568	0.318745632	1.71E-15	0.119306234	0.003590909	0.105262353	0.010252417	-0.023342877	0.570174658	-0.030039264	0.464936044	0.202821055	6.21E-07
ZBTB12	blue	-0.341466604	1.10E-17	0.341466604	1.10E-17	-0.097575332	0.017369728	-0.371704978	6.71E-21	-0.496480182	2.73E-38	0.098479634	0.016353024	0.444846069	3.30E-30	0.099075548	0.015711898	0.392509221	2.57E-23	-0.000804009	0.984399056	-0.052674969	0.199847446	0.243080733	1.95E-09
SLFN13	blue	-0.406049309	5.52E-25	0.406049309	5.52E-25	0.074302159	0.070359663	-0.363679883	5.17E-20	-0.245448133	1.34E-09	0.157576091	0.000115026	0.414329209	4.82E-26	0.261212416	1.01E-10	0.509214134	1.66E-40	0.423923077	2.63E-27	0.18602907	5.01E-06	0.228881058	1.68E-08
ZWINT	blue	-0.544092051	4.50E-47	0.544092051	4.50E-47	-0.411685962	1.06E-25	-0.686975641	3.92E-84	-0.478707403	2.37E-35	0.14201682	0.000517424	0.912521197	5.17E-232	0.346914501	3.06E-18	0.25190405	4.75E-10	0.045900361	0.264028024	0.108787935	0.007961764	0.319027025	1.61E-15
FAM3C	blue	-0.338973458	1.95E-17	0.338973458	1.95E-17	-0.163734481	6.09E-05	-0.344758887	5.09E-18	-0.07943676	0.052987546	0.099948424	0.014812625	0.380527097	6.65E-22	0.451817873	3.20E-31	-0.011959995	0.771137912	0.168146657	3.81E-05	0.183532355	6.73E-06	0.102937938	0.012066213
GPRIN1	blue	-0.444217916	4.06E-30	0.444217916	4.06E-30	-0.266989296	3.75E-11	-0.483534227	3.92E-36	-0.238871088	3.75E-09	0.09679285	0.018293661	0.610763026	5.17E-62	0.449170399	7.81E-31	0.198348275	1.10E-06	0.002514725	0.951231647	0.019208519	0.640350196	0.180631315	9.44E-06
TUBB4A	blue	-0.158712816	0.00010247	0.158712816	0.00010247	-0.107265169	0.008888204	-0.215394235	1.15E-07	-0.248426436	8.34E-10	0.052694187	0.199683191	0.355402543	4.00E-19	0.062641953	0.127259357	0.16891533	3.50E-05	-0.03359943	0.413702692	-0.03278551	0.425112225	0.142169335	0.000510212
SLC16A11	blue	0.441524228	9.82E-30	-0.441524228	9.82E-30	0.377748043	1.39E-21	0.440192462	1.52E-29	0.220326427	5.79E-08	-0.185540322	5.31E-06	-0.583932067	1.39E-55	-0.478321992	2.73E-35	0.095754128	0.019586277	-0.153049635	0.000180848	-0.214128887	1.37E-07	-0.113238986	0.005728116
KIF18B	blue	-0.442135797	8.04E-30	0.442135797	8.04E-30	-0.34101945	1.21E-17	-0.586960381	2.80E-56	-0.389991544	5.15E-23	0.127184005	0.001897424	0.910111461	1.11E-228	0.36377223	5.05E-20	0.362451621	7.02E-20	0.095753079	0.019587622	0.086673256	0.034691887	0.2802122	3.53E-12
ASPM	blue	-0.426759914	1.09E-27	0.426759914	1.09E-27	-0.334968072	4.85E-17	-0.46873961	8.89E-34	-0.361563664	8.76E-20	0.118178509	0.003922766	0.838448488	3.38E-158	0.368518456	1.52E-20	0.201085897	7.77E-07	0.414684645	4.34E-26	0.443986695	4.38E-30	0.217734256	8.33E-08
ADGRD1	blue	0.374187666	3.53E-21	-0.374187666	3.53E-21	0.181784946	8.26E-06	0.475881633	6.70E-35	0.121067487	0.003123318	-0.138560928	0.00070853	-0.606821575	4.97E-61	-0.387270463	1.08E-22	-0.051083608	0.213792362	-0.015727347	0.702072018	-0.11440444	0.00524521	-0.234484239	7.31E-09
MTFR1	blue	-0.413812024	5.63E-26	0.413812024	5.63E-26	-0.304941347	3.00E-14	-0.485541085	1.84E-36	-0.476233474	5.89E-35	0.121444317	0.003030766	0.55195821	1.16E-48	0.192604583	2.26E-06	0.047448979	0.248235226	0.239865698	3.21E-09	0.282900573	2.15E-12	0.246636578	1.11E-09
FAM83B	blue	-0.201207391	7.65E-07	0.201207391	7.65E-07	-0.022309297	0.587372879	-0.129522037	0.001559318	-0.141383286	0.000548406	-0.044401583	0.279957907	0.292669841	3.39E-13	0.132823172	0.001175537	-0.091434832	0.025851463	0.209613601	2.53E-07	0.289093169	6.72E-13	0.342806641	8.02E-18
CDCA4	blue	-0.419500156	1.02E-26	0.419500156	1.02E-26	-0.2971909	1.41E-13	-0.551808837	1.24E-48	-0.301922143	5.51E-14	0.134715261	0.000996918	0.802674945	5.45E-135	0.419803904	9.27E-27	0.120514956	0.003263676	-0.005950136	0.884937307	0.118418511	0.003849898	0.106255711	0.009554143
PITX1	blue	-0.366171657	2.76E-20	0.366171657	2.76E-20	-0.123234203	0.002624311	-0.444716581	3.44E-30	-0.275182537	8.80E-12	0.124223372	0.002421641	0.425345095	1.69E-27	0.264390076	5.87E-11	0.146921785	0.000327186	-0.064037811	0.118984585	-0.005654907	0.890609642	0.38199312	4.50E-22
MCM7	blue	-0.376497695	1.93E-21	0.376497695	1.93E-21	-0.294575338	2.34E-13	-0.541151265	1.73E-46	-0.360130485	1.25E-19	0.091116259	0.026375412	0.792794729	2.07E-129	0.231442529	1.15E-08	0.280529052	3.33E-12	-0.048603981	0.236894077	0.026331407	0.521840221	0.177389767	1.37E-05
PPIL1	blue	-0.443617181	4.94E-30	0.443617181	4.94E-30	-0.287450711	9.18E-13	-0.548536183	5.75E-48	-0.437160842	4.05E-29	0.136766561	0.000831814	0.634610871	2.87E-68	0.244160784	1.64E-09	-0.026968788	0.51181047	-0.058125245	0.157113207	0.091038218	0.026505151	0.199236009	9.84E-07
CDCA3	blue	-0.440015448	1.61E-29	0.440015448	1.61E-29	-0.343475307	6.87E-18	-0.610899912	4.77E-62	-0.429175914	5.13E-28	0.127453835	0.001855234	0.885538344	2.89E-199	0.308435624	1.48E-14	0.293426034	2.93E-13	0.066161832	0.107207507	0.080224859	0.050667906	0.338548378	2.15E-17
IL20RB	blue	-0.225753319	2.66E-08	0.225753319	2.66E-08	-0.128850564	0.001650266	-0.254208956	3.26E-10	-0.068395363	0.095837174	0.048217165	0.240650874	0.324516294	4.94E-16	0.267165808	3.63E-11	0.040433387	0.325226772	0.042219118	0.304298132	0.094792574	0.020853074	0.152367671	0.000193399
BYSL	blue	-0.465437001	2.88E-33	0.465437001	2.88E-33	-0.344592386	5.29E-18	-0.610552697	5.84E-62	-0.529595368	2.99E-44	0.05002344	0.223463022	0.654277859	7.42E-74	0.21202151	1.83E-07	0.220110609	5.96E-08	-0.115243302	0.004920671	-0.040701707	0.322023812	0.220258615	5.84E-08
FBXO41	blue	-0.378457097	1.15E-21	0.378457097	1.15E-21	-0.172065171	2.48E-05	-0.353423391	6.46E-19	-0.200069293	8.85E-07	0.215521621	1.13E-07	0.480636229	1.16E-35	0.300372654	7.51E-14	0.533549205	5.24E-45	0.300857145	6.82E-14	0.110318452	0.007118501	0.177769994	1.31E-05
MEX3A	blue	-0.462139944	9.18E-33	0.462139944	9.18E-33	-0.245060204	1.43E-09	-0.499190247	9.37E-39	-0.520543424	1.48E-42	0.165447931	5.08E-05	0.585603397	5.75E-56	0.332908276	7.72E-17	0.326213433	3.41E-16	0.165084437	5.28E-05	0.083976464	0.040757556	0.142257708	0.000506076
NT5DC3	blue	-0.27321674	1.25E-11	0.27321674	1.25E-11	-0.097099088	0.017927073	-0.226856425	2.27E-08	-0.306302753	2.28E-14	-0.014125506	0.731176888	0.411744798	1.04E-25	0.173263386	2.18E-05	0.260371803	1.16E-10	0.4096346	1.94E-25	0.291052359	4.63E-13	0.10112135	0.013675618
HOMER3	blue	-0.298560589	1.07E-13	0.298560589	1.07E-13	-0.153344107	0.000175668	-0.359596151	1.43E-19	-0.101436838	0.013383226	0.097472027	0.017489322	0.407301167	3.83E-25	0.497950339	1.53E-38	0.282374157	2.37E-12	-0.164419015	5.67E-05	-0.092505176	0.024156317	0.050230989	0.221545639
PIF1	blue	-0.336710587	3.27E-17	0.336710587	3.27E-17	-0.236123153	5.70E-09	-0.450365067	5.23E-31	-0.313187589	5.52E-15	0.226456939	2.40E-08	0.74302288	2.50E-105	0.236160381	5.67E-09	0.510283296	1.07E-40	0.227370778	2.10E-08	0.168811245	3.54E-05	0.293771285	2.74E-13
FOXD2-AS1	blue	-0.408022669	3.11E-25	0.408022669	3.11E-25	-0.161045294	8.06E-05	-0.438359078	2.75E-29	-0.323339459	6.37E-16	0.109225458	0.007712034	0.413697026	5.82E-26	0.273242651	1.25E-11	0.46453152	3.96E-33	0.086670677	0.0346973	-0.054340539	0.185974596	0.294906166	2.20E-13
HOXA10	blue	-0.221001068	5.26E-08	0.221001068	5.26E-08	-0.144084219	0.000427275	-0.283116194	2.07E-12	-0.225583508	2.73E-08	0.014341209	0.727233983	0.427349023	9.08E-28	0.261571404	9.50E-11	0.094888407	0.020723699	0.016942649	0.680274947	0.016792308	0.682957437	0.302075254	5.35E-14
BOP1	blue	-0.449850591	6.22E-31	0.449850591	6.22E-31	-0.279943402	3.71E-12	-0.620854095	1.36E-64	-0.457490924	4.62E-32	0.118565909	0.003805756	0.62719393	2.90E-66	0.246430771	1.15E-09	0.438193587	2.90E-29	-0.097214899	0.017790121	-0.052478844	0.201529358	0.235282765	6.48E-09
CDCA7	blue	-0.465180154	3.15E-33	0.465180154	3.15E-33	-0.231735724	1.10E-08	-0.50987412	1.27E-40	-0.35148854	1.03E-18	0.157546874	0.000115367	0.556646715	1.24E-49	0.215576414	1.12E-07	0.294958942	2.18E-13	0.231069708	1.22E-08	0.183236019	6.97E-06	0.244257969	1.62E-09
PACC1	blue	-0.355405494	3.99E-19	0.355405494	3.99E-19	-0.297819095	1.24E-13	-0.415612547	3.28E-26	-0.213037341	1.59E-07	0.214091365	1.38E-07	0.685869925	9.18E-84	0.361210915	9.57E-20	0.076168329	0.063572144	0.15627581	0.00013116	0.257936257	1.75E-10	0.116393057	0.004505285
CDH2	blue	-0.126138697	0.002069296	0.126138697	0.002069296	-0.100576194	0.014194148	-0.0436579	0.288099243	-0.070138363	0.087650575	0.201844474	7.04E-07	0.325455042	4.02E-16	0.304434375	3.33E-14	0.015358907	0.708729768	0.064795033	0.114675097	0.079097232	0.054013825	0.081956321	0.045868521
CTSV	blue	-0.240463405	2.93E-09	0.240463405	2.93E-09	-0.221506463	4.89E-08	-0.379899768	7.86E-22	-0.271749162	1.62E-11	0.017508789	0.670209867	0.665605501	2.87E-77	0.225339378	2.82E-08	0.075866127	0.064633184	-0.012161721	0.767387827	0.063465995	0.12232201	0.249989212	6.48E-10
RND2	blue	-0.129462381	0.001567208	0.129462381	0.001567208	0.081067275	0.048282844	-0.190751179	2.84E-06	-0.156857782	0.000123692	0.034529593	0.400887614	0.306734835	2.09E-14	0.073446088	0.073665997	0.09339021	0.022828108	-0.041168215	0.316504124	-0.031562878	0.442591131	0.018379614	0.654843104
PLK4	blue	-0.405357847	6.74E-25	0.405357847	6.74E-25	-0.30708005	1.95E-14	-0.493190479	9.83E-38	-0.315666461	3.28E-15	0.103757166	0.011396913	0.866476619	9.23E-181	0.349906003	1.50E-18	0.1948494	1.71E-06	0.290105947	5.54E-13	0.316375411	2.83E-15	0.141625931	0.000536341
LINC01843	blue	-0.218650573	7.32E-08	0.218650573	7.32E-08	-0.033748666	0.411630499	-0.293841522	2.70E-13	-0.151785267	0.00020476	0.023834653	0.56207671	0.285127733	1.42E-12	0.103992754	0.011210627	0.037094897	0.366798031	-0.023817595	0.562356661	0.049518788	0.22817443	0.528229192	5.43E-44
GREB1L	blue	-0.238555277	3.93E-09	0.238555277	3.93E-09	-0.156863392	0.000123622	-0.199691556	9.29E-07	-0.076076438	0.063893248	0.006768219	0.869250781	0.419325603	1.07E-26	0.259271942	1.40E-10	0.089020896	0.030054918	0.404605963	8.38E-25	0.345127484	4.66E-18	0.027085602	0.509983246
HOXB9	blue	-0.192656983	2.25E-06	0.192656983	2.25E-06	-0.092637144	0.023954123	-0.218248823	7.75E-08	-0.206684895	3.74E-07	0.114592003	0.005171016	0.366786358	2.36E-20	0.207808424	3.22E-07	0.13903038	0.000679195	0.051933679	0.206258577	0.028896669	0.482095478	0.340567063	1.35E-17
NUP62CL	blue	-0.323964772	5.56E-16	0.323964772	5.56E-16	0.038402368	0.35013879	-0.312976081	5.77E-15	-0.262076998	8.72E-11	0.01193114	0.771674771	0.362175612	7.52E-20	0.188750715	3.62E-06	0.170516829	2.94E-05	0.274694025	9.61E-12	0.176174993	1.57E-05	0.413143913	6.86E-26
CACNA2D2	blue	0.499357546	8.77E-39	-0.499357546	8.77E-39	0.319553403	1.44E-15	0.624882706	1.19E-65	0.299894377	8.26E-14	-0.159338577	9.61E-05	-0.741827037	8.09E-105	-0.529909865	2.61E-44	-0.124548262	0.002358259	-0.105299492	0.010225516	-0.159983356	9.00E-05	-0.28673165	1.05E-12
CLIC3	blue	0.455694462	8.56E-32	-0.455694462	8.56E-32	0.222447559	4.28E-08	0.441681085	9.33E-30	0.324388688	5.07E-16	-0.21850081	7.48E-08	-0.615416699	3.42E-63	-0.368217496	1.64E-20	-0.154733078	0.000153058	-0.389309433	6.21E-23	-0.307358975	1.84E-14	-0.258592647	1.57E-10
GALNT6	blue	-0.28698996	1.00E-12	0.28698996	1.00E-12	-0.027111564	0.509577602	-0.312250688	6.71E-15	-0.140676459	0.000585002	0.124400561	0.002386883	0.344875639	4.95E-18	0.30389344	3.71E-14	0.142831762	0.000479961	0.052165442	0.204238338	0.074586104	0.069290202	0.295140033	2.10E-13
MTFR2	blue	-0.301182282	6.39E-14	0.301182282	6.39E-14	-0.305557154	2.65E-14	-0.48452196	2.70E-36	-0.24960506	6.89E-10	0.091443476	0.025837373	0.831636096	2.32E-153	0.268428889	2.91E-11	0.125389833	0.00220106	0.041442699	0.313285561	0.068212563	0.096730015	0.204122781	5.24E-07
ZNF367	blue	-0.30691596	2.01E-14	0.30691596	2.01E-14	-0.246283711	1.17E-09	-0.328544885	2.04E-16	-0.206825635	3.67E-07	0.112115956	0.006230905	0.73880431	1.52E-103	0.252219986	4.51E-10	0.099905141	0.014856127	0.255214554	2.76E-10	0.245394552	1.35E-09	0.146049655	0.000355339
BRSK1	blue	-0.194109879	1.88E-06	0.194109879	1.88E-06	-0.094631373	0.021072276	-0.22947784	1.54E-08	-0.11667351	0.004408895	0.274459775	1.00E-11	0.380660745	6.42E-22	0.330849589	1.22E-16	0.41046342	1.52E-25	0.113955515	0.005426701	0.043311746	0.291942481	0.039877469	0.33192837
ORC6	blue	-0.470483058	4.75E-34	0.470483058	4.75E-34	-0.347925048	2.41E-18	-0.603685035	2.94E-60	-0.393500081	1.95E-23	0.143646771	0.000445032	0.871756141	1.38E-185	0.322807368	7.15E-16	0.334873338	4.96E-17	0.213939843	1.41E-07	0.22392766	3.46E-08	0.253106376	3.90E-10
CECR7	blue	-0.233809634	8.09E-09	0.233809634	8.09E-09	-0.106501206	0.009388231	-0.220541419	5.61E-08	-0.232060637	1.05E-08	0.177225799	1.39E-05	0.345522731	4.25E-18	0.158098737	0.000109083	0.263388138	6.97E-11	0.207817509	3.22E-07	0.089946011	0.028379396	0.138028117	0.000743244
NUP85	blue	-0.47351469	1.59E-34	0.47351469	1.59E-34	-0.228297948	1.84E-08	-0.573627257	2.86E-53	-0.369581365	1.16E-20	0.105638337	0.009982962	0.722667339	5.01E-97	0.272967271	1.31E-11	0.568996032	2.95E-52	0.261369717	9.83E-11	0.191101249	2.72E-06	0.178744302	1.17E-05
ZMAT4	blue	-0.113075464	0.00579898	0.113075464	0.00579898	-0.125185962	0.002238237	-0.16146645	7.72E-05	-0.261107406	1.03E-10	0.146715368	0.000333654	0.308794176	1.37E-14	0.014890805	0.717220489	0.116986599	0.004303493	0.07063157	0.085439117	0.074308814	0.070334444	0.173230539	2.18E-05
LMO7	blue	0.451608715	3.44E-31	-0.451608715	3.44E-31	0.221045783	5.22E-08	0.506376173	5.28E-40	0.322007346	8.50E-16	-0.272887804	1.33E-11	-0.513524535	2.82E-41	-0.306723812	2.09E-14	-0.189927525	3.14E-06	-0.006409508	0.876123015	-0.04162811	0.311123658	-0.169749164	3.20E-05
TSACC	blue	-0.370341311	9.53E-21	0.370341311	9.53E-21	-0.248278599	8.54E-10	-0.494659134	5.55E-38	-0.500072402	6.61E-39	0.022804414	0.579104526	0.508395776	2.32E-40	0.036119129	0.379546588	0.331415855	1.08E-16	0.295179587	2.08E-13	0.227565978	2.04E-08	0.220478463	5.66E-08
BEX5	blue	0.322426411	7.77E-16	-0.322426411	7.77E-16	0.253374548	3.73E-10	0.319280469	1.53E-15	0.282120794	2.48E-12	-0.024478461	0.551559808	-0.343454035	6.90E-18	-0.169720138	3.21E-05	-0.134665939	0.001001237	-0.174562177	1.88E-05	-0.169641865	3.24E-05	-0.226781454	2.29E-08
DARS2	blue	-0.456485989	6.52E-32	0.456485989	6.52E-32	-0.333537722	6.70E-17	-0.504470066	1.14E-39	-0.523418904	4.34E-43	0.067968975	0.097930063	0.632477883	1.10E-67	0.15984701	9.12E-05	0.112392623	0.00610349	0.243873088	1.72E-09	0.317593116	2.19E-15	0.27388867	1.11E-11
SARS2	blue	-0.311175709	8.39E-15	0.311175709	8.39E-15	-0.122674086	0.002745817	-0.400004909	3.13E-24	-0.431445181	2.51E-28	0.082618477	0.044136972	0.40739724	3.73E-25	0.032693678	0.426410932	0.518958592	2.90E-42	0.008970723	0.827289383	-0.06724548	0.101564456	0.32550588	3.98E-16
GNG4	blue	-0.199473945	9.55E-07	0.199473945	9.55E-07	-0.165072026	5.29E-05	-0.272271489	1.48E-11	-0.28823149	7.92E-13	0.128364628	0.001719093	0.540413602	2.41E-46	0.192805488	2.21E-06	0.110578771	0.006983315	0.015159978	0.712333734	0.044157597	0.282611534	0.244414782	1.58E-09
LRRK2	blue	0.458161923	3.66E-32	-0.458161923	3.66E-32	0.292239103	3.68E-13	0.650180006	1.17E-72	0.553283812	6.17E-49	-0.194977067	1.68E-06	-0.682951317	8.53E-83	-0.423163836	3.32E-27	-0.205584679	4.33E-07	0.135043207	0.000968636	0.070218445	0.0872884	-0.390482782	4.50E-23
CDCA2	blue	-0.413433691	6.30E-26	0.413433691	6.30E-26	-0.340992276	1.22E-17	-0.485804944	1.66E-36	-0.338445883	2.20E-17	0.14705244	0.000323152	0.851055956	9.04E-168	0.338419323	2.21E-17	0.125944279	0.002102793	0.195322038	1.61E-06	0.283441706	1.95E-12	0.244634049	1.52E-09
DKC1	blue	-0.524890214	2.31E-43	0.524890214	2.31E-43	-0.348281309	2.21E-18	-0.658196056	5.09E-75	-0.489881949	3.52E-37	0.143659813	0.000444493	0.793294578	1.10E-129	0.308428735	1.48E-14	0.249753904	6.73E-10	0.035723303	0.384794675	0.064255141	0.11773496	0.251800517	4.83E-10
WDHD1	blue	-0.402189135	1.68E-24	0.402189135	1.68E-24	-0.261077809	1.03E-10	-0.441645017	9.44E-30	-0.301529842	5.96E-14	0.122976576	0.002679576	0.817187965	8.68E-144	0.388580462	7.58E-23	0.143276575	0.000460594	0.251526042	5.05E-10	0.297204152	1.40E-13	0.117359866	0.004180813
HSPD1	blue	-0.500066103	6.63E-39	0.500066103	6.63E-39	-0.370000784	1.04E-20	-0.657499626	8.22E-75	-0.569096842	2.80E-52	0.076144926	0.063653797	0.748923022	6.98E-108	0.161911906	7.37E-05	0.129072384	0.001619697	-0.023906761	0.560894002	0.06651014	0.105367306	0.329094862	1.81E-16
NEK2	blue	-0.496853686	2.35E-38	0.496853686	2.35E-38	-0.346519188	3.36E-18	-0.639487394	1.29E-69	-0.448558523	9.59E-31	0.150678405	0.000228094	0.928072146	3.85E-256	0.388777313	7.18E-23	0.15132639	0.000214148	0.106424209	0.009439989	0.202199692	6.73E-07	0.29566526	1.90E-13
GAL	blue	-0.198127232	1.13E-06	0.198127232	1.13E-06	-0.204475281	5.00E-07	-0.307579778	1.76E-14	-0.263631183	6.69E-11	0.096575594	0.018557685	0.449836949	6.25E-31	0.18799594	3.96E-06	0.022052839	0.591677	-0.056941324	0.165752419	0.029028681	0.480095546	0.18302848	7.14E-06
LINC01842	blue	-0.236260955	5.58E-09	0.236260955	5.58E-09	-0.123006072	0.002673195	-0.322294521	7.99E-16	-0.179738213	1.05E-05	0.010863505	0.791612963	0.348451269	2.13E-18	0.220867098	5.36E-08	0.099756304	0.015006576	-0.041124278	0.317021323	0.012208719	0.766514908	0.255261515	2.74E-10
GLDC	blue	-0.181939714	8.11E-06	0.181939714	8.11E-06	-0.168170157	3.80E-05	-0.219913963	6.13E-08	-0.296440533	1.63E-13	0.209100468	2.71E-07	0.421015136	6.41E-27	0.056013741	0.17276648	0.097739325	0.017181348	0.072361162	0.078037143	0.08726768	0.033463642	0.218027941	7.99E-08
ECE2	blue	-0.447486122	1.37E-30	0.447486122	1.37E-30	-0.360052206	1.28E-19	-0.678826425	1.90E-81	-0.484461006	2.77E-36	0.120185451	0.003350084	0.693647457	2.12E-86	0.224679833	3.11E-08	0.151916068	0.000202155	-0.148819746	0.000272957	-0.007008898	0.864645283	0.237293461	4.77E-09
SFTPD	blue	0.431306014	2.62E-28	-0.431306014	2.62E-28	0.318719335	1.72E-15	0.548565944	5.67E-48	0.442067426	8.22E-30	-0.148818428	0.000272992	-0.700103058	1.19E-88	-0.456106723	7.43E-32	-0.186209946	4.91E-06	-0.213953279	1.41E-07	-0.202304566	6.64E-07	-0.28649474	1.10E-12
AC015726.1	blue	0.423742054	2.78E-27	-0.423742054	2.78E-27	0.349409151	1.69E-18	0.53549719	2.20E-45	0.315395307	3.48E-15	-0.064567456	0.115957202	-0.513892011	2.42E-41	-0.319951079	1.32E-15	0.180587854	9.49E-06	0.116873508	0.004341299	-0.137804125	0.000758303	-0.146581785	0.000337904
B4GALNT4	blue	-0.321834447	8.82E-16	0.321834447	8.82E-16	-0.150110324	0.000241015	-0.393958913	1.72E-23	-0.416609192	2.44E-26	0.174589439	1.88E-05	0.477781407	3.33E-35	0.271309501	1.76E-11	0.389620965	5.70E-23	0.124381313	0.002390637	0.089451834	0.029264156	0.175105776	1.77E-05
PDK1	blue	-0.413819904	5.61E-26	0.413819904	5.61E-26	-0.22789159	1.95E-08	-0.34172767	1.03E-17	-0.209761281	2.48E-07	0.528389049	5.07E-44	0.563267552	5.02E-51	0.35371305	6.02E-19	0.13655937	0.000847262	0.496130149	3.13E-38	0.452624961	2.44E-31	0.203113797	5.98E-07
UBE2C	blue	-0.530573024	1.95E-44	0.530573024	1.95E-44	-0.390147261	4.93E-23	-0.685513912	1.21E-83	-0.394227796	1.59E-23	0.188257633	3.84E-06	0.883350484	5.57E-197	0.436008722	5.86E-29	0.261621988	9.42E-11	0.047443147	0.24829344	0.114816667	0.005083392	0.236645483	5.27E-09
SPATS2	blue	-0.488702254	5.53E-37	0.488702254	5.53E-37	-0.310714971	9.23E-15	-0.50489257	9.61E-40	-0.491136385	2.17E-37	0.29653471	1.60E-13	0.695294498	5.73E-87	0.312192975	6.79E-15	0.223347627	3.76E-08	0.26117419	1.02E-10	0.245930849	1.24E-09	0.410729219	1.40E-25
PSPH	blue	-0.324193442	5.29E-16	0.324193442	5.29E-16	-0.078195756	0.056819236	-0.432431523	1.84E-28	-0.254256776	3.23E-10	0.104723266	0.010650026	0.572609941	4.79E-53	0.269242603	2.53E-11	0.141453472	0.000544891	0.038736036	0.345965244	0.133131697	0.00114453	0.104481086	0.010833059
CELF2	blue	0.381590761	5.01E-22	-0.381590761	5.01E-22	0.269945355	2.23E-11	0.619720428	2.67E-64	0.47343188	1.64E-34	0.008626342	0.833821229	-0.642233489	2.19E-70	-0.226618488	2.35E-08	-0.202884362	6.16E-07	0.151346115	0.000213736	-0.01351567	0.74236233	-0.379759981	8.15E-22
LINC01612	blue	0.328864414	1.90E-16	-0.328864414	1.90E-16	0.199066061	1.01E-06	0.39228499	2.73E-23	0.315046511	3.74E-15	-0.186426267	4.78E-06	-0.509930289	1.24E-40	-0.329250806	1.74E-16	-0.208282891	3.03E-07	-0.088988768	0.030114599	-0.102724501	0.012246198	-0.106642338	0.009294014
CPT1C	blue	-0.121444573	0.003030704	0.121444573	0.003030704	-0.092529784	0.024118503	-0.116309623	0.004534326	-0.152108015	0.000198389	0.232023291	1.06E-08	0.404241075	9.31E-25	0.275834901	7.83E-12	0.149485479	0.000256016	0.029911196	0.466842346	0.074171129	0.070857714	0.088606925	0.030831723
NXPH4	blue	-0.231135534	1.21E-08	0.231135534	1.21E-08	-0.097356152	0.017624321	-0.276233883	7.28E-12	-0.272810048	1.35E-11	0.139047007	0.000678177	0.419755305	9.40E-27	0.226747674	2.30E-08	0.177099915	1.41E-05	-0.026911006	0.512715571	-0.065322866	0.111744258	0.199741469	9.23E-07
GGH	blue	-0.200903378	7.95E-07	0.200903378	7.95E-07	-0.20251932	6.45E-07	-0.342686569	8.25E-18	-0.194520627	1.78E-06	0.116622688	0.004426222	0.619263716	3.51E-64	0.175935969	1.61E-05	-0.035348831	0.389800159	-0.111084675	0.006727154	0.028887559	0.482233662	0.148903882	0.00027076
TWNK	blue	-0.458561926	3.19E-32	0.458561926	3.19E-32	-0.323060998	6.77E-16	-0.539281212	4.03E-46	-0.508067167	2.66E-40	0.105414412	0.010142674	0.597239362	1.07E-58	0.206292289	3.94E-07	0.170788157	2.86E-05	-0.049872664	0.22486333	0.003374643	0.934587734	0.248472076	8.27E-10
H2AX	blue	-0.416498905	2.52E-26	0.416498905	2.52E-26	-0.299922412	8.21E-14	-0.633276183	6.65E-68	-0.374059865	3.64E-21	0.10684108	0.009162766	0.736030916	2.17E-102	0.312574821	6.27E-15	0.299126907	9.61E-14	-0.172144555	2.46E-05	-0.040225526	0.327722193	0.245186346	1.40E-09
NOSTRIN	blue	0.446950065	1.64E-30	-0.446950065	1.64E-30	0.235791779	6.00E-09	0.530392871	2.11E-44	0.202446222	6.52E-07	-0.218141856	7.87E-08	-0.603462526	3.34E-60	-0.504883146	9.65E-40	-0.163267327	6.40E-05	-0.016078609	0.695745836	-0.04072589	0.321736158	-0.010431299	0.799724085
CHI3L2	blue	0.38833092	8.11E-23	-0.38833092	8.11E-23	0.240430074	2.94E-09	0.483335218	4.22E-36	0.460475407	1.64E-32	-0.022068023	0.591421776	-0.505789208	6.69E-40	-0.269178071	2.56E-11	-0.234126123	7.71E-09	-0.159848889	9.12E-05	-0.119005223	0.0036769	-0.262387612	8.27E-11
CENPU	blue	-0.478072008	2.99E-35	0.478072008	2.99E-35	-0.323200706	6.57E-16	-0.594535871	4.72E-58	-0.36059301	1.12E-19	0.10463334	0.010717667	0.847445781	6.11E-165	0.363381928	5.57E-20	0.164072708	5.88E-05	0.168184863	3.79E-05	0.239635264	3.33E-09	0.253419574	3.71E-10
PRIM2	blue	-0.386444967	1.36E-22	0.386444967	1.36E-22	-0.239188574	3.57E-09	-0.425548782	1.59E-27	-0.28136208	2.86E-12	0.080898099	0.048754121	0.714409977	7.22E-94	0.283885471	1.79E-12	0.069179152	0.092083291	0.242020239	2.30E-09	0.273842997	1.12E-11	0.084726588	0.038986482
PLAAT1	blue	-0.27652188	6.91E-12	0.27652188	6.91E-12	-0.169759719	3.20E-05	-0.332656148	8.17E-17	-0.141258147	0.000554726	0.098240266	0.016616939	0.38159496	5.00E-22	0.222198526	4.43E-08	0.142615719	0.000489639	0.038590609	0.34778036	0.004256072	0.917557058	-0.017990243	0.661696495
VPS9D1-AS1	blue	-0.408439731	2.75E-25	0.408439731	2.75E-25	-0.182430094	7.66E-06	-0.479259784	1.93E-35	-0.360150232	1.24E-19	0.140996803	0.000568144	0.482703153	5.35E-36	0.205619272	4.31E-07	0.486545116	1.26E-36	0.165462504	5.08E-05	0.084498788	0.0395173	0.153229788	0.000177663
PAH	blue	-0.138104798	0.000738153	0.138104798	0.000738153	-0.163693133	6.12E-05	-0.206663868	3.75E-07	-0.276585457	6.83E-12	0.049316299	0.230084556	0.310782426	9.10E-15	-0.035139938	0.392609469	0.058911591	0.151566169	0.020403938	0.619688909	0.038103817	0.35389999	0.374423482	3.32E-21
ASPH	blue	-0.18679435	4.58E-06	0.18679435	4.58E-06	-0.147214885	0.000318201	-0.221704269	4.76E-08	-0.026629883	0.517130915	-0.039786941	0.333028062	0.254779936	2.96E-10	0.183807008	6.52E-06	-0.079639498	0.052382521	0.129663108	0.001540806	0.147258275	0.000316891	0.055385454	0.177641606
CPLX1	blue	-0.177504416	1.35E-05	0.177504416	1.35E-05	-0.141914321	0.000522323	-0.306677174	2.11E-14	-0.274881231	9.29E-12	0.018079859	0.660116611	0.325208287	4.24E-16	0.119286821	0.003596399	0.350298635	1.37E-18	-0.01726181	0.674593625	-0.050874613	0.215674542	0.183892778	6.45E-06
AP003119.2	blue	-0.24812068	8.75E-10	0.24812068	8.75E-10	-0.162301086	7.08E-05	-0.381473648	5.17E-22	-0.344398187	5.53E-18	0.029131027	0.478548136	0.467685696	1.29E-33	0.054907861	0.181415246	0.273836232	1.12E-11	0.064787767	0.114715858	0.087100362	0.033805557	0.292027949	3.84E-13
MRGBP	blue	-0.477831201	3.27E-35	0.477831201	3.27E-35	-0.307032304	1.97E-14	-0.63516332	2.03E-68	-0.432599262	1.74E-28	0.110248632	0.007155155	0.699812824	1.50E-88	0.313522625	5.15E-15	0.330854755	1.22E-16	-0.018110518	0.659576463	0.063739957	0.120714028	0.203141368	5.95E-07
HSPA6	blue	-0.168661141	3.60E-05	0.168661141	3.60E-05	-0.104033187	0.011178929	-0.227765002	1.98E-08	0.040372592	0.325955354	0.066319572	0.106371005	0.288572148	7.42E-13	0.296686958	1.55E-13	0.213776415	1.44E-07	0.056309826	0.170503936	0.066852422	0.103583383	-0.100127145	0.014634181
SEPTIN3	blue	-0.192375659	2.32E-06	0.192375659	2.32E-06	-0.113293472	0.005704678	-0.209436201	2.59E-07	-0.109124392	0.007769091	0.080541141	0.049761149	0.395228	1.21E-23	0.252585129	4.25E-10	0.169234911	3.39E-05	0.056103014	0.172081951	-0.012656158	0.758219356	-0.009243446	0.822125068
LINC02657	blue	-0.273386039	1.21E-11	0.273386039	1.21E-11	-0.174989513	1.79E-05	-0.343397198	6.99E-18	-0.134385701	0.001026106	0.039460655	0.337011039	0.394949425	1.30E-23	0.400545608	2.69E-24	0.190467993	2.94E-06	0.124896127	0.002292077	0.098657767	0.016159016	0.118185631	0.003920586
ELOVL4	blue	-0.174874782	1.82E-05	0.174874782	1.82E-05	-0.15772703	0.000113279	-0.201550452	7.32E-07	-0.175644195	1.67E-05	0.108203695	0.008306492	0.505319772	8.09E-40	0.227783958	1.98E-08	0.007994564	0.845833621	0.087974525	0.032051581	0.132764986	0.001181471	0.099281755	0.01549524
TIMELESS	blue	-0.475793215	6.92E-35	0.475793215	6.92E-35	-0.327837413	2.38E-16	-0.571785475	7.26E-53	-0.468648882	9.18E-34	0.179769828	1.04E-05	0.856874816	1.71E-172	0.278084966	5.21E-12	0.312191027	6.80E-15	0.084346436	0.039875714	0.107126456	0.008977192	0.352343018	8.38E-19
SLC25A21	blue	-0.156496598	0.000128278	0.156496598	0.000128278	-0.135434154	0.000935889	-0.182740977	7.39E-06	-0.256338636	2.29E-10	0.110705133	0.006918526	0.367986869	1.74E-20	0.077681467	0.058473185	0.068162659	0.096974911	0.172494545	2.37E-05	0.237873958	4.36E-09	0.112650168	0.005986991
GALNT14	blue	-0.372569618	5.36E-21	0.372569618	5.36E-21	-0.181483188	8.55E-06	-0.421432567	5.64E-27	-0.265599694	4.77E-11	0.129246861	0.001596018	0.444077178	4.25E-30	0.42838915	6.56E-28	0.124480947	0.002371265	0.000556985	0.989191947	0.02332094	0.570537175	0.25309681	3.91E-10
ZIC2	blue	-0.213760898	1.44E-07	0.213760898	1.44E-07	-0.118985427	0.003682621	-0.248119584	8.76E-10	-0.120743257	0.003205001	0.00601551	0.883682032	0.329747227	1.56E-16	0.227437916	2.08E-08	0.111242569	0.006648949	0.056495741	0.169094626	0.011387272	0.781813674	0.095249693	0.020242225
SLC15A1	blue	-0.20211827	6.80E-07	0.20211827	6.80E-07	-0.087138806	0.033726733	-0.205647661	4.29E-07	-0.24997601	6.49E-10	-0.013549819	0.741734527	0.325992069	3.58E-16	0.076575496	0.062165311	0.025749391	0.531086008	0.009628671	0.814843531	0.059503316	0.147491094	0.503319015	1.81E-39
RUNDC3A	blue	-0.123686742	0.002529745	0.123686742	0.002529745	-0.084823651	0.038762148	-0.176313553	1.55E-05	-0.168973684	3.48E-05	0.051148032	0.213214559	0.32207458	8.38E-16	0.0617718	0.132639436	0.17571576	1.65E-05	0.031127532	0.448912508	0.024335537	0.553886186	0.212927925	1.62E-07
ADA	blue	-0.247774382	9.25E-10	0.247774382	9.25E-10	-0.173877636	2.03E-05	-0.266062012	4.40E-11	-0.043522165	0.289602183	0.399070228	4.08E-24	0.531717679	1.18E-44	0.403646389	1.10E-24	0.073159759	0.074799745	-0.054351928	0.185882244	0.031933409	0.437251125	0.204519016	4.97E-07
TCF3	blue	-0.40315468	1.27E-24	0.40315468	1.27E-24	-0.178334138	1.23E-05	-0.444753128	3.40E-30	-0.299077745	9.70E-14	0.248196054	8.65E-10	0.568164494	4.46E-52	0.425384396	1.67E-27	0.424378938	2.28E-27	-0.020459224	0.618740404	-0.055735071	0.17491633	0.166031899	4.78E-05
SOX15	blue	-0.143318891	0.00045879	0.143318891	0.00045879	-0.019836674	0.629457321	-0.206035239	4.08E-07	-0.223672088	3.59E-08	0.012569585	0.759822301	0.297568975	1.31E-13	0.138949376	0.000684175	0.144521113	0.000410201	-0.045791328	0.265165417	-0.034768287	0.397637818	0.172481874	2.37E-05
KPNA2	blue	-0.487990165	7.26E-37	0.487990165	7.26E-37	-0.420334402	7.89E-27	-0.641050697	4.72E-70	-0.363793205	5.02E-20	0.164468221	5.64E-05	0.909636387	4.92E-228	0.439548012	1.87E-29	0.096758302	0.018335426	0.010323175	0.801756644	0.097313386	0.017674377	0.189069556	3.48E-06
CBX3	blue	-0.51996245	1.90E-42	0.51996245	1.90E-42	-0.341659747	1.05E-17	-0.632883501	8.51E-68	-0.495050437	4.77E-38	0.0841318	0.040385321	0.672185752	2.54E-79	0.319359815	1.50E-15	0.206079444	4.05E-07	0.228610326	1.75E-08	0.249780392	6.70E-10	0.130719853	0.001408425
SLC46A2	blue	0.487274099	9.53E-37	-0.487274099	9.53E-37	0.246202164	1.19E-09	0.522326733	6.93E-43	0.365753853	3.06E-20	-0.157598313	0.000114767	-0.634110217	3.94E-68	-0.406497722	4.84E-25	-0.153661234	0.000170246	-0.1077114	0.008607244	-0.132300692	0.001229818	-0.30947511	1.19E-14
GNPNAT1	blue	-0.455696337	8.55E-32	0.455696337	8.55E-32	-0.345149367	4.64E-18	-0.524505519	2.72E-43	-0.430502275	3.38E-28	0.143972303	0.000431754	0.676685772	9.35E-81	0.3515514	1.01E-18	-0.013541759	0.741882681	0.175896044	1.62E-05	0.269197355	2.55E-11	0.292805586	3.30E-13
SLC29A4	blue	-0.332155064	9.14E-17	0.332155064	9.14E-17	-0.168455257	3.68E-05	-0.438524	2.61E-29	-0.433708807	1.22E-28	0.141703459	0.000532539	0.449582048	6.80E-31	0.203037778	6.03E-07	0.388172736	8.47E-23	0.033829552	0.410509943	-0.028486096	0.488344299	0.270245145	2.12E-11
TNS2	blue	0.46538544	2.93E-33	-0.46538544	2.93E-33	0.318746026	1.71E-15	0.611742239	2.93E-62	0.361302196	9.35E-20	-0.113677154	0.005542057	-0.683610094	5.17E-83	-0.273110568	1.28E-11	0.023935139	0.560428871	-0.151457611	0.000211423	-0.261947931	8.91E-11	-0.243153605	1.92E-09
OTX1	blue	-0.409518898	2.00E-25	0.409518898	2.00E-25	-0.148729401	0.000275335	-0.501083889	4.42E-39	-0.540777623	2.04E-46	0.070993741	0.083844033	0.540355976	2.48E-46	0.133216392	0.001136151	0.312438047	6.46E-15	0.032239299	0.432870734	-0.031982349	0.436548595	0.321405158	9.68E-16
CYP4B1	blue	0.483390032	4.14E-36	-0.483390032	4.14E-36	0.468169632	1.09E-33	0.636142734	1.09E-68	0.405507568	6.45E-25	-0.21323438	1.55E-07	-0.771618765	2.04E-118	-0.530265465	2.23E-44	-0.146577288	0.000338048	-0.096612957	0.018512044	-0.143135665	0.000466649	-0.288056004	8.19E-13
ZMYND19	blue	-0.464324044	4.26E-33	0.464324044	4.26E-33	-0.261529084	9.57E-11	-0.61114293	4.15E-62	-0.508389806	2.33E-40	0.107376162	0.008817567	0.587057895	2.66E-56	0.151717554	0.000206121	0.498222034	1.37E-38	-0.003016902	0.94150885	0.012808042	0.755409666	0.225133846	2.91E-08
RPP40	blue	-0.470844022	4.18E-34	0.470844022	4.18E-34	-0.281855861	2.61E-12	-0.580909616	6.76E-55	-0.423005169	3.48E-27	0.066518032	0.1053259	0.646129074	1.72E-71	0.250154112	6.31E-10	0.136454911	0.00085515	-0.017638499	0.667912034	0.082330305	0.044883662	0.105828127	0.009849351
CCNE2	blue	-0.34590893	3.88E-18	0.34590893	3.88E-18	-0.182953465	7.21E-06	-0.352274525	8.52E-19	-0.242726825	2.06E-09	0.156169454	0.00013257	0.680238791	6.61E-82	0.25232656	4.43E-10	0.231452854	1.15E-08	0.435983497	5.91E-29	0.397432009	6.49E-24	0.10681163	0.00918211
MAPK8IP2	blue	-0.178515957	1.20E-05	0.178515957	1.20E-05	-0.086526268	0.035001462	-0.278441418	4.88E-12	-0.200521906	8.35E-07	0.043963959	0.284729629	0.362524614	6.90E-20	0.090137768	0.028042324	0.227489322	2.07E-08	-0.018345464	0.655443028	-0.035847565	0.383142392	0.125031421	0.002266799
FAM3C2	blue	-0.304761155	3.12E-14	0.304761155	3.12E-14	-0.191325859	2.64E-06	-0.315374314	3.49E-15	-0.05449808	0.184700107	0.107809733	0.008546406	0.381400214	5.27E-22	0.442816734	6.43E-30	-0.094042495	0.021890146	-0.027805301	0.498801115	0.071807255	0.080348748	0.087804874	0.032385761
FAAP24	blue	-0.347405265	2.73E-18	0.347405265	2.73E-18	-0.276957886	6.39E-12	-0.480052116	1.44E-35	-0.293605134	2.83E-13	0.153285277	0.000176692	0.684804549	2.08E-83	0.28190097	2.59E-12	0.135289946	0.000947847	-0.044531312	0.278553852	0.046040765	0.262568328	0.237752123	4.45E-09
FANCI	blue	-0.472128447	2.63E-34	0.472128447	2.63E-34	-0.322721194	7.29E-16	-0.539468128	3.70E-46	-0.423597474	2.90E-27	0.129643029	0.001543429	0.885193783	6.66E-199	0.306439351	2.22E-14	0.20848584	2.94E-07	0.240761083	2.80E-09	0.262519354	8.09E-11	0.334196046	5.77E-17
KIFC1	blue	-0.466624931	1.89E-33	0.466624931	1.89E-33	-0.381125815	5.67E-22	-0.609323312	1.19E-61	-0.417918707	1.64E-26	0.159262883	9.69E-05	0.912756092	2.42E-232	0.355636971	3.77E-19	0.245692292	1.29E-09	-0.019447449	0.636197616	0.043883629	0.285611456	0.287145754	9.72E-13
CERS6	blue	-0.322673377	7.36E-16	0.322673377	7.36E-16	-0.084498575	0.039517801	-0.207577654	3.32E-07	-0.178842697	1.16E-05	0.099155662	0.015627411	0.400884569	2.44E-24	0.302304469	5.11E-14	-0.004690187	0.909182609	0.388839749	7.06E-23	0.38535339	1.82E-22	0.218272474	7.72E-08
MYBL1	blue	-0.228434829	1.80E-08	0.228434829	1.80E-08	-0.151522331	0.000210091	-0.214690252	1.27E-07	-0.037416769	0.362651827	0.116629863	0.004423772	0.52944383	3.20E-44	0.270721409	1.95E-11	0.203209433	5.90E-07	0.407587869	3.53E-25	0.338541343	2.15E-17	-0.097535495	0.017415761
SLC7A5	blue	-0.444693631	3.47E-30	0.444693631	3.47E-30	-0.333231595	7.18E-17	-0.543351184	6.32E-47	-0.461624867	1.10E-32	0.258206476	1.68E-10	0.668775517	2.99E-78	0.33878423	2.03E-17	0.228244478	1.85E-08	-0.019824446	0.629668619	0.007790094	0.84972916	0.327837099	2.38E-16
MAGEA12	blue	-0.140459039	0.000596707	0.140459039	0.000596707	-0.142713347	0.000485243	-0.182630812	7.48E-06	-0.18380426	6.52E-06	0.048033773	0.242446556	0.38911374	6.55E-23	0.099588363	0.015177942	0.071005627	0.083792095	-0.003783352	0.9266866	0.025063992	0.542079406	0.185745137	5.18E-06
CCDC34	blue	-0.377500335	1.48E-21	0.377500335	1.48E-21	-0.079327178	0.053316984	-0.478333677	2.72E-35	-0.416991332	2.17E-26	0.119389296	0.003567504	0.664628701	5.72E-77	0.239958259	3.17E-09	0.068913251	0.093343366	-0.0235033	0.567526925	0.01480842	0.718718494	0.366162331	2.76E-20
MAD2L2	blue	-0.328865283	1.90E-16	0.328865283	1.90E-16	-0.223204322	3.84E-08	-0.491466358	1.91E-37	-0.191734234	2.52E-06	0.142877926	0.000477917	0.561952767	9.55E-51	0.335726864	4.08E-17	0.165070105	5.29E-05	-0.271304652	1.76E-11	-0.1550055	0.000148957	0.020214682	0.622940621
HPDL	blue	-0.285599928	1.30E-12	0.285599928	1.30E-12	-0.223277108	3.80E-08	-0.408397831	2.78E-25	-0.36595275	2.91E-20	0.113019523	0.005823402	0.60514583	1.29E-60	0.161215805	7.92E-05	0.209978051	2.41E-07	0.043526263	0.289556739	0.125799721	0.002128019	0.202020817	6.88E-07
KIF2C	blue	-0.502998672	2.06E-39	0.502998672	2.06E-39	-0.380831982	6.13E-22	-0.640831077	5.43E-70	-0.414662281	4.37E-26	0.152429549	0.000192228	0.950662285	4.10E-303	0.420308444	7.95E-27	0.227854441	1.96E-08	0.094809937	0.020829582	0.180255354	9.86E-06	0.250960559	5.54E-10
GTSE1	blue	-0.461468577	1.16E-32	0.461468577	1.16E-32	-0.346200108	3.62E-18	-0.585968725	4.74E-56	-0.36390254	4.88E-20	0.141531997	0.000540982	0.911431073	1.71E-230	0.405841388	5.86E-25	0.267064838	3.70E-11	0.076842556	0.061256598	0.118377759	0.003862184	0.307059426	1.95E-14
FIGNL1	blue	-0.439429386	1.94E-29	0.439429386	1.94E-29	-0.197187287	1.28E-06	-0.430015971	3.94E-28	-0.267308166	3.54E-11	0.119500897	0.003536274	0.683819179	4.41E-83	0.394181491	1.61E-23	0.277972851	5.32E-12	0.413851443	5.56E-26	0.355618255	3.79E-19	0.086693964	0.034648463
SEC61G	blue	-0.386122731	1.48E-22	0.386122731	1.48E-22	-0.299893462	8.26E-14	-0.574642814	1.71E-53	-0.388347066	8.08E-23	0.12948937	0.001563634	0.551018318	1.80E-48	0.315295375	3.55E-15	0.135155186	0.00095915	-0.114009723	0.005404489	-0.054194875	0.187158758	0.196216217	1.44E-06
TFR2	blue	-0.341078637	1.20E-17	0.341078637	1.20E-17	-0.242292838	2.20E-09	-0.46787727	1.21E-33	-0.293595831	2.84E-13	0.037505311	0.361516424	0.485136715	2.14E-36	0.187513692	4.20E-06	0.282420263	2.35E-12	0.072554511	0.077243079	0.069137796	0.092278372	0.145108765	0.000388237
ZMYND15	blue	0.398235932	5.17E-24	-0.398235932	5.17E-24	0.269586517	2.38E-11	0.475269373	8.38E-35	0.526073291	1.39E-43	-0.049996916	0.223708909	-0.559845902	2.66E-50	-0.347964995	2.39E-18	0.150914282	0.000222922	-0.1126834	0.005972105	-0.179307496	1.10E-05	-0.113588209	0.00557938
PPIF	blue	-0.471727723	3.04E-34	0.471727723	3.04E-34	-0.321549931	9.38E-16	-0.589292713	8.05E-57	-0.408402048	2.78E-25	0.168534084	3.65E-05	0.668143618	4.70E-78	0.222775605	4.08E-08	0.147343408	0.000314335	-0.138659786	0.000702257	-0.094129337	0.021767829	0.364847501	3.85E-20
CBX2	blue	-0.318589325	1.77E-15	0.318589325	1.77E-15	-0.244446918	1.57E-09	-0.395783578	1.03E-23	-0.461320556	1.22E-32	0.063114608	0.124408815	0.525077556	2.13E-43	0.135025736	0.000970124	0.271710419	1.64E-11	-0.00025833	0.994987093	-0.000284172	0.994485628	0.284363942	1.64E-12
AC080112.1	blue	-0.291283665	4.43E-13	0.291283665	4.43E-13	-0.157518963	0.000115694	-0.317397115	2.28E-15	-0.237113037	4.90E-09	0.110240092	0.00715965	0.577217772	4.56E-54	0.230645639	1.30E-08	0.449016087	8.23E-31	0.492988764	1.06E-37	0.346883763	3.08E-18	0.155552328	0.000141035
CDH24	blue	-0.330357546	1.36E-16	0.330357546	1.36E-16	-0.207418517	3.39E-07	-0.429700056	4.35E-28	-0.375695614	2.38E-21	0.098169372	0.016695815	0.61979228	2.56E-64	0.331865975	9.75E-17	0.403721923	1.08E-24	0.058484012	0.154563649	0.007251697	0.86000388	0.197563379	1.22E-06
CCT3	blue	-0.543393476	6.20E-47	0.543393476	6.20E-47	-0.393700856	1.85E-23	-0.72686211	1.12E-98	-0.614106711	7.39E-63	0.105892174	0.009804623	0.695194637	6.20E-87	0.209196189	2.68E-07	0.203263893	5.86E-07	-0.093665078	0.022428695	0.07447735	0.069698233	0.25162017	4.97E-10
PLLP	blue	0.449826532	6.27E-31	-0.449826532	6.27E-31	0.283696599	1.85E-12	0.504300544	1.22E-39	0.364072525	4.68E-20	-0.273433496	1.20E-11	-0.716226781	1.49E-94	-0.456037223	7.61E-32	-0.208636839	2.89E-07	-0.204936968	4.71E-07	-0.227827995	1.97E-08	-0.142424874	0.000498338
DPH2	blue	-0.448982352	8.32E-31	0.448982352	8.32E-31	-0.267332537	3.53E-11	-0.551048564	1.77E-48	-0.409363436	2.10E-25	0.154521433	0.000156318	0.630294341	4.28E-67	0.250596008	5.87E-10	0.30602489	2.41E-14	-0.066911304	0.103278927	0.002971957	0.942378711	0.225309574	2.84E-08
SKA3	blue	-0.46048632	1.64E-32	0.46048632	1.64E-32	-0.389662318	5.63E-23	-0.610163753	7.30E-62	-0.406252582	5.20E-25	0.118839461	0.003725048	0.908072131	6.22E-226	0.363047564	6.05E-20	0.151142753	0.000218017	0.118553081	0.003809579	0.193507813	2.02E-06	0.277144769	6.18E-12
DSG2	blue	-0.34114283	1.18E-17	0.34114283	1.18E-17	-0.228466832	1.79E-08	-0.340691926	1.31E-17	-0.239099716	3.62E-09	0.012954219	0.752708577	0.453865427	1.60E-31	0.349143889	1.80E-18	-0.069417694	0.090964499	0.122044651	0.002888462	0.214028096	1.39E-07	0.22890884	1.68E-08
C10orf88B	blue	-0.391403562	3.49E-23	0.391403562	3.49E-23	-0.28295398	2.13E-12	-0.496691542	2.51E-38	-0.388609133	7.52E-23	0.143095797	0.000468376	0.737463408	5.53E-103	0.303198036	4.27E-14	0.274292591	1.03E-11	0.263216832	7.18E-11	0.240212527	3.04E-09	0.225211071	2.88E-08
SIX2	blue	-0.23366469	8.27E-09	0.23366469	8.27E-09	0.01719478	0.675785299	-0.259312351	1.39E-10	-0.292475588	3.52E-13	0.173797326	2.05E-05	0.323746368	5.83E-16	0.158899776	0.000100532	0.182661979	7.46E-06	-0.006871071	0.867282111	-0.066596086	0.104917098	0.170580108	2.92E-05
FAM83F	blue	-0.184617796	5.93E-06	0.184617796	5.93E-06	0.03168717	0.440795737	-0.197940592	1.16E-06	-0.300555722	7.24E-14	0.057388838	0.162445877	0.392141095	2.85E-23	0.031318177	0.446138005	0.13408092	0.0010538	0.058032854	0.157774896	0.081744116	0.046435377	0.469222892	7.48E-34
MYO19	blue	-0.538661042	5.33E-46	0.538661042	5.33E-46	-0.285557441	1.31E-12	-0.60116146	1.21E-59	-0.491590963	1.82E-37	0.077673843	0.058498001	0.73998775	4.85E-104	0.283351372	1.98E-12	0.596699491	1.44E-58	0.380811601	6.17E-22	0.263873988	6.41E-11	0.303436333	4.07E-14
ABCC2	blue	-0.149543601	0.000254584	0.149543601	0.000254584	-0.16144339	7.74E-05	-0.214076763	1.38E-07	-0.236609622	5.30E-09	0.006381548	0.876659079	0.348684481	2.01E-18	0.006301521	0.878193713	0.020346419	0.620676396	0.030546191	0.457432936	0.056549968	0.168685206	0.370695385	8.70E-21
SGO2	blue	-0.359728203	1.38E-19	0.359728203	1.38E-19	-0.286501603	1.10E-12	-0.422392677	4.20E-27	-0.274083419	1.07E-11	0.09994297	0.0148181	0.830922669	7.23E-153	0.33809827	2.38E-17	0.03758913	0.360443635	0.211053311	2.09E-07	0.280207272	3.53E-12	0.14400376	0.000430491
STEAP1	blue	-0.410419591	1.54E-25	0.410419591	1.54E-25	-0.181384088	8.65E-06	-0.437339375	3.82E-29	-0.138663694	0.00070201	0.259336924	1.39E-10	0.52520573	2.01E-43	0.549104803	4.41E-48	0.028801894	0.483534065	0.090647955	0.027162226	0.169763273	3.20E-05	0.240935018	2.72E-09
AC092718.4	blue	-0.303596148	3.94E-14	0.303596148	3.94E-14	-0.253614203	3.59E-10	-0.46440867	4.14E-33	-0.300921512	6.73E-14	0.024592195	0.549711981	0.613290267	1.19E-62	0.210069348	2.38E-07	0.257583152	1.86E-10	-0.051655996	0.208698106	-0.092065506	0.024840641	0.296580183	1.59E-13
PLOD2	blue	-0.314080621	4.58E-15	0.314080621	4.58E-15	-0.273655499	1.16E-11	-0.355141226	4.26E-19	-0.140259121	0.000607662	0.207774583	3.24E-07	0.621762392	7.86E-65	0.532663336	7.76E-45	0.010620254	0.796175287	0.153660445	0.000170259	0.228433106	1.80E-08	0.135118363	0.00096226
FAM220A	blue	-0.424410809	2.26E-27	0.424410809	2.26E-27	-0.2304714	1.33E-08	-0.487474762	8.83E-37	-0.252485529	4.32E-10	0.143519735	0.000450316	0.582785081	2.54E-55	0.495874928	3.45E-38	0.085148547	0.038019187	0.097271947	0.017722997	0.158619896	0.000103446	0.033145469	0.42004387
HLTF	blue	-0.321227117	1.01E-15	0.321227117	1.01E-15	-0.182789405	7.35E-06	-0.328129313	2.24E-16	-0.263305412	7.07E-11	0.120352637	0.003305985	0.634506396	3.07E-68	0.271079771	1.83E-11	0.164135965	5.84E-05	0.39298782	2.25E-23	0.388678358	7.38E-23	0.008399887	0.838122678
CCT6A	blue	-0.420308898	7.95E-27	0.420308898	7.95E-27	-0.277732588	5.55E-12	-0.539329871	3.94E-46	-0.398546073	4.74E-24	0.068317897	0.096214732	0.707888059	1.89E-91	0.337191282	2.93E-17	0.117812017	0.004036451	0.055968974	0.173110509	0.12788409	0.001789735	0.172227893	2.44E-05
SIM2	blue	-0.157999617	0.000110187	0.157999617	0.000110187	-0.089638917	0.028926462	-0.166158302	4.71E-05	-0.257376897	1.93E-10	-0.038361635	0.350650461	0.30999104	1.07E-14	0.10244249	0.012487646	0.143928819	0.000433506	0.114919757	0.005043634	0.044903841	0.274548592	0.379068683	9.79E-22
RAB6B	blue	-0.173859351	2.04E-05	0.173859351	2.04E-05	-0.003227086	0.93744191	-0.205971139	4.11E-07	-0.122319565	0.00282535	0.169977501	3.12E-05	0.330572067	1.30E-16	0.19311735	2.12E-06	0.181956433	8.10E-06	0.050155161	0.222244785	-0.010848251	0.791898856	0.111957416	0.006304989
TPPP	blue	0.42041176	7.70E-27	-0.42041176	7.70E-27	0.423787019	2.74E-27	0.513085515	3.38E-41	0.26490649	5.37E-11	-0.130249083	0.001466052	-0.574566159	1.77E-53	-0.325768697	3.76E-16	0.023317864	0.570588027	0.004622245	0.910492618	-0.119359175	0.003575975	-0.254443989	3.13E-10
CCDC137	blue	-0.420712393	7.03E-27	0.420712393	7.03E-27	-0.226284802	2.46E-08	-0.577457744	4.03E-54	-0.380740584	6.28E-22	0.080473273	0.049954569	0.588221604	1.43E-56	0.262700924	7.84E-11	0.518026892	4.29E-42	-0.118754856	0.003749842	-0.109025141	0.007825489	0.255620111	2.58E-10
ATAD2	blue	-0.433697467	1.23E-28	0.433697467	1.23E-28	-0.320886912	1.08E-15	-0.486158385	1.46E-36	-0.355445197	3.95E-19	0.125028981	0.002267253	0.811384834	3.53E-140	0.323955837	5.58E-16	0.207035129	3.57E-07	0.31668602	2.65E-15	0.335428977	4.37E-17	0.150176862	0.000239466
AC116407.1	blue	0.543786631	5.18E-47	-0.543786631	5.18E-47	0.307726428	1.71E-14	0.53934884	3.91E-46	0.385559914	1.72E-22	-0.290709927	4.94E-13	-0.691409087	1.24E-85	-0.537602824	8.58E-46	-0.097533505	0.017418063	-0.072758256	0.076413434	-0.08771165	0.03257066	-0.431861112	2.20E-28
FKBP4	blue	-0.34706327	2.96E-18	0.34706327	2.96E-18	-0.314235639	4.44E-15	-0.499933258	6.98E-39	-0.387467957	1.03E-22	-0.003443891	0.933248568	0.595719832	2.47E-58	0.180271304	9.84E-06	0.058315322	0.155758502	-0.135138465	0.000960561	-0.038653254	0.346997723	0.245160921	1.40E-09
KCP	blue	-0.18587446	5.11E-06	0.18587446	5.11E-06	-0.114803276	0.005088577	-0.199191759	9.90E-07	-0.06597605	0.108199375	0.031853644	0.438397546	0.299141982	9.58E-14	0.216017312	1.06E-07	0.252361422	4.41E-10	0.111251017	0.006644788	0.114674607	0.005138641	0.358112506	2.06E-19
AP000769.1	blue	-0.333717819	6.43E-17	0.333717819	6.43E-17	-0.272145066	1.51E-11	-0.438316567	2.79E-29	-0.359263812	1.55E-19	0.217493567	8.61E-08	0.489955493	3.42E-37	0.237175528	4.86E-09	0.236450665	5.42E-09	0.084231071	0.040148944	0.070022212	0.088178018	0.142553473	0.000492461
MARCKSL1	blue	-0.528179147	5.55E-44	0.528179147	5.55E-44	-0.261852409	9.06E-11	-0.555803696	1.86E-49	-0.494427347	6.08E-38	0.205839675	4.18E-07	0.582311491	3.25E-55	0.359250278	1.56E-19	0.303912032	3.70E-14	-0.032114956	0.434648275	-0.056014301	0.172762179	0.529986538	2.52E-44
LAMP3	blue	0.574044717	2.31E-53	-0.574044717	2.31E-53	0.356925498	2.75E-19	0.69159531	1.07E-85	0.588017569	1.59E-56	-0.154836103	0.000151495	-0.623058883	3.60E-65	-0.477322388	3.95E-35	-0.275904782	7.73E-12	-0.115397681	0.004862958	-0.168183095	3.79E-05	-0.350373588	1.35E-18
GKN2	blue	0.528477907	4.88E-44	-0.528477907	4.88E-44	0.234268829	7.55E-09	0.564398553	2.88E-51	0.27011621	2.17E-11	-0.243516252	1.82E-09	-0.664949816	4.56E-77	-0.554172673	4.05E-49	-0.286618382	1.07E-12	-0.228094702	1.89E-08	-0.192509316	2.29E-06	-0.204318471	5.11E-07
SPAG5	blue	-0.519206551	2.61E-42	0.519206551	2.61E-42	-0.365144599	3.57E-20	-0.637448702	4.75E-69	-0.457858611	4.07E-32	0.142306382	0.000503812	0.921353707	4.16E-245	0.356396002	3.14E-19	0.340655991	1.32E-17	0.167353522	4.15E-05	0.172653638	2.33E-05	0.297247793	1.39E-13
PSAT1	blue	-0.495401691	4.16E-38	0.495401691	4.16E-38	-0.266386421	4.16E-11	-0.570705737	1.25E-52	-0.417444783	1.89E-26	0.286179681	1.17E-12	0.715821717	2.12E-94	0.350899998	1.19E-18	0.180418169	9.68E-06	0.047679744	0.245939552	0.07147325	0.081769249	0.212356543	1.75E-07
P3H4	blue	-0.496759396	2.44E-38	0.496759396	2.44E-38	-0.319559141	1.44E-15	-0.614382542	6.28E-63	-0.455935774	7.88E-32	0.198046608	1.15E-06	0.640022184	9.15E-70	0.540023117	2.88E-46	0.28372995	1.84E-12	-0.108434723	0.008168614	-0.040194367	0.328097332	0.311288415	8.20E-15
EZH2	blue	-0.52353859	4.13E-43	0.52353859	4.13E-43	-0.306303808	2.28E-14	-0.588097441	1.53E-56	-0.400853871	2.46E-24	0.213981702	1.40E-07	0.846337128	4.37E-164	0.345508425	4.26E-18	0.464800251	3.60E-33	0.357060929	2.66E-19	0.277241018	6.07E-12	0.235865459	5.93E-09
DNAAF5	blue	-0.448602396	9.45E-31	0.448602396	9.45E-31	-0.181745703	8.30E-06	-0.550995341	1.82E-48	-0.443697244	4.82E-30	0.074524686	0.069520395	0.616351741	1.97E-63	0.343028451	7.62E-18	0.26728277	3.56E-11	-0.00108635	0.978921638	0.016598614	0.686419357	0.21390642	1.41E-07
CDCA8	blue	-0.531361297	1.38E-44	0.531361297	1.38E-44	-0.391261187	3.63E-23	-0.661030624	7.14E-76	-0.410605598	1.46E-25	0.167998214	3.87E-05	0.938705782	5.28E-276	0.416166472	2.78E-26	0.232019474	1.06E-08	0.049863551	0.224948168	0.085472644	0.037290125	0.285011376	1.45E-12
FAM136A	blue	-0.588371802	1.32E-56	0.588371802	1.32E-56	-0.355501811	3.90E-19	-0.731598337	1.42E-100	-0.607265374	3.86E-61	0.113147525	0.005767655	0.784363057	6.95E-125	0.224598066	3.14E-08	0.431384524	2.56E-28	0.161046158	8.06E-05	0.107657052	0.008641034	0.407629952	3.48E-25
DTYMK	blue	-0.45205287	2.96E-31	0.45205287	2.96E-31	-0.339279347	1.81E-17	-0.686575731	5.33E-84	-0.44547402	2.68E-30	0.090269017	0.027813602	0.764018964	9.30E-115	0.252936485	4.01E-10	0.232293979	1.02E-08	-0.158082368	0.000109265	-0.015277537	0.71020316	0.257516216	1.88E-10
ELOVL2	blue	-0.168224283	3.78E-05	0.168224283	3.78E-05	-0.085109036	0.038108891	-0.077676671	0.058488794	-0.18331137	6.91E-06	0.127831516	0.001797624	0.327230132	2.73E-16	0.129670889	0.001539791	0.008941836	0.827836832	0.084708991	0.039027271	0.062635651	0.127297708	0.079977727	0.051385987
AK1	blue	0.405983236	5.62E-25	-0.405983236	5.62E-25	0.25154061	5.04E-10	0.383354511	3.12E-22	0.275535679	8.26E-12	-0.225643452	2.70E-08	-0.653266168	1.47E-73	-0.472256041	2.51E-34	-0.077914045	0.057720341	-0.330197399	1.41E-16	-0.345073268	4.72E-18	-0.340751891	1.29E-17
C6orf52	blue	-0.175609235	1.67E-05	0.175609235	1.67E-05	0.060449156	0.141151526	-0.275066235	8.99E-12	-0.265634636	4.74E-11	0.014246078	0.728972043	0.264509056	5.75E-11	0.02834552	0.490493806	0.108699388	0.008013175	0.005394943	0.895609048	0.066396858	0.105963037	-0.001884192	0.963449693
TNFSF13	blue	0.427950299	7.52E-28	-0.427950299	7.52E-28	0.262064796	8.74E-11	0.456940691	5.58E-32	0.552951558	7.23E-49	-0.07108289	0.083455111	-0.619318282	3.40E-64	-0.282226403	2.44E-12	-0.21020789	2.34E-07	-0.461918047	9.92E-33	-0.358246034	1.99E-19	-0.142093414	0.00051379
GAD1	blue	-0.243541545	1.81E-09	0.243541545	1.81E-09	-0.076248413	0.063293387	-0.266250358	4.26E-11	-0.243724127	1.76E-09	0.021337478	0.603758546	0.340440687	1.39E-17	0.155305399	0.000144562	0.327528048	2.55E-16	0.293043687	3.15E-13	0.167379053	4.14E-05	0.235850627	5.94E-09
CPD	blue	-0.316235687	2.91E-15	0.316235687	2.91E-15	-0.184403663	6.08E-06	-0.297641593	1.29E-13	-0.127271686	0.001883619	0.126064683	0.00208199	0.464594807	3.88E-33	0.452416813	2.62E-31	-0.001263603	0.975483423	0.258974863	1.47E-10	0.29220657	3.71E-13	0.197346072	1.25E-06
FBXL19	blue	-0.419284565	1.09E-26	0.419284565	1.09E-26	-0.162090212	7.23E-05	-0.462274675	8.76E-33	-0.394471177	1.49E-23	0.110104654	0.007231276	0.496783889	2.42E-38	0.313850373	4.81E-15	0.577466625	4.02E-54	0.070583984	0.085650506	0.009466775	0.817901796	0.315307484	3.54E-15
NAA25	blue	-0.366696231	2.41E-20	0.366696231	2.41E-20	-0.192147432	2.39E-06	-0.311919673	7.19E-15	-0.356729643	2.89E-19	0.092852354	0.02362753	0.570101063	1.69E-52	0.210516411	2.24E-07	0.27843675	4.88E-12	0.647689177	6.14E-72	0.517106853	6.32E-42	0.192356743	2.33E-06
PCLAF	blue	-0.500101294	6.53E-39	0.500101294	6.53E-39	-0.388065341	8.72E-23	-0.673531585	9.53E-80	-0.479843235	1.55E-35	0.100055347	0.01470564	0.835383856	5.40E-156	0.274833943	9.37E-12	0.132451008	0.00121397	0.022950713	0.576671827	0.109486702	0.007566282	0.340730952	1.30E-17
LINC00942	blue	-0.173539155	2.11E-05	0.173539155	2.11E-05	-0.146820732	0.000330338	-0.240649311	2.85E-09	-0.270075144	2.18E-11	0.012562888	0.759946337	0.349253114	1.76E-18	0.039115212	0.341261024	0.123023842	0.002669358	0.041595611	0.31150188	0.054288215	0.186399315	0.258419759	1.62E-10
AC010980.2	blue	-0.179737142	1.05E-05	0.179737142	1.05E-05	-0.109323037	0.007657302	-0.212499946	1.71E-07	-0.002423686	0.952995098	0.020165413	0.623788337	0.294491613	2.38E-13	0.388145908	8.53E-23	0.09450158	0.021250223	0.14041785	0.000598949	0.110750832	0.006895229	-0.009516049	0.816970699
MYEOV	blue	-0.293871173	2.69E-13	0.293871173	2.69E-13	-0.208433106	2.97E-07	-0.334591008	5.28E-17	-0.205852609	4.18E-07	0.141652101	0.000535055	0.358078151	2.08E-19	0.295057598	2.13E-13	0.034537416	0.400780848	-0.010782231	0.793136522	0.038626781	0.347328322	0.387972059	8.95E-23
E2F1	blue	-0.317927699	2.04E-15	0.317927699	2.04E-15	-0.295322133	2.03E-13	-0.50575102	6.80E-40	-0.344878956	4.94E-18	0.084590191	0.039303582	0.759435819	1.29E-112	0.1976788	1.20E-06	0.349618638	1.61E-18	-0.045213533	0.271248929	0.00183512	0.964400964	0.154981245	0.000149318
C15orf48	blue	-0.381872061	4.65E-22	0.381872061	4.65E-22	-0.218048746	7.97E-08	-0.472148619	2.61E-34	-0.066072449	0.107683812	0.178788583	1.17E-05	0.476870815	4.66E-35	0.464023024	4.74E-33	0.054698618	0.183087123	0.015190851	0.711773984	0.119999012	0.00339989	0.206929952	3.62E-07
ADGRF4	blue	-0.299891958	8.26E-14	0.299891958	8.26E-14	-0.144799613	0.000399651	-0.311997874	7.07E-15	-0.098052866	0.016826151	0.095093054	0.020449765	0.481241941	9.24E-36	0.468478927	9.76E-34	0.03423071	0.40497923	0.087519108	0.032955398	0.134701216	0.000998146	0.281741562	2.66E-12
HSD17B6	blue	0.523452594	4.28E-43	-0.523452594	4.28E-43	0.337705311	2.60E-17	0.613840473	8.63E-63	0.504265153	1.24E-39	-0.212119652	1.80E-07	-0.688052833	1.70E-84	-0.407126078	4.03E-25	-0.249631272	6.87E-10	-0.184037334	6.35E-06	-0.209602661	2.54E-07	-0.405132544	7.20E-25
SLAMF9	blue	-0.228060508	1.90E-08	0.228060508	1.90E-08	-0.195333932	1.61E-06	-0.278092079	5.20E-12	-0.039702453	0.334056487	0.060845069	0.138560769	0.321204703	1.01E-15	0.319867943	1.35E-15	-0.063012508	0.125020326	-0.116644767	0.004418687	-0.01717572	0.676124293	0.137208977	0.000799698
MPHOSPH9	blue	-0.300800369	6.90E-14	0.300800369	6.90E-14	-0.139947864	0.000625089	-0.20935731	2.62E-07	-0.209640552	2.52E-07	0.17893191	1.15E-05	0.545906087	1.95E-47	0.207889642	3.19E-07	0.227917511	1.94E-08	0.652097203	3.24E-73	0.572635499	4.73E-53	0.088140174	0.031728133
SKP2	blue	-0.31889651	1.66E-15	0.31889651	1.66E-15	-0.175282952	1.74E-05	-0.343411374	6.97E-18	-0.294649373	2.31E-13	0.077305506	0.059707345	0.714808341	5.12E-94	0.262734755	7.79E-11	0.215969332	1.06E-07	0.312006124	7.06E-15	0.298192834	1.16E-13	0.143161938	0.000465514
RPS16P9	blue	-0.171237316	2.72E-05	0.171237316	2.72E-05	-0.10202567	0.012852211	-0.207199718	3.49E-07	-0.262022511	8.80E-11	0.161866552	7.41E-05	0.315895882	3.13E-15	0.101373345	0.013441623	0.234438724	7.36E-09	0.104206519	0.011043937	0.040647786	0.322665819	0.101912658	0.012952661
MIR621	blue	-0.280370946	3.43E-12	0.280370946	3.43E-12	-0.282584903	2.28E-12	-0.319500908	1.46E-15	-0.38446806	2.31E-22	0.109017216	0.007830008	0.4162726	2.69E-26	0.072056824	0.079300453	0.014417655	0.725838338	0.085791257	0.036585004	0.190247753	3.02E-06	0.229787448	1.47E-08
UGT8	blue	-0.258797196	1.52E-10	0.258797196	1.52E-10	-0.079626395	0.052421451	-0.223908571	3.47E-08	-0.098502797	0.016327682	0.073322204	0.074154796	0.304199316	3.49E-14	0.122096014	0.002876574	0.034910685	0.395706649	0.154334404	0.000159252	0.147080099	0.000322304	0.313181042	5.53E-15
HILPDA	blue	-0.28876066	7.16E-13	0.28876066	7.16E-13	-0.231638633	1.12E-08	-0.454756896	1.18E-31	-0.261285678	9.97E-11	0.087126905	0.033751118	0.617168876	1.22E-63	0.320127645	1.27E-15	0.086515133	0.035025009	0.027510951	0.50335873	0.152550019	0.000189966	0.134759412	0.000993067
STRA6	blue	-0.313144086	5.57E-15	0.313144086	5.57E-15	-0.029973687	0.465911626	-0.333154861	7.30E-17	-0.191224695	2.68E-06	0.250538405	5.93E-10	0.384337075	2.40E-22	0.385109592	1.95E-22	0.234893583	6.87E-09	0.032067525	0.43532744	-0.003175492	0.938440085	0.314547087	4.16E-15
PLA2G1B	blue	0.505420746	7.77E-40	-0.505420746	7.77E-40	0.284748863	1.52E-12	0.587132314	2.55E-56	0.371440858	7.18E-21	-0.230078269	1.41E-08	-0.705981197	9.32E-91	-0.526297689	1.26E-43	-0.198318501	1.11E-06	-0.212234714	1.78E-07	-0.214543603	1.30E-07	-0.229457615	1.55E-08
ARHGAP44	blue	0.494367024	6.22E-38	-0.494367024	6.22E-38	0.348098241	2.31E-18	0.601176027	1.20E-59	0.322186238	8.18E-16	-0.202231463	6.70E-07	-0.63367253	5.19E-68	-0.433162544	1.46E-28	-0.152339764	0.00019393	-0.088606036	0.030833411	-0.170795771	2.86E-05	-0.224236519	3.31E-08
FAM133A	blue	-0.156192138	0.000132268	0.156192138	0.000132268	-0.154858161	0.000151162	-0.214117765	1.37E-07	-0.128406283	0.001713092	0.01929983	0.638761886	0.419473652	1.02E-26	0.121230221	0.003083039	0.098013945	0.01686989	0.068182168	0.096879113	0.075789327	0.064905141	0.156750706	0.000125036
PDIA6	blue	-0.416030619	2.90E-26	0.416030619	2.90E-26	-0.325948674	3.61E-16	-0.470738632	4.34E-34	-0.438866038	2.33E-29	0.230358877	1.35E-08	0.487880886	7.57E-37	0.219721098	6.30E-08	-0.010489813	0.798624673	-0.235900788	5.90E-09	-0.079325495	0.053322057	0.312693725	6.12E-15
MTHFD2	blue	-0.426824404	1.07E-27	0.426824404	1.07E-27	-0.393429143	1.99E-23	-0.558350588	5.48E-50	-0.360039682	1.28E-19	0.247110156	1.03E-09	0.800649532	8.04E-134	0.341042998	1.21E-17	0.019865514	0.628959115	0.063445121	0.122445209	0.180976101	9.07E-06	0.273139153	1.27E-11
RMI2	blue	-0.542540694	9.16E-47	0.542540694	9.16E-47	-0.280437644	3.39E-12	-0.619295989	3.44E-64	-0.392700012	2.44E-23	0.190275096	3.01E-06	0.769513507	2.17E-117	0.361299993	9.36E-20	0.336540357	3.39E-17	0.176227999	1.56E-05	0.148990079	0.000268525	0.254850094	2.93E-10
AC026401.3	blue	-0.424910203	1.94E-27	0.424910203	1.94E-27	-0.210223648	2.33E-07	-0.482101174	6.71E-36	-0.416355113	2.63E-26	0.088416146	0.031195466	0.561924662	9.69E-51	0.354063473	5.53E-19	0.332388134	8.67E-17	0.228190619	1.86E-08	0.150142982	0.000240254	0.296837172	1.51E-13
PFN2	blue	-0.237021227	4.97E-09	0.237021227	4.97E-09	-0.091294554	0.026081059	-0.361567192	8.76E-20	-0.339835239	1.60E-17	0.085005824	0.03834406	0.616466395	1.85E-63	0.186109472	4.96E-06	0.030081397	0.464309833	0.018013975	0.661277969	0.09588762	0.01941582	0.214024214	1.39E-07
LDHAP4	blue	-0.276062831	7.51E-12	0.276062831	7.51E-12	-0.224713005	3.09E-08	-0.316421375	2.80E-15	-0.170597286	2.92E-05	0.072793886	0.076269099	0.352084555	8.92E-19	0.268630999	2.81E-11	-0.127508655	0.001846768	-0.054538435	0.184374677	0.047600114	0.246730038	0.110901469	0.00681893
LINC01116	blue	-0.163503132	6.24E-05	0.163503132	6.24E-05	-0.182958446	7.20E-06	-0.238561338	3.93E-09	-0.133870069	0.00107336	0.075042624	0.067598696	0.416805926	2.30E-26	0.337229394	2.90E-17	-0.020281463	0.621792372	-0.038345042	0.350859021	-0.001425542	0.972342636	0.115004582	0.005011132
NLN	blue	-0.544730572	3.35E-47	0.544730572	3.35E-47	-0.342165525	9.31E-18	-0.544747829	3.33E-47	-0.434984262	8.14E-29	0.087512511	0.03296865	0.614112538	7.36E-63	0.292140088	3.75E-13	0.130429866	0.00144367	0.222287555	4.38E-08	0.21364507	1.47E-07	0.213087493	1.58E-07
AL021807.1	blue	-0.176662549	1.49E-05	0.176662549	1.49E-05	-0.05724113	0.163531711	-0.207453395	3.38E-07	-0.221604794	4.83E-08	0.083774268	0.041246428	0.390077269	5.03E-23	0.076990352	0.060758433	0.300290847	7.63E-14	0.149417294	0.000257705	0.167680457	4.00E-05	0.212347299	1.75E-07
POLQ	blue	-0.355866323	3.57E-19	0.355866323	3.57E-19	-0.241630202	2.44E-09	-0.407408948	3.71E-25	-0.294119803	2.56E-13	0.098590898	0.016231607	0.786123706	8.20E-126	0.268536353	2.86E-11	0.297205394	1.40E-13	0.480337769	1.29E-35	0.460315132	1.74E-32	0.211260214	2.03E-07
TMEM171	blue	-0.26137257	9.83E-11	0.26137257	9.83E-11	-0.141767651	0.00052941	-0.295362303	2.01E-13	-0.076230237	0.063356565	0.082882825	0.043461238	0.396030715	9.62E-24	0.254141781	3.29E-10	-0.00953784	0.816559007	-0.045110198	0.272346906	0.051946593	0.206145629	0.323230841	6.52E-16
CENPI	blue	-0.401250953	2.20E-24	0.401250953	2.20E-24	-0.315283279	3.56E-15	-0.478328556	2.72E-35	-0.303638134	3.91E-14	0.125199274	0.002235792	0.853206649	1.72E-169	0.377970838	1.31E-21	0.168244599	3.77E-05	0.309796368	1.12E-14	0.346772406	3.17E-18	0.177453221	1.36E-05
SNHG17	blue	-0.332289277	8.87E-17	0.332289277	8.87E-17	-0.180592166	9.48E-06	-0.468240815	1.06E-33	-0.442804185	6.46E-30	0.10579463	0.009872817	0.492488061	1.29E-37	0.090575108	0.027286416	0.505046786	9.04E-40	0.180908319	9.14E-06	0.047589549	0.246835047	0.173784968	2.05E-05
EXO1	blue	-0.447438154	1.39E-30	0.447438154	1.39E-30	-0.381834826	4.69E-22	-0.563918497	3.65E-51	-0.409093251	2.27E-25	0.114683528	0.005135156	0.912362195	8.64E-232	0.359553443	1.44E-19	0.145530973	0.000373138	0.171053076	2.78E-05	0.260747277	1.09E-10	0.25866484	1.55E-10
FRMD5	blue	-0.411139744	1.24E-25	0.411139744	1.24E-25	-0.19714136	1.28E-06	-0.403499883	1.15E-24	-0.175217629	1.75E-05	0.057806079	0.159407961	0.48315514	4.52E-36	0.392794875	2.37E-23	0.191767866	2.51E-06	0.343506651	6.82E-18	0.289079038	6.74E-13	0.193789151	1.95E-06
TK1	blue	-0.511165663	7.47E-41	0.511165663	7.47E-41	-0.37632751	2.02E-21	-0.709140269	6.56E-92	-0.366548743	2.51E-20	0.103292825	0.011772122	0.805202433	1.81E-136	0.400120587	3.03E-24	0.223902303	3.47E-08	-0.134262824	0.001037189	-0.0148699	0.717600505	0.253248771	3.81E-10
INCENP	blue	-0.375105263	2.78E-21	0.375105263	2.78E-21	-0.290788986	4.87E-13	-0.424358967	2.30E-27	-0.290738117	4.91E-13	0.157479667	0.000116155	0.791521192	1.03E-128	0.340758898	1.29E-17	0.225124496	2.91E-08	0.087689382	0.032614959	0.138800326	0.000693427	0.218970045	7.00E-08
SPC25	blue	-0.423497176	2.99E-27	0.423497176	2.99E-27	-0.363786945	5.03E-20	-0.557515576	8.19E-50	-0.374212255	3.50E-21	0.121656954	0.002979649	0.883767905	2.06E-197	0.303051135	4.40E-14	0.103530459	0.011578759	0.056821456	0.166646603	0.124224533	0.002421412	0.289466238	6.26E-13
CENPO	blue	-0.363705644	5.13E-20	0.363705644	5.13E-20	-0.309240666	1.25E-14	-0.445996221	2.25E-30	-0.410958157	1.31E-25	0.092796504	0.023711913	0.815553495	9.29E-143	0.267383033	3.50E-11	0.196692477	1.36E-06	0.144884513	0.000396486	0.161440844	7.74E-05	0.235786413	6.00E-09
POLE2	blue	-0.434532786	9.41E-29	0.434532786	9.41E-29	-0.270747052	1.94E-11	-0.515506888	1.23E-41	-0.390722039	4.21E-23	0.168848002	3.53E-05	0.801576702	2.35E-134	0.276115849	7.44E-12	0.269950651	2.23E-11	0.386955749	1.18E-22	0.360758818	1.07E-19	0.219126865	6.85E-08
MAGEA3	blue	-0.165349482	5.14E-05	0.165349482	5.14E-05	-0.192197911	2.38E-06	-0.225415931	2.79E-08	-0.223222078	3.83E-08	0.063197467	0.123914257	0.464512668	3.99E-33	0.111602463	0.006473731	0.087183203	0.0336359	-0.002365414	0.954123972	0.027542999	0.502861444	0.24011837	3.09E-09
B4GALT4	blue	-0.345619122	4.16E-18	0.345619122	4.16E-18	-0.038700847	0.346403897	-0.308436449	1.48E-14	-0.341132843	1.18E-17	0.174135797	1.97E-05	0.439757043	1.75E-29	0.22336022	3.76E-08	0.146768137	0.000331989	0.163611405	6.17E-05	0.178360158	1.23E-05	0.58756859	2.02E-56
RPS2P32	blue	-0.153272383	0.000176917	0.153272383	0.000176917	-0.012879955	0.754080472	-0.215821507	1.09E-07	-0.119357321	0.003576497	0.07671785	0.061679552	0.409074347	2.28E-25	0.191196536	2.69E-06	0.207767871	3.24E-07	0.056215269	0.171224079	0.115442886	0.004846175	0.117348682	0.004184443
SELENOI	blue	-0.418115057	1.55E-26	0.418115057	1.55E-26	-0.312232308	6.74E-15	-0.45085415	4.44E-31	-0.486805885	1.14E-36	0.078692547	0.055258616	0.714756683	5.35E-94	0.242353051	2.18E-09	0.134263649	0.001037115	0.396905367	7.53E-24	0.394247742	1.58E-23	0.349339739	1.72E-18
LINC02471	blue	0.502426312	2.59E-39	-0.502426312	2.59E-39	0.218912024	7.06E-08	0.576082908	8.17E-54	0.543189776	6.81E-47	-0.218330734	7.66E-08	-0.564916321	2.23E-51	-0.359310241	1.53E-19	-0.285120366	1.42E-12	0.001828975	0.964520102	-0.030160573	0.463134343	-0.38564089	1.69E-22
CGREF1	blue	-0.302542706	4.87E-14	0.302542706	4.87E-14	-0.204618449	4.91E-07	-0.364442342	4.27E-20	-0.383474534	3.02E-22	0.156826118	0.000124088	0.409553031	1.98E-25	0.204899192	4.73E-07	0.20044975	8.43E-07	0.083968912	0.040775729	0.12727783	0.001882655	0.240637187	2.85E-09
CLGN	blue	-0.140846334	0.000576005	0.140846334	0.000576005	-0.00947913	0.817668299	-0.226490034	2.39E-08	-0.259525491	1.34E-10	0.042262095	0.303805688	0.465791507	2.54E-33	0.044687921	0.27686526	0.039173493	0.340541607	0.020833987	0.612327606	0.100306012	0.014457489	0.178394251	1.22E-05
DNA2	blue	-0.435489926	6.92E-29	0.435489926	6.92E-29	-0.286199108	1.16E-12	-0.463797128	5.13E-33	-0.450834624	4.46E-31	0.098310012	0.016539658	0.761632886	1.23E-113	0.210516669	2.24E-07	0.345625008	4.15E-18	0.45643221	6.65E-32	0.408659159	2.58E-25	0.241586871	2.46E-09
TEDC2	blue	-0.518041162	4.27E-42	0.518041162	4.27E-42	-0.347728117	2.53E-18	-0.691920629	8.31E-86	-0.51655977	7.95E-42	0.112349951	0.006122988	0.836120629	1.61E-156	0.311521863	7.81E-15	0.489199072	4.57E-37	0.048257468	0.240257508	0.067320448	0.101182956	0.294570254	2.35E-13
SLC5A6	blue	-0.480216138	1.35E-35	0.480216138	1.35E-35	-0.281609397	2.73E-12	-0.554783184	3.03E-49	-0.477235219	4.08E-35	0.090872199	0.02678298	0.653728584	1.08E-73	0.21457108	1.29E-07	0.362786097	6.46E-20	0.014054048	0.732484657	-0.015556452	0.705157304	0.290514412	5.13E-13
FAM171B	blue	-0.155646831	0.000139706	0.155646831	0.000139706	-0.03706778	0.367148687	-0.056155219	0.171682593	-0.05927185	0.149075089	0.090621542	0.027207198	0.344539233	5.35E-18	0.298830093	1.02E-13	-0.091752448	0.02533805	0.191899723	2.47E-06	0.218478316	7.50E-08	0.030942015	0.451621741
SLC6A8	blue	-0.314757356	3.98E-15	0.314757356	3.98E-15	-0.101661736	0.013178169	-0.38662458	1.29E-22	-0.314127121	4.54E-15	0.137010282	0.000813977	0.44389349	4.51E-30	0.401645409	1.96E-24	0.186976572	4.48E-06	-0.035366529	0.389562705	-0.037901961	0.356457374	0.35918871	1.58E-19
ESPL1	blue	-0.403053916	1.31E-24	0.403053916	1.31E-24	-0.349811134	1.54E-18	-0.542959228	7.56E-47	-0.39048096	4.50E-23	0.118929328	0.003698875	0.895763385	1.32E-210	0.293864673	2.69E-13	0.284499934	1.60E-12	0.126363499	0.002031175	0.15631717	0.000130616	0.279742217	3.85E-12
PARPBP	blue	-0.386282388	1.42E-22	0.386282388	1.42E-22	-0.327230983	2.72E-16	-0.491753196	1.71E-37	-0.36164967	8.58E-20	0.137542076	0.000776278	0.827880045	8.71E-151	0.279171523	4.27E-12	0.067392996	0.100814861	0.238381171	4.04E-09	0.302036506	5.39E-14	0.250130023	6.33E-10
TFAP2A	blue	-0.376206872	2.08E-21	0.376206872	2.08E-21	-0.094277711	0.021560218	-0.406481106	4.87E-25	-0.288262565	7.87E-13	0.063638545	0.121307314	0.476262703	5.83E-35	0.33884378	2.01E-17	0.247896216	9.07E-10	0.154927418	0.000150122	0.06063054	0.139960024	0.230998149	1.23E-08
C1orf112	blue	-0.479761176	1.60E-35	0.479761176	1.60E-35	-0.295364507	2.01E-13	-0.510719345	8.97E-41	-0.390188851	4.88E-23	0.146073304	0.000354547	0.788908061	2.68E-127	0.351245467	1.09E-18	0.257590571	1.86E-10	0.454517006	1.28E-31	0.420304898	7.96E-27	0.211213281	2.04E-07
DBN1	blue	-0.35691307	2.76E-19	0.35691307	2.76E-19	-0.264713078	5.55E-11	-0.440279814	1.47E-29	-0.355288776	4.11E-19	0.127723421	0.001813942	0.51238337	4.52E-41	0.412727162	7.77E-26	0.269675278	2.34E-11	-0.189489408	3.31E-06	-0.147567905	0.000307686	0.161302254	7.85E-05
AL928654.4	blue	-0.318778433	1.70E-15	0.318778433	1.70E-15	-0.123376977	0.002594133	-0.271569451	1.68E-11	-0.171487937	2.65E-05	0.025363944	0.537254457	0.432628286	1.72E-28	0.268236485	3.01E-11	0.312399488	6.51E-15	0.455823954	8.19E-32	0.310248837	1.02E-14	0.03286412	0.424002328
PMAIP1	blue	-0.288080582	8.15E-13	0.288080582	8.15E-13	-0.198020657	1.15E-06	-0.342778728	8.08E-18	-0.052285533	0.203197188	0.096009328	0.019261537	0.502631748	2.38E-39	0.407777732	3.34E-25	0.022547357	0.583390526	0.054413302	0.185385145	0.068332005	0.096145884	0.015062724	0.714097999
GCLC	blue	-0.250788411	5.69E-10	0.250788411	5.69E-10	-0.114506466	0.005204734	-0.296154432	1.72E-13	-0.282282501	2.41E-12	0.039972105	0.330781295	0.489445641	4.16E-37	0.123623812	0.002542706	0.055372601	0.17774239	0.103737608	0.011412501	0.153602058	0.000171246	0.25606712	2.39E-10
SLC2A1	blue	-0.512146305	4.98E-41	0.512146305	4.98E-41	-0.264735405	5.53E-11	-0.579266425	1.59E-54	-0.339273218	1.82E-17	0.146111056	0.000353285	0.717183647	6.46E-95	0.531512653	1.29E-44	0.088333004	0.03135513	0.002596394	0.949649902	0.113169602	0.005758089	0.391218187	3.67E-23
AC089983.1	blue	-0.173922486	2.02E-05	0.173922486	2.02E-05	-0.175387594	1.72E-05	-0.233715017	8.21E-09	-0.073828704	0.072172915	0.048050869	0.24227876	0.31889003	1.66E-15	0.123535011	0.0025611	0.055985396	0.172984248	0.146091113	0.000353951	0.144807971	0.000399339	0.030304536	0.461001223
MCM8	blue	-0.377822863	1.36E-21	0.377822863	1.36E-21	-0.168551757	3.65E-05	-0.361401119	9.13E-20	-0.362266393	7.36E-20	0.150439633	0.000233443	0.733904493	1.63E-101	0.268951085	2.66E-11	0.268246505	3.01E-11	0.374291754	3.43E-21	0.300290889	7.63E-14	0.241640563	2.44E-09
TPX2	blue	-0.523628528	3.97E-43	0.523628528	3.97E-43	-0.398782731	4.43E-24	-0.637297805	5.23E-69	-0.400610383	2.64E-24	0.184484255	6.02E-06	0.951412694	4.91E-305	0.461864331	1.01E-32	0.182044266	8.01E-06	0.082299546	0.044963987	0.151453116	0.000211516	0.280326055	3.46E-12
ZNF750	blue	-0.121660677	0.002978761	0.121660677	0.002978761	0.135654519	0.000917885	-0.044469935	0.279217541	-0.126522411	0.002004615	-0.035942538	0.381882477	-0.25346117	3.68E-10	-0.086909808	0.034198579	0.199078849	1.00E-06	0.120464225	0.003276846	-0.054930931	0.18123161	-0.021293704	0.604501416
E2F3	blue	-0.514560596	1.83E-41	0.514560596	1.83E-41	-0.324074633	5.43E-16	-0.489937871	3.45E-37	-0.436474007	5.05E-29	0.190576807	2.90E-06	0.717084586	7.05E-95	0.3838029	2.77E-22	0.309259619	1.25E-14	0.301653634	5.82E-14	0.179133648	1.12E-05	0.174361746	1.93E-05
CDK1	blue	-0.453285022	1.95E-31	0.453285022	1.95E-31	-0.350486559	1.31E-18	-0.592059689	1.81E-57	-0.34446378	5.45E-18	0.144458354	0.000412614	0.887356873	3.35E-201	0.360992765	1.01E-19	0.088065902	0.03187281	0.115979343	0.004650956	0.224041386	3.41E-08	0.221721382	4.75E-08
RNF183	blue	-0.22203326	4.54E-08	0.22203326	4.54E-08	-0.096985024	0.018062858	-0.280747229	3.20E-12	-0.304941881	3.00E-14	0.216529073	9.85E-08	0.331023107	1.18E-16	0.084895135	0.038597634	0.260332708	1.17E-10	0.091491913	0.025758538	0.050266531	0.22121848	0.4465154	1.90E-30
XPO5	blue	-0.4518855	3.13E-31	0.4518855	3.13E-31	-0.282994982	2.11E-12	-0.431268365	2.65E-28	-0.459112262	2.64E-32	0.122416021	0.002803506	0.684641508	2.35E-83	0.264870932	5.40E-11	0.236639879	5.27E-09	0.278186726	5.11E-12	0.229471743	1.54E-08	0.200746655	8.11E-07
DUOX1	blue	0.575696159	9.96E-54	-0.575696159	9.96E-54	0.478961169	2.16E-35	0.715904629	1.97E-94	0.443167062	5.73E-30	-0.218148375	7.86E-08	-0.713374455	1.77E-93	-0.533853441	4.58E-45	-0.14410335	0.000426514	-0.100729605	0.014046508	-0.15073924	0.000226749	-0.231560243	1.13E-08
TRAIP	blue	-0.453877394	1.59E-31	0.453877394	1.59E-31	-0.309759706	1.12E-14	-0.620938588	1.29E-64	-0.391917692	3.03E-23	0.120998545	0.003140526	0.854902833	7.20E-171	0.29007068	5.58E-13	0.386418778	1.37E-22	0.087171395	0.033660038	0.108999098	0.007840348	0.186499841	4.74E-06
MFSD2A	blue	0.434905524	8.35E-29	-0.434905524	8.35E-29	0.246726306	1.09E-09	0.487544635	8.60E-37	0.332780946	7.94E-17	-0.155999414	0.000134853	-0.609012876	1.42E-61	-0.363241612	5.76E-20	-0.098281058	0.016571701	-0.101318952	0.01349183	-0.167989284	3.87E-05	-0.240901365	2.74E-09
TACC3	blue	-0.442720933	6.64E-30	0.442720933	6.64E-30	-0.331466749	1.07E-16	-0.596322286	1.77E-58	-0.330040551	1.46E-16	0.134417935	0.001023217	0.845783595	1.16E-163	0.360841668	1.05E-19	0.344284282	5.68E-18	0.01834042	0.655531657	0.056782362	0.166939021	0.248692509	7.99E-10
INTS7	blue	-0.443108512	5.84E-30	0.443108512	5.84E-30	-0.306913694	2.01E-14	-0.470769815	4.29E-34	-0.459116663	2.63E-32	0.08255258	0.044306791	0.527911626	6.24E-44	0.177946988	1.28E-05	0.137416374	0.000785041	0.247552035	9.59E-10	0.282617819	2.27E-12	0.157060575	0.000121185
DCAF13	blue	-0.501055504	4.47E-39	0.501055504	4.47E-39	-0.33216	9.13E-17	-0.598835073	4.43E-59	-0.494429957	6.07E-38	0.14956182	0.000254137	0.667823562	5.91E-78	0.271106269	1.82E-11	0.195927595	1.50E-06	0.275118419	8.90E-12	0.308995543	1.32E-14	0.172126403	2.47E-05
KIF15	blue	-0.416841601	2.27E-26	0.416841601	2.27E-26	-0.323967709	5.56E-16	-0.506279749	5.49E-40	-0.318242924	1.90E-15	0.142030223	0.000516786	0.883900849	1.50E-197	0.349914286	1.50E-18	0.172140515	2.46E-05	0.216162774	1.04E-07	0.280232206	3.52E-12	0.158115616	0.000108896
PLEKHG6	blue	-0.32929702	1.73E-16	0.32929702	1.73E-16	-0.116173713	0.004581996	-0.411863321	1.00E-25	-0.340376515	1.41E-17	0.002521503	0.951100372	0.431196447	2.71E-28	0.223221639	3.83E-08	0.251113804	5.40E-10	0.000546447	0.989396421	-0.000185778	0.996394954	0.417802476	1.70E-26
DLGAP5	blue	-0.488023393	7.17E-37	0.488023393	7.17E-37	-0.368711964	1.45E-20	-0.586109064	4.40E-56	-0.365473927	3.29E-20	0.187739342	4.09E-06	0.924475235	4.17E-250	0.436105078	5.68E-29	0.123959297	0.0024743	0.142251081	0.000506385	0.236149739	5.68E-09	0.235624104	6.15E-09
CAMK2N2	blue	-0.197210558	1.27E-06	0.197210558	1.27E-06	-0.116060788	0.004621947	-0.236828062	5.12E-09	-0.11536206	0.00487622	0.021670677	0.598117479	0.372178335	5.94E-21	0.17971116	1.05E-05	0.183851268	6.49E-06	-0.007191257	0.86115883	-0.040518792	0.324205048	0.058453157	0.154781678
ZC3HAV1L	blue	-0.426160241	1.31E-27	0.426160241	1.31E-27	-0.188479447	3.74E-06	-0.353794802	5.90E-19	-0.377045181	1.67E-21	0.116214169	0.004567759	0.555986657	1.71E-49	0.289917227	5.75E-13	0.339899242	1.57E-17	0.552319045	9.75E-49	0.454191067	1.43E-31	0.188760954	3.61E-06
THOC3	blue	-0.376144888	2.11E-21	0.376144888	2.11E-21	-0.250180315	6.28E-10	-0.523134885	4.91E-43	-0.340342174	1.42E-17	0.049248229	0.23072922	0.526409173	1.20E-43	0.126330722	0.002036693	0.176725175	1.48E-05	-0.126578396	0.001995334	-0.058616319	0.153631367	0.18449386	6.01E-06
HOXA1	blue	-0.155975775	0.000135174	0.155975775	0.000135174	-0.106743053	0.009227295	-0.195610736	1.56E-06	-0.090656272	0.027148078	0.051411292	0.21086513	0.437835597	3.26E-29	0.236634367	5.28E-09	0.013852179	0.73618329	0.019953964	0.627432179	0.03096597	0.451271393	0.088800344	0.030466664
NOP2	blue	-0.424506697	2.19E-27	0.424506697	2.19E-27	-0.287622787	8.88E-13	-0.565565046	1.62E-51	-0.474548073	1.09E-34	0.108006349	0.008425909	0.614432948	6.10E-63	0.204105772	5.25E-07	0.376372568	1.99E-21	-0.061233857	0.136052343	-0.089008444	0.030078036	0.350210456	1.40E-18
RFC3	blue	-0.300650211	7.10E-14	0.300650211	7.10E-14	-0.277581449	5.71E-12	-0.384026223	2.61E-22	-0.340549044	1.35E-17	0.078897811	0.054624285	0.750899647	9.37E-109	0.200891437	7.96E-07	0.041758689	0.309607	0.1995214	9.49E-07	0.243027278	1.96E-09	0.172562508	2.35E-05
CKAP4	blue	-0.419227433	1.10E-26	0.419227433	1.10E-26	-0.292533126	3.48E-13	-0.470534764	4.67E-34	-0.43300403	1.53E-28	0.178616912	1.19E-05	0.565193339	1.95E-51	0.451224509	3.91E-31	0.102232672	0.012670002	-0.083388937	0.042191807	-0.043211279	0.293064335	0.482004511	6.95E-36
COCH	blue	-0.273980206	1.09E-11	0.273980206	1.09E-11	-0.173874919	2.03E-05	-0.312729302	6.08E-15	-0.208555669	2.92E-07	0.226430915	2.41E-08	0.564891338	2.26E-51	0.311522088	7.81E-15	0.081785505	0.046324357	0.161843777	7.42E-05	0.178372067	1.22E-05	0.068110763	0.097230102
F12	blue	-0.381385804	5.29E-22	0.381385804	5.29E-22	-0.267046107	3.71E-11	-0.535665683	2.04E-45	-0.338514586	2.16E-17	0.069720291	0.089560996	0.505891917	6.42E-40	0.224114732	3.37E-08	0.222500957	4.25E-08	-0.083310789	0.042385752	0.008774645	0.831006952	0.310123465	1.04E-14
CCNE1	blue	-0.417457339	1.89E-26	0.417457339	1.89E-26	-0.296831446	1.51E-13	-0.52504601	2.16E-43	-0.270926713	1.88E-11	0.152574319	0.000189513	0.767800783	1.46E-116	0.381550411	5.06E-22	0.236295004	5.56E-09	0.08909384	0.029919793	0.136632666	0.000841767	0.24754627	9.60E-10
HMGA2	blue	-0.176951656	1.44E-05	0.176951656	1.44E-05	-0.111764125	0.006396382	-0.167551082	4.06E-05	0.001292451	0.974923883	-0.026695816	0.5160936	0.376731532	1.81E-21	0.336870223	3.15E-17	-0.057148075	0.164218577	0.040827389	0.320530618	0.048812407	0.234887054	0.03703594	0.367560669
ARL9	blue	-0.265652376	4.72E-11	0.265652376	4.72E-11	-0.080829073	0.04894751	-0.350638738	1.26E-18	-0.173630235	2.09E-05	0.147298154	0.000315691	0.43922755	2.08E-29	0.339261675	1.82E-17	0.136976384	0.000816436	0.117518117	0.004129764	0.132431398	0.001216026	0.066199553	0.107006998
AC106795.1	blue	-0.339367825	1.78E-17	0.339367825	1.78E-17	-0.165670198	4.96E-05	-0.424216918	2.40E-27	-0.312187421	6.80E-15	0.011089679	0.787377281	0.405019047	7.44E-25	0.116879558	0.004339269	0.178863888	1.16E-05	0.039570829	0.335662746	0.021292188	0.604527154	0.141021438	0.000566866
NCAPG	blue	-0.444130108	4.18E-30	0.444130108	4.18E-30	-0.384230607	2.47E-22	-0.579121054	1.71E-54	-0.364410222	4.30E-20	0.118722911	0.003759243	0.924076623	1.87E-249	0.363491001	5.42E-20	0.123100124	0.002652942	0.150376538	0.000234877	0.237822522	4.40E-09	0.232646146	9.63E-09
AC099850.4	blue	-0.40288472	1.38E-24	0.40288472	1.38E-24	-0.345757014	4.02E-18	-0.481360831	8.84E-36	-0.255219636	2.76E-10	0.127889421	0.001788937	0.882794101	2.09E-196	0.439013631	2.22E-29	0.055768699	0.17465585	0.150496052	0.000232169	0.197269531	1.26E-06	0.157142224	0.00012019
EME1	blue	-0.421340288	5.80E-27	0.421340288	5.80E-27	-0.316680689	2.65E-15	-0.570549286	1.35E-52	-0.358571615	1.84E-19	0.098335194	0.016511833	0.854993073	6.08E-171	0.301597481	5.88E-14	0.418730405	1.28E-26	0.227348342	2.11E-08	0.208956755	2.76E-07	0.174701427	1.85E-05
PLK1	blue	-0.518273799	3.87E-42	0.518273799	3.87E-42	-0.368169575	1.66E-20	-0.64200529	2.54E-70	-0.408689766	2.55E-25	0.163765686	6.07E-05	0.920393764	1.30E-243	0.412326189	8.75E-26	0.235596629	6.18E-09	0.019626658	0.633090437	0.091627019	0.02553974	0.365428697	3.33E-20
MOCOS	blue	-0.237316714	4.75E-09	0.237316714	4.75E-09	-0.15841448	0.000105634	-0.308726679	1.39E-14	-0.131351494	0.001334377	0.06988455	0.088806447	0.393367504	2.02E-23	0.274012118	1.09E-11	0.041582103	0.311659185	0.11125935	0.006640685	0.200414613	8.47E-07	0.125980144	0.002096576
UCHL1	blue	-0.247704684	9.36E-10	0.247704684	9.36E-10	-0.232796788	9.42E-09	-0.334111886	5.89E-17	-0.342784642	8.07E-18	0.085499102	0.037231133	0.486231315	1.42E-36	0.158434886	0.000105415	0.083063025	0.043005619	-0.068602777	0.094832089	0.009019248	0.826369956	0.165540423	5.03E-05
RCC1	blue	-0.60256004	5.54E-60	0.60256004	5.54E-60	-0.306165074	2.34E-14	-0.701469671	3.88E-89	-0.45980572	2.07E-32	0.081626091	0.046753192	0.678754013	2.01E-81	0.308118357	1.57E-14	0.326512197	3.19E-16	0.002644858	0.948711357	0.050022907	0.223467964	0.183439334	6.81E-06
KIF18A	blue	-0.328278969	2.16E-16	0.328278969	2.16E-16	-0.298201073	1.15E-13	-0.400241232	2.93E-24	-0.257718758	1.82E-10	0.044950474	0.274049991	0.775068069	3.99E-120	0.275141675	8.87E-12	0.003577363	0.930667907	0.226350229	2.44E-08	0.301047459	6.56E-14	0.098106805	0.016765698
SELENBP1	blue	0.352037796	9.02E-19	-0.352037796	9.02E-19	0.280253122	3.50E-12	0.389303565	6.22E-23	0.170212968	3.04E-05	-0.177573497	1.34E-05	-0.712209538	4.81E-93	-0.54728599	1.03E-47	0.070613053	0.085521327	-0.168716641	3.58E-05	-0.249479026	7.04E-10	-0.171192032	2.73E-05
AC120498.4	blue	-0.223747509	3.55E-08	0.223747509	3.55E-08	-0.114567533	0.005180642	-0.263202469	7.20E-11	-0.160014902	8.97E-05	0.048098304	0.241813627	0.31506249	3.73E-15	0.164961797	5.35E-05	0.178155928	1.25E-05	0.104445622	0.010860094	0.114428155	0.005235776	0.286153858	1.17E-12
NRIP3	blue	-0.22079315	5.42E-08	0.22079315	5.42E-08	-0.177951647	1.28E-05	-0.178459149	1.21E-05	-0.061009148	0.13749784	0.129091933	0.001617028	0.304021152	3.62E-14	0.269811296	2.29E-11	0.020248055	0.622366682	0.11822726	0.003907864	0.129562193	0.001554028	-0.035905966	0.382367344
CCL7	blue	-0.210560278	2.23E-07	0.210560278	2.23E-07	-0.200638095	8.23E-07	-0.258020424	1.73E-10	0.122447549	0.002796399	0.165291337	5.17E-05	0.377453066	1.50E-21	0.408438026	2.75E-25	-0.066588125	0.104958732	-0.056520045	0.168911032	0.031234373	0.447356435	-0.029003407	0.480478088
RFC4	blue	-0.448447543	9.95E-31	0.448447543	9.95E-31	-0.273722421	1.14E-11	-0.585129279	7.38E-56	-0.380091256	7.47E-22	0.147860329	0.000299223	0.878801195	2.27E-192	0.312328392	6.60E-15	0.279066	4.36E-12	0.128590227	0.001686819	0.180956482	9.09E-06	0.249755637	6.73E-10
CCT5	blue	-0.444230477	4.04E-30	0.444230477	4.04E-30	-0.34818232	2.27E-18	-0.614604866	5.52E-63	-0.418941438	1.20E-26	0.083202399	0.042655991	0.751333532	6.01E-109	0.307225477	1.89E-14	0.065092443	0.113016367	-0.115830849	0.00470427	0.023092206	0.574323628	0.195741761	1.53E-06
NECAB2	blue	-0.131470623	0.00132082	0.131470623	0.00132082	-0.175042562	1.78E-05	-0.215405837	1.15E-07	-0.273285889	1.24E-11	-0.047209049	0.250637898	0.315176815	3.64E-15	-0.020614743	0.616075668	0.136532612	0.000849276	-0.00501368	0.902948632	0.009726588	0.812995221	0.223575955	3.64E-08
CEP55	blue	-0.510281898	1.07E-40	0.510281898	1.07E-40	-0.409765318	1.86E-25	-0.629626989	6.47E-67	-0.377588029	1.45E-21	0.170306927	3.01E-05	0.909886838	2.25E-228	0.457587796	4.46E-32	0.125864135	0.002116744	0.094237247	0.021616665	0.177537061	1.35E-05	0.261087059	1.03E-10
KNSTRN	blue	-0.329653688	1.60E-16	0.329653688	1.60E-16	-0.321488594	9.51E-16	-0.478651384	2.42E-35	-0.375938175	2.23E-21	0.0261045	0.525434975	0.744363298	6.67E-106	0.151740074	0.000205667	0.039835906	0.332432961	0.062230597	0.129781241	0.193113244	2.12E-06	0.183758747	6.56E-06
LINC02588	blue	-0.188903115	3.55E-06	0.188903115	3.55E-06	-0.167272174	4.18E-05	-0.26535108	4.97E-11	-0.322766141	7.22E-16	0.033577945	0.414001529	0.310452514	9.74E-15	0.029798807	0.468518824	0.127258764	0.001885648	0.141163218	0.000559565	0.184171318	6.25E-06	0.214230788	1.35E-07
TMEM132A	blue	-0.403780934	1.06E-24	0.403780934	1.06E-24	-0.242628446	2.09E-09	-0.461964773	9.76E-33	-0.288917051	6.95E-13	0.242164911	2.25E-09	0.606318855	6.62E-61	0.521442569	1.01E-42	0.326003852	3.57E-16	-0.022542365	0.583473897	0.009214055	0.822681259	0.237569524	4.57E-09
LRR1	blue	-0.318875896	1.66E-15	0.318875896	1.66E-15	-0.240280078	3.01E-09	-0.442755352	6.56E-30	-0.197454305	1.23E-06	0.185180047	5.54E-06	0.687621652	2.38E-84	0.257070876	2.03E-10	0.059502621	0.147495833	0.141299739	0.000552618	0.255048291	2.83E-10	0.083599327	0.041673391
PSRC1	blue	-0.316699621	2.64E-15	0.316699621	2.64E-15	-0.275178522	8.81E-12	-0.465505321	2.81E-33	-0.307340233	1.85E-14	0.06360528	0.121502424	0.800696846	7.56E-134	0.228229765	1.85E-08	0.303008883	4.43E-14	0.127447332	0.001856241	0.170524119	2.94E-05	0.176526052	1.51E-05
NEIL3	blue	-0.344884195	4.94E-18	0.344884195	4.94E-18	-0.334191121	5.78E-17	-0.477858889	3.24E-35	-0.360646362	1.10E-19	-0.016962569	0.679919816	0.694372273	1.19E-86	0.169052744	3.45E-05	0.098215929	0.016643979	0.16357479	6.19E-05	0.264226537	6.04E-11	0.184418077	6.07E-06
CIB2	blue	-0.230255126	1.38E-08	0.230255126	1.38E-08	-0.135142951	0.000960182	-0.291244553	4.46E-13	-0.264351087	5.91E-11	0.112769741	0.005933585	0.475596376	7.44E-35	0.24091915	2.73E-09	0.088218548	0.031576073	-0.148898731	0.000270894	-0.109048789	0.007812018	0.328675022	1.98E-16
FBP1	blue	0.423218141	3.26E-27	-0.423218141	3.26E-27	0.21005592	2.39E-07	0.382817323	3.61E-22	0.534766483	3.05E-45	-0.13125791	0.001345117	-0.580049656	1.06E-54	-0.293700005	2.78E-13	-0.09378492	0.022256457	-0.251910183	4.74E-10	-0.24827905	8.53E-10	-0.304035563	3.61E-14
SLC39A14	blue	-0.247309214	9.97E-10	0.247309214	9.97E-10	-0.212982214	1.60E-07	-0.179580918	1.07E-05	-0.147238262	0.000317495	0.217922751	8.11E-08	0.419243194	1.10E-26	0.402927165	1.36E-24	-0.11681061	0.004362456	0.09528958	0.02018967	0.213775956	1.44E-07	0.445345652	2.79E-30
IL17RD	blue	-0.223695412	3.58E-08	0.223695412	3.58E-08	-0.090877784	0.026773592	-0.166805946	4.40E-05	-0.164479384	5.63E-05	0.005333978	0.89678209	0.397223632	6.88E-24	0.355639167	3.77E-19	0.073821442	0.07220102	0.175595038	1.68E-05	0.108601156	0.008070556	0.018567707	0.651542758
SMC1B	blue	-0.197286334	1.26E-06	0.197286334	1.26E-06	-0.091661667	0.025483887	-0.190210286	3.03E-06	-0.155971941	0.000135226	0.074635693	0.069104802	0.400462132	2.75E-24	0.21322024	1.55E-07	0.184167648	6.25E-06	0.274007739	1.09E-11	0.185322147	5.45E-06	0.056517641	0.168929184
OAS1	blue	-0.243168784	1.92E-09	0.243168784	1.92E-09	-0.139592747	0.000645539	-0.313883033	4.78E-15	-0.069893019	0.088767682	0.104145556	0.011091249	0.336692371	3.28E-17	0.182620183	7.49E-06	0.083339015	0.042315614	-0.046473082	0.258108738	0.005300689	0.897422706	0.359212559	1.57E-19
FANCA	blue	-0.439138892	2.14E-29	0.439138892	2.14E-29	-0.265091343	5.20E-11	-0.516816011	7.14E-42	-0.396608161	8.18E-24	0.151106646	0.000218785	0.776066867	1.26E-120	0.264730682	5.54E-11	0.479917665	1.51E-35	0.331277608	1.11E-16	0.260709642	1.10E-10	0.307788107	1.68E-14
BOLA3	blue	-0.3625776	6.81E-20	0.3625776	6.81E-20	-0.294725605	2.28E-13	-0.603173588	3.93E-60	-0.38906456	6.64E-23	0.084524059	0.039458113	0.621834055	7.53E-65	0.168065079	3.84E-05	0.080154875	0.0508704	-0.151858815	0.000203292	-0.033457432	0.415680106	0.194679897	1.75E-06
NUP210	blue	-0.321159529	1.02E-15	0.321159529	1.02E-15	-0.192838414	2.20E-06	-0.32583152	3.70E-16	-0.180997539	9.05E-06	0.300532192	7.27E-14	0.551039429	1.78E-48	0.242110398	2.27E-09	0.364590071	4.11E-20	0.171325024	2.69E-05	0.04960606	0.227354653	0.193748111	1.96E-06
ATP13A4	blue	0.336457975	3.46E-17	-0.336457975	3.46E-17	0.351834826	9.48E-19	0.514511251	1.87E-41	0.442851278	6.36E-30	-0.182837666	7.30E-06	-0.610828258	4.98E-62	-0.32268251	7.35E-16	-0.001188649	0.976937261	0.196685941	1.36E-06	0.045101842	0.272435825	-0.293967632	2.64E-13
MCM3	blue	-0.364694709	4.00E-20	0.364694709	4.00E-20	-0.226693598	2.32E-08	-0.432394593	1.86E-28	-0.372151894	5.98E-21	0.077094525	0.060409321	0.696775634	1.75E-87	0.216017071	1.06E-07	0.233739312	8.18E-09	-0.024416623	0.55256576	0.006174561	0.880629264	0.252709146	4.16E-10
CHAC1	blue	-0.250934278	5.56E-10	0.250934278	5.56E-10	-0.105314754	0.01021448	-0.349495289	1.66E-18	-0.361205505	9.58E-20	0.190894319	2.79E-06	0.392323406	2.70E-23	0.108428913	0.008172057	0.195457649	1.59E-06	-0.143548246	0.000449126	-0.085574348	0.037063801	0.356779634	2.85E-19
IRX1	blue	0.37524002	2.68E-21	-0.37524002	2.68E-21	0.270103555	2.17E-11	0.444825722	3.32E-30	0.302976423	4.46E-14	-0.112826285	0.00590848	-0.510617504	9.36E-41	-0.334799382	5.04E-17	-0.063365657	0.122915093	-0.095407529	0.020034956	-0.131590556	0.001307299	-0.2537825	3.49E-10
SAPCD2	blue	-0.512688004	3.99E-41	0.512688004	3.99E-41	-0.360371954	1.18E-19	-0.656528099	1.60E-74	-0.489825787	3.60E-37	0.178433074	1.22E-05	0.814542353	3.98E-142	0.380999264	5.87E-22	0.310521734	9.60E-15	0.016765801	0.683430813	0.067467709	0.10043689	0.296631687	1.57E-13
HSP90B1	blue	-0.413840049	5.58E-26	0.413840049	5.58E-26	-0.273191238	1.26E-11	-0.443348152	5.40E-30	-0.496738386	2.46E-38	0.34223429	9.17E-18	0.508572726	2.16E-40	0.247152192	1.02E-09	0.163196796	6.45E-05	-0.013822427	0.736728927	0.023770017	0.563137881	0.412847628	7.50E-26
CDKN3	blue	-0.443998526	4.36E-30	0.443998526	4.36E-30	-0.371519563	7.04E-21	-0.597978106	7.12E-59	-0.340026086	1.53E-17	0.160666019	8.39E-05	0.884301685	5.73E-198	0.38298582	3.45E-22	0.091200976	0.026235195	0.059522555	0.147360014	0.165124841	5.26E-05	0.21644243	9.97E-08
RAC3	blue	-0.390721787	4.21E-23	0.390721787	4.21E-23	-0.26945645	2.43E-11	-0.548734783	5.24E-48	-0.410472385	1.51E-25	0.058699507	0.153047389	0.55101212	1.80E-48	0.234047516	7.81E-09	0.270011337	2.21E-11	-0.137584578	0.000773336	-0.06850911	0.095284935	-0.007051781	0.863825179
IQGAP3	blue	-0.532134329	9.81E-45	0.532134329	9.81E-45	-0.359831964	1.35E-19	-0.619763197	2.61E-64	-0.426753054	1.09E-27	0.122329918	0.002822998	0.838108301	5.97E-158	0.418816277	1.25E-26	0.423590285	2.91E-27	0.247693095	9.37E-10	0.217319941	8.82E-08	0.313629017	5.04E-15
FBXO5	blue	-0.271324433	1.75E-11	0.271324433	1.75E-11	-0.258101597	1.71E-10	-0.333096408	7.40E-17	-0.154973723	0.00014943	0.164175989	5.81E-05	0.781858154	1.40E-123	0.306991806	1.98E-14	0.04773118	0.245429881	0.179540185	1.07E-05	0.220738947	5.46E-08	0.097463499	0.017499226
XPOT	blue	-0.367568811	1.93E-20	0.367568811	1.93E-20	-0.290490987	5.15E-13	-0.425898335	1.43E-27	-0.372164359	5.96E-21	0.161209755	7.93E-05	0.696239401	2.69E-87	0.240813619	2.77E-09	0.087960005	0.032080066	0.226062703	2.54E-08	0.282489289	2.32E-12	0.233575883	8.38E-09
LRRK2-DT	blue	0.468667068	9.12E-34	-0.468667068	9.12E-34	0.269845345	2.27E-11	0.589556131	6.99E-57	0.511093501	7.69E-41	-0.210353537	2.29E-07	-0.675744015	1.88E-80	-0.417693681	1.76E-26	-0.179282093	1.10E-05	0.052922906	0.197735878	-0.028536137	0.487580361	-0.444649129	3.52E-30
WDYHV1	blue	-0.373713833	3.99E-21	0.373713833	3.99E-21	-0.286981563	1.00E-12	-0.483672245	3.72E-36	-0.333252508	7.14E-17	0.087969644	0.032061154	0.551919888	1.18E-48	0.236623509	5.28E-09	0.090128153	0.028059143	0.127144797	0.001903627	0.185257466	5.49E-06	0.042415899	0.30204769
PPIAP39	blue	0.391396232	3.50E-23	-0.391396232	3.50E-23	0.281008488	3.05E-12	0.492102135	1.50E-37	0.325185022	4.27E-16	0.046645428	0.256345587	-0.535633854	2.07E-45	-0.04018621	0.32819558	-0.059324219	0.148715585	-0.056915991	0.165941098	-0.140082436	0.000617498	-0.207216144	3.49E-07
AC004816.1	blue	-0.499683751	7.71E-39	0.499683751	7.71E-39	-0.219246582	6.74E-08	-0.572143981	6.06E-53	-0.341162718	1.18E-17	0.119004224	0.003677189	0.532838228	7.18E-45	0.403788646	1.06E-24	0.353419478	6.47E-19	0.161674788	7.55E-05	0.115801273	0.004714954	0.147725357	0.000303102
C4orf46	blue	-0.325201228	4.25E-16	0.325201228	4.25E-16	-0.236907621	5.06E-09	-0.360626593	1.11E-19	-0.220585811	5.58E-08	0.134258652	0.001037568	0.703200397	9.37E-90	0.371215685	7.61E-21	0.062467856	0.128322009	0.225532229	2.75E-08	0.256526276	2.22E-10	0.01265876	0.758171188
PPAT	blue	-0.537670652	8.33E-46	0.537670652	8.33E-46	-0.35402958	5.58E-19	-0.592960667	1.11E-57	-0.440007997	1.61E-29	0.152251559	0.000195616	0.780437577	7.58E-123	0.369679163	1.13E-20	0.181544408	8.49E-06	0.350694285	1.25E-18	0.354433948	5.06E-19	0.13401113	0.001060238
MCM6	blue	-0.450030005	5.85E-31	0.450030005	5.85E-31	-0.33647562	3.45E-17	-0.55610444	1.61E-49	-0.298402824	1.11E-13	0.158342783	0.000106408	0.882334909	6.19E-196	0.419684481	9.61E-27	0.111547854	0.006500049	0.082136155	0.045392699	0.160220238	8.78E-05	0.154055709	0.00016372
VWDE	blue	-0.204946935	4.70E-07	0.204946935	4.70E-07	-0.109591697	0.007508401	-0.222206698	4.43E-08	-0.095511341	0.01989964	-0.039884705	0.331840574	0.39201182	2.95E-23	0.23272399	9.52E-09	0.178596003	1.19E-05	0.362379729	7.15E-20	0.362794968	6.45E-20	0.054110972	0.187843354
ZNF385B	blue	0.436784822	4.57E-29	-0.436784822	4.57E-29	0.244800475	1.49E-09	0.548340347	6.30E-48	0.410437875	1.53E-25	-0.236928162	5.04E-09	-0.609866632	8.67E-62	-0.442002681	8.40E-30	-0.155699064	0.000138977	0.001945646	0.962258461	-0.065744281	0.1094469	-0.420441735	7.63E-27
STRIP2	blue	-0.275361661	8.52E-12	0.275361661	8.52E-12	-0.23281131	9.40E-09	-0.311639732	7.62E-15	-0.24171213	2.41E-09	0.112590968	0.006013591	0.450176292	5.57E-31	0.261213034	1.01E-10	0.156326539	0.000130493	0.239160575	3.58E-09	0.26113258	1.02E-10	0.17621454	1.56E-05
PRSS3	blue	-0.181002626	9.04E-06	0.181002626	9.04E-06	-0.077185042	0.060107321	-0.205244777	4.52E-07	-0.064227863	0.117891243	0.006218321	0.879789663	0.260065222	1.23E-10	0.195395681	1.60E-06	-0.042692168	0.298906895	-0.016231723	0.692994824	0.086304751	0.035472445	0.410296807	1.59E-25
SOX12	blue	-0.380065506	7.52E-22	0.380065506	7.52E-22	-0.209255067	2.66E-07	-0.466837816	1.75E-33	-0.486866926	1.11E-36	0.106314195	0.009514383	0.469944714	5.77E-34	0.168509503	3.66E-05	0.442694554	6.70E-30	-0.003414802	0.933811083	-0.117200869	0.004232678	0.086269318	0.035548281
CYCSP6	blue	-0.17572697	1.65E-05	0.17572697	1.65E-05	-0.215408191	1.15E-07	-0.236195606	5.64E-09	-0.206089654	4.05E-07	0.077160394	0.060189432	0.463206704	6.32E-33	0.149651009	0.000251959	0.028810895	0.483397349	0.06615257	0.107256781	0.104591735	0.01074909	0.237913601	4.34E-09
LINC00665	blue	-0.316037588	3.04E-15	0.316037588	3.04E-15	-0.193968149	1.91E-06	-0.366715787	2.40E-20	-0.316921029	2.52E-15	0.091247799	0.026157974	0.519860302	1.98E-42	0.198843845	1.03E-06	0.234221442	7.60E-09	0.181657608	8.38E-06	0.163407476	6.30E-05	0.143931461	0.0004334
HLF	blue	0.37233485	5.70E-21	-0.37233485	5.70E-21	0.322581103	7.51E-16	0.521995467	7.98E-43	0.384367579	2.38E-22	-0.140311498	0.000604774	-0.658504626	4.11E-75	-0.342578075	8.46E-18	-0.096014625	0.019254847	0.063523016	0.121985962	-0.072243323	0.078524341	-0.287102778	9.80E-13
GART	blue	-0.477837886	3.26E-35	0.477837886	3.26E-35	-0.298018507	1.20E-13	-0.509280388	1.62E-40	-0.336514202	3.41E-17	0.083935532	0.040856125	0.6432998	1.10E-70	0.247551541	9.59E-10	0.110051975	0.007259308	0.173346628	2.16E-05	0.246546446	1.13E-09	0.105464216	0.010106956
AL591178.1	blue	0.269001044	2.64E-11	-0.269001044	2.64E-11	0.08557831	0.037055008	0.222227418	4.42E-08	0.180180956	9.95E-06	-0.162759296	6.75E-05	-0.358821828	1.73E-19	-0.278003631	5.29E-12	-0.071728533	0.080681733	-0.108549447	0.008100909	-0.142976712	0.000473568	-0.137318384	0.000791934
NDC80	blue	-0.454561487	1.26E-31	0.454561487	1.26E-31	-0.349794335	1.54E-18	-0.564691328	2.50E-51	-0.375592588	2.44E-21	0.151726041	0.00020595	0.908794725	6.72E-227	0.366255696	2.70E-20	0.178253333	1.24E-05	0.137083412	0.000808694	0.19586442	1.51E-06	0.27065987	1.97E-11
LINC01214	blue	-0.161821391	7.44E-05	0.161821391	7.44E-05	-0.145819048	0.000363152	-0.210226073	2.33E-07	-0.002346381	0.954492713	0.06160105	0.1337155	0.299860674	8.31E-14	0.26899109	2.64E-11	0.077453649	0.05921849	0.209902794	2.44E-07	0.239624624	3.33E-09	-0.032205224	0.433357428
BIRC5	blue	-0.514435197	1.93E-41	0.514435197	1.93E-41	-0.415748828	3.15E-26	-0.690376857	2.79E-85	-0.407952564	3.17E-25	0.162815124	6.71E-05	0.923682774	8.12E-249	0.409611819	1.95E-25	0.139991111	0.000622641	-0.015974741	0.697614311	0.115737714	0.004737989	0.261418599	9.75E-11
XRCC2	blue	-0.434313	1.01E-28	0.434313	1.01E-28	-0.303519364	4.00E-14	-0.51573575	1.12E-41	-0.364351825	4.36E-20	0.105499343	0.010081833	0.826637249	6.00E-150	0.324351254	5.12E-16	0.339769297	1.62E-17	0.359099661	1.61E-19	0.30274956	4.67E-14	0.14590561	0.000360201
AGMAT	blue	-0.417411065	1.91E-26	0.417411065	1.91E-26	-0.244899518	1.46E-09	-0.480301271	1.31E-35	-0.377402689	1.52E-21	0.221583626	4.84E-08	0.606272305	6.79E-61	0.195535292	1.57E-06	0.130109724	0.001483521	0.066095632	0.10756011	0.150322419	0.000236112	0.492990016	1.06E-37
NUSAP1	blue	-0.535955234	1.80E-45	0.535955234	1.80E-45	-0.403444077	1.17E-24	-0.639836222	1.03E-69	-0.431983495	2.12E-28	0.176085458	1.59E-05	0.918294411	2.10E-240	0.374399837	3.34E-21	0.173526703	2.11E-05	0.138572916	0.000707766	0.199947922	8.99E-07	0.317172714	2.39E-15
PCSK1	blue	-0.125774132	0.002132513	0.125774132	0.002132513	-0.128105069	0.001756926	-0.137800218	0.000758568	-0.278265465	5.04E-12	0.098764695	0.01604353	0.311053068	8.61E-15	0.059103679	0.150234031	0.067087003	0.102374673	0.16496282	5.35E-05	0.180410927	9.69E-06	0.239019156	3.66E-09
ASF1B	blue	-0.507040216	4.03E-40	0.507040216	4.03E-40	-0.355464789	3.94E-19	-0.667839196	5.84E-78	-0.340852994	1.26E-17	0.166000435	4.79E-05	0.874734754	2.10E-188	0.413070642	7.01E-26	0.217876973	8.16E-08	-0.020924266	0.610787178	0.058845462	0.152026849	0.258041587	1.72E-10
MCM4	blue	-0.51145399	6.63E-41	0.51145399	6.63E-41	-0.31937522	1.50E-15	-0.632194403	1.31E-67	-0.446101398	2.17E-30	0.119966852	0.003408549	0.885827313	1.43E-199	0.369703577	1.12E-20	0.230063714	1.41E-08	0.133992161	0.001061994	0.196162094	1.45E-06	0.264696965	5.57E-11
SRD5A1	blue	-0.396177743	9.23E-24	0.396177743	9.23E-24	-0.152397898	0.000192826	-0.385383442	1.81E-22	-0.198109451	1.14E-06	0.056304636	0.170543408	0.422140957	4.54E-27	0.372185222	5.93E-21	0.213467298	1.50E-07	0.264528501	5.73E-11	0.194611607	1.76E-06	0.130883564	0.001388879
CYTOR	blue	-0.395143161	1.23E-23	0.395143161	1.23E-23	-0.274721049	9.56E-12	-0.491131215	2.18E-37	-0.149630671	0.000252454	0.225325479	2.83E-08	0.49763751	1.73E-38	0.490723441	2.55E-37	0.072409907	0.077836332	0.011556589	0.778653165	0.09294392	0.023489748	0.061912297	0.131759058
GPRC5A	blue	0.366557663	2.50E-20	-0.366557663	2.50E-20	0.161330762	7.83E-05	0.373196928	4.56E-21	0.202953752	6.10E-07	-0.235560062	6.21E-09	-0.532027083	1.03E-44	-0.293818337	2.72E-13	-0.178017331	1.27E-05	-0.173004585	2.24E-05	-0.250299366	6.16E-10	-0.101420298	0.013398416
TEF	blue	0.366637102	2.45E-20	-0.366637102	2.45E-20	0.339454438	1.74E-17	0.507269445	3.67E-40	0.390121842	4.97E-23	-0.13156971	0.00130964	-0.61058318	5.73E-62	-0.235944401	5.86E-09	-0.142257609	0.000506081	-0.191965251	2.45E-06	-0.230275348	1.37E-08	-0.334846339	4.99E-17
GEMIN2	blue	-0.272770843	1.35E-11	0.272770843	1.35E-11	-0.164766308	5.46E-05	-0.370107476	1.01E-20	-0.285867564	1.24E-12	0.159547585	9.41E-05	0.56795606	4.95E-52	0.162214641	7.14E-05	0.126759162	0.001965636	0.158639119	0.000103243	0.230217634	1.38E-08	0.037052289	0.367349085
AC111149.2	blue	-0.228383626	1.81E-08	0.228383626	1.81E-08	-0.080695877	0.0493225	-0.294685793	2.29E-13	-0.346576624	3.32E-18	0.190327836	2.99E-06	0.346495857	3.38E-18	0.070079825	0.087916078	0.192918605	2.17E-06	0.068445679	0.095592577	0.084970162	0.038425603	0.323472576	6.19E-16
AC016959.1	blue	0.434225323	1.04E-28	-0.434225323	1.04E-28	0.256587235	2.20E-10	0.377641154	1.43E-21	0.360157931	1.24E-19	-0.114666697	0.005141734	-0.419747282	9.43E-27	-0.26953024	2.40E-11	-0.048899616	0.234050858	-0.228688096	1.73E-08	-0.269088661	2.60E-11	-0.236134067	5.69E-09
AL031985.3	blue	-0.448671736	9.23E-31	0.448671736	9.23E-31	-0.240791494	2.78E-09	-0.417634784	1.79E-26	-0.481227443	9.29E-36	0.171077382	2.77E-05	0.483501356	3.97E-36	0.316228766	2.92E-15	0.308692001	1.40E-14	0.350074713	1.44E-18	0.160576168	8.46E-05	0.177152349	1.41E-05
LMNB1	blue	-0.481744978	7.66E-36	0.481744978	7.66E-36	-0.310860659	8.95E-15	-0.52674098	1.04E-43	-0.345307427	4.47E-18	0.19771143	1.19E-06	0.848709443	6.37E-166	0.398159341	5.29E-24	0.218392751	7.59E-08	0.163380897	6.32E-05	0.173089324	2.22E-05	0.235725129	6.06E-09
MRTO4	blue	-0.43827426	2.83E-29	0.43827426	2.83E-29	-0.334509938	5.38E-17	-0.666094062	2.03E-77	-0.405777937	5.97E-25	0.085421123	0.037405223	0.645941592	1.95E-71	0.221074829	5.20E-08	0.164198003	5.80E-05	-0.238843108	3.76E-09	-0.084517001	0.039474636	0.129764998	0.001527561
PAICS	blue	-0.610880579	4.83E-62	0.610880579	4.83E-62	-0.435868594	6.13E-29	-0.743866255	1.09E-105	-0.599450681	3.15E-59	0.097392731	0.017581607	0.805625087	1.02E-136	0.305481508	2.69E-14	0.231949748	1.07E-08	0.135443309	0.000935135	0.115504251	0.004823475	0.255140161	2.79E-10
CEP72	blue	-0.36351185	5.39E-20	0.36351185	5.39E-20	-0.148456125	0.000282647	-0.393084686	2.19E-23	-0.328319552	2.14E-16	0.048539106	0.237521252	0.532712826	7.59E-45	0.202670201	6.33E-07	0.455723695	8.47E-32	0.408751493	2.51E-25	0.298759238	1.03E-13	0.121863275	0.002930801
AP005233.2	blue	-0.261132604	1.02E-10	0.261132604	1.02E-10	-0.145554319	0.000372319	-0.287907826	8.42E-13	-0.219498463	6.50E-08	0.133888693	0.001071619	0.291287028	4.42E-13	0.238165701	4.17E-09	0.266834548	3.85E-11	0.142629185	0.00048903	0.085399395	0.037453853	0.386780161	1.24E-22
EIF3B	blue	-0.430530546	3.35E-28	0.430530546	3.35E-28	-0.287989134	8.29E-13	-0.549802701	3.18E-48	-0.429676313	4.38E-28	0.07160497	0.081206644	0.6389456	1.83E-69	0.328208465	2.20E-16	0.326130653	3.47E-16	-0.023473248	0.568022479	0.030409105	0.459455256	0.184821433	5.78E-06
TUBA1C	blue	-0.369932535	1.06E-20	0.369932535	1.06E-20	-0.398805143	4.40E-24	-0.580816518	7.09E-55	-0.270592358	1.99E-11	0.0672657	0.101461447	0.710917524	1.45E-92	0.345703599	4.07E-18	-0.040841457	0.320363771	-0.29190489	3.93E-13	-0.092691328	0.023871531	0.201276514	7.58E-07
PRAME	blue	-0.258063569	1.72E-10	0.258063569	1.72E-10	-0.233039084	9.08E-09	-0.363554898	5.33E-20	-0.350837054	1.20E-18	0.103100621	0.011930603	0.506227673	5.61E-40	0.148567139	0.000279655	0.169557465	3.27E-05	0.019025312	0.643541949	0.03937146	0.338105146	0.315264831	3.57E-15
NFIX	blue	0.419923498	8.94E-27	-0.419923498	8.94E-27	0.379729013	8.22E-22	0.654450434	6.60E-74	0.464772848	3.64E-33	-0.086206118	0.035683885	-0.718172173	2.71E-95	-0.22015229	5.93E-08	-0.160514769	8.52E-05	-0.096432737	0.0187331	-0.223919374	3.47E-08	-0.293721269	2.77E-13
TARS1	blue	-0.383151929	3.30E-22	0.383151929	3.30E-22	-0.314568097	4.14E-15	-0.47824033	2.81E-35	-0.359079928	1.62E-19	0.154812304	0.000151855	0.721440314	1.50E-96	0.387349171	1.06E-22	0.046605172	0.256756667	0.103129251	0.011906877	0.204344987	5.09E-07	0.207833906	3.21E-07
BMP2	blue	0.431330037	2.60E-28	-0.431330037	2.60E-28	0.169935688	3.14E-05	0.531966847	1.06E-44	0.2961154	1.74E-13	-0.118335467	0.003874971	-0.503118809	1.96E-39	-0.282596162	2.28E-12	-0.287681804	8.79E-13	-0.048418865	0.238686757	-0.030020127	0.465220623	-0.163119108	6.50E-05
OR7E38P	blue	-0.362935555	6.22E-20	0.362935555	6.22E-20	-0.241724159	2.41E-09	-0.478458761	2.60E-35	-0.399442759	3.67E-24	0.126937209	0.00193678	0.55190845	1.18E-48	0.147469114	0.000310596	0.374765644	3.03E-21	0.308347079	1.50E-14	0.210745395	2.17E-07	0.248518315	8.21E-10
ARNTL2	blue	-0.326700863	3.06E-16	0.326700863	3.06E-16	-0.19733449	1.25E-06	-0.300985822	6.65E-14	-0.048079449	0.241998442	0.150552454	0.000230901	0.529275669	3.44E-44	0.43458606	9.25E-29	-0.085986066	0.036159479	0.12899558	0.001630222	0.246842998	1.07E-09	0.213257889	1.55E-07
SFXN1	blue	-0.602786291	4.88E-60	0.602786291	4.88E-60	-0.345118425	4.67E-18	-0.617891595	7.94E-64	-0.440435241	1.40E-29	0.201551244	7.32E-07	0.688168074	1.56E-84	0.368738929	1.44E-20	0.231990565	1.06E-08	0.313804813	4.85E-15	0.305406049	2.74E-14	0.277277382	6.03E-12
PBK	blue	-0.432279736	1.93E-28	0.432279736	1.93E-28	-0.392695678	2.44E-23	-0.57070255	1.25E-52	-0.450804369	4.51E-31	0.139032009	0.000679096	0.841607852	1.62E-160	0.267120564	3.66E-11	0.101479406	0.013344198	0.033511795	0.41492241	0.133891612	0.001071347	0.337798981	2.55E-17
KIF11	blue	-0.50297289	2.08E-39	0.50297289	2.08E-39	-0.36517013	3.55E-20	-0.57064596	1.29E-52	-0.409322046	2.12E-25	0.154670477	0.000154016	0.912680671	3.09E-232	0.400883044	2.44E-24	0.138910407	0.000686583	0.18717047	4.37E-06	0.237658344	4.51E-09	0.269746036	2.31E-11
CCNB1	blue	-0.543755796	5.25E-47	0.543755796	5.25E-47	-0.39968662	3.43E-24	-0.701221045	4.76E-89	-0.438202642	2.89E-29	0.157878654	0.00011155	0.916895003	2.58E-238	0.397595707	6.20E-24	0.148040768	0.000294109	0.029478394	0.473316529	0.150305511	0.0002365	0.263423824	6.93E-11
COL4A4	blue	0.331543532	1.05E-16	-0.331543532	1.05E-16	0.266671691	3.96E-11	0.48793691	7.41E-37	0.257365255	1.93E-10	-0.100026688	0.014734248	-0.502219005	2.81E-39	-0.26559883	4.77E-11	0.032936431	0.42298287	0.186809022	4.57E-06	0.045950555	0.263505541	-0.181576606	8.46E-06
INTS8	blue	-0.483900894	3.41E-36	0.483900894	3.41E-36	-0.230010668	1.43E-08	-0.505104734	8.83E-40	-0.478181242	2.88E-35	0.205402154	4.43E-07	0.614470797	5.97E-63	0.23833411	4.07E-09	0.334496892	5.40E-17	0.481673072	7.87E-36	0.438719627	2.45E-29	0.224308444	3.28E-08
RHBDF2	blue	-0.310396676	9.86E-15	0.310396676	9.86E-15	-0.149363703	0.000259039	-0.320767258	1.11E-15	0.056932876	0.165815321	0.295517771	1.95E-13	0.410100855	1.69E-25	0.493150517	9.98E-38	0.314695416	4.03E-15	0.001038318	0.979853395	-0.025576991	0.533840545	0.078294461	0.056506285
TRIM16L	blue	-0.195415424	1.59E-06	0.195415424	1.59E-06	-0.168887538	3.52E-05	-0.290364059	5.28E-13	-0.374855738	2.96E-21	-0.066264416	0.106662907	0.344460368	5.45E-18	-0.11370394	0.005530862	0.058748368	0.152705164	-0.058371938	0.155356705	0.029445848	0.473805357	0.242351255	2.18E-09
CKAP2L	blue	-0.434941518	8.25E-29	0.434941518	8.25E-29	-0.36145588	9.00E-20	-0.533080226	6.46E-45	-0.315660985	3.29E-15	0.133992575	0.001061955	0.911059614	5.58E-230	0.402161964	1.69E-24	0.083399647	0.042165286	0.161943695	7.35E-05	0.238933111	3.71E-09	0.194178696	1.86E-06
UBE2T	blue	-0.59766087	8.48E-59	0.59766087	8.48E-59	-0.410376354	1.56E-25	-0.766580276	5.63E-116	-0.545719622	2.13E-47	0.15804402	0.000109691	0.89616229	4.52E-211	0.353598625	6.19E-19	0.261170683	1.02E-10	0.047320502	0.249519799	0.137431177	0.000784004	0.312278725	6.67E-15
LIG1	blue	-0.372063549	6.11E-21	0.372063549	6.11E-21	-0.100396083	0.014369225	-0.423653964	2.85E-27	-0.315063061	3.73E-15	0.167629887	4.03E-05	0.634239941	3.63E-68	0.19509084	1.66E-06	0.487321969	9.36E-37	0.081337169	0.047538905	0.025296445	0.538338343	0.240230976	3.04E-09
CAD	blue	-0.400060773	3.08E-24	0.400060773	3.08E-24	-0.220534642	5.62E-08	-0.412534803	8.22E-26	-0.384756133	2.14E-22	0.129811437	0.001521559	0.662036634	3.54E-76	0.315419505	3.46E-15	0.390870692	4.04E-23	0.143166848	0.000465303	0.123045536	0.00266468	0.181675674	8.36E-06
WASF1	blue	-0.296542685	1.60E-13	0.296542685	1.60E-13	-0.236230838	5.61E-09	-0.285066151	1.44E-12	-0.206887421	3.64E-07	0.137737643	0.000762826	0.606659965	5.45E-61	0.376699177	1.83E-21	0.160947702	8.15E-05	0.148997896	0.000268324	0.011702059	0.775940708	0.023295754	0.570953533
TUBG1	blue	-0.414552473	4.51E-26	0.414552473	4.51E-26	-0.308549671	1.44E-14	-0.63448112	3.12E-68	-0.411768655	1.03E-25	0.035552612	0.387071376	0.734038899	1.43E-101	0.26657821	4.02E-11	0.284135188	1.71E-12	-0.224477377	3.20E-08	-0.190217107	3.03E-06	0.21694372	9.30E-08
PIMREG	blue	-0.402919777	1.36E-24	0.402919777	1.36E-24	-0.362564445	6.83E-20	-0.567365224	6.65E-52	-0.387335598	1.06E-22	0.115556246	0.004804317	0.875176588	7.90E-189	0.315953607	3.09E-15	0.148220458	0.000289098	-0.018415703	0.654209352	0.095134634	0.020394492	0.254728361	2.99E-10
RASL10B	blue	-0.164122569	5.85E-05	0.164122569	5.85E-05	-0.118312742	0.003881858	-0.212167566	1.79E-07	-0.234908252	6.86E-09	-0.003946495	0.923534709	0.326231438	3.39E-16	0.164518648	5.61E-05	0.098145042	0.01672296	0.007995013	0.845825086	0.041275425	0.315244421	-0.033142125	0.420090792
CENPA	blue	-0.442982552	6.09E-30	0.442982552	6.09E-30	-0.376369499	1.99E-21	-0.609666413	9.73E-62	-0.389849422	5.35E-23	0.133786354	0.001081219	0.936237952	4.31E-271	0.379269595	9.29E-22	0.165954399	4.82E-05	0.078125541	0.057042732	0.165798327	4.90E-05	0.23669128	5.23E-09
CCDC86	blue	-0.352529536	8.02E-19	0.352529536	8.02E-19	-0.26054615	1.13E-10	-0.517216001	6.04E-42	-0.312818901	5.96E-15	0.117310028	0.004197008	0.624683009	1.34E-65	0.273813147	1.13E-11	0.176779235	1.47E-05	-0.312635474	6.20E-15	-0.219885423	6.16E-08	0.169278924	3.37E-05
MAST2	blue	-0.408102717	3.03E-25	0.408102717	3.03E-25	-0.153225449	0.000177739	-0.398373866	4.97E-24	-0.290863821	4.80E-13	0.101948713	0.012920539	0.547432694	9.61E-48	0.384427142	2.34E-22	0.557838902	7.01E-50	0.255101966	2.81E-10	0.097999305	0.016886369	0.248667445	8.02E-10
DEPDC1	blue	-0.414667116	4.36E-26	0.414667116	4.36E-26	-0.363560341	5.32E-20	-0.527569897	7.24E-44	-0.340622245	1.33E-17	0.107088041	0.009001975	0.89387651	2.00E-208	0.35095456	1.17E-18	0.073356838	0.074017877	0.188881103	3.56E-06	0.295279734	2.04E-13	0.180414582	9.68E-06
TRPM2	blue	-0.300026801	8.04E-14	0.300026801	8.04E-14	-0.16487207	5.40E-05	-0.266156751	4.33E-11	0.015477764	0.706579557	0.364425127	4.28E-20	0.44498433	3.15E-30	0.286997111	1.00E-12	0.237205319	4.84E-09	0.029358655	0.475116332	0.044625589	0.277536507	0.257675432	1.83E-10
SINHCAF	blue	-0.303991879	3.64E-14	0.303991879	3.64E-14	-0.176440831	1.52E-05	-0.362552808	6.85E-20	-0.336337719	3.55E-17	0.151067447	0.000219622	0.53312436	6.33E-45	0.21884732	7.13E-08	-0.050967239	0.214838902	0.143712222	0.000442333	0.220235197	5.86E-08	0.258241638	1.67E-10
PTPRN	blue	-0.128310595	0.001726907	0.128310595	0.001726907	-0.125503426	0.002180592	-0.138182418	0.000733032	-0.158214671	0.000107805	0.097739199	0.017181491	0.329666085	1.59E-16	0.23194785	1.07E-08	0.012471559	0.761638541	-0.024905857	0.544631773	0.02655312	0.518339975	0.234687308	7.09E-09
RHPN2	blue	-0.270145424	2.16E-11	0.270145424	2.16E-11	-0.023329807	0.570390629	-0.33168909	1.01E-16	-0.335847851	3.97E-17	0.094600109	0.021115021	0.462324764	8.61E-33	0.160668338	8.38E-05	0.095722261	0.019627162	0.030981533	0.451043854	0.061857882	0.132099493	0.583260928	1.98E-55
MTX1P1	blue	-0.33920701	1.84E-17	0.33920701	1.84E-17	-0.276203055	7.32E-12	-0.393887646	1.75E-23	-0.281731712	2.67E-12	0.106578812	0.009336318	0.503870925	1.45E-39	0.299651378	8.66E-14	0.249131474	7.44E-10	-0.019875219	0.628791492	-0.082829073	0.04359793	0.183512866	6.75E-06
MAMSTR	blue	-0.164564354	5.58E-05	0.164564354	5.58E-05	-0.105383234	0.010165089	-0.254307116	3.20E-10	-0.290760705	4.89E-13	0.178996743	1.14E-05	0.412030491	9.55E-26	0.134845225	0.00098562	0.267508726	3.42E-11	0.006009395	0.883799442	-0.007458673	0.856051066	0.190613256	2.89E-06
AURKB	blue	-0.484653222	2.57E-36	0.484653222	2.57E-36	-0.376728284	1.81E-21	-0.661725695	4.40E-76	-0.435492059	6.92E-29	0.17479629	1.83E-05	0.903273455	1.03E-219	0.349488388	1.66E-18	0.255949393	2.44E-10	-0.006220346	0.879750803	0.062839089	0.126064348	0.310139855	1.04E-14
PCNA	blue	-0.390464509	4.52E-23	0.390464509	4.52E-23	-0.274911886	9.24E-12	-0.540231686	2.62E-46	-0.371822997	6.51E-21	0.136677706	0.000838407	0.754654769	1.96E-110	0.218767045	7.21E-08	0.092933667	0.02350514	-0.122836846	0.002709992	0.015199033	0.711625668	0.25347252	3.67E-10
ERVMER34-1	blue	-0.166182977	4.70E-05	0.166182977	4.70E-05	-0.212438945	1.73E-07	-0.201082638	7.77E-07	-0.250381945	6.08E-10	0.058956677	0.151252698	0.398645011	4.61E-24	0.146258729	0.000348391	-0.00406634	0.921220091	0.03979646	0.332912311	0.083693708	0.041442581	0.066938764	0.103137187
EPHB2	blue	-0.35003014	1.46E-18	0.35003014	1.46E-18	-0.128025907	0.001768615	-0.311253855	8.26E-15	-0.026783559	0.514714826	0.148627071	0.000278052	0.448535183	9.67E-31	0.521779626	8.75E-43	0.107648343	0.00864646	0.02805811	0.494904248	0.072649544	0.0768552	0.048314706	0.239699625
DPYSL2	blue	0.487333003	9.32E-37	-0.487333003	9.32E-37	0.342080903	9.50E-18	0.701148555	5.05E-89	0.528214225	5.47E-44	-0.153011385	0.000181532	-0.702469567	1.71E-89	-0.252995505	3.97E-10	-0.241369733	2.54E-09	0.025962424	0.52769221	-0.039795942	0.332918615	-0.376539539	1.91E-21
CDKN2A	blue	-0.279346169	4.14E-12	0.279346169	4.14E-12	-0.140052353	0.000619188	-0.330766144	1.25E-16	-0.126809419	0.001957451	0.100389725	0.01437544	0.442187908	7.91E-30	0.176843062	1.46E-05	0.185830781	5.13E-06	0.030051254	0.464757786	0.022794533	0.579268996	0.016659875	0.685323721
ST6GALNAC6	blue	0.537832614	7.74E-46	-0.537832614	7.74E-46	0.40446875	8.72E-25	0.61932262	3.39E-64	0.551212309	1.64E-48	-0.073389254	0.073889916	-0.707557084	2.49E-91	-0.267877821	3.21E-11	-0.173977112	2.01E-05	-0.327586025	2.52E-16	-0.303333811	4.15E-14	-0.447829917	1.22E-30
C5orf38	blue	0.328347937	2.13E-16	-0.328347937	2.13E-16	0.224151379	3.35E-08	0.355862816	3.57E-19	0.283186469	2.04E-12	-0.183391048	6.85E-06	-0.532422301	8.63E-45	-0.366461168	2.56E-20	0.010754992	0.793647324	-0.127104798	0.001909974	-0.218924344	7.05E-08	-0.330058373	1.46E-16
ARRB1	blue	0.444064906	4.27E-30	-0.444064906	4.27E-30	0.140374808	0.0006013	0.466322325	2.10E-33	0.245204861	1.39E-09	-0.144110095	0.000426246	-0.505423496	7.76E-40	-0.427563785	8.49E-28	-0.16955092	3.27E-05	-0.079493537	0.052817523	-0.08128065	0.047693892	-0.28398174	1.76E-12
BARD1	blue	-0.365934489	2.93E-20	0.365934489	2.93E-20	-0.142617437	0.000489561	-0.32197219	8.57E-16	-0.241055155	2.67E-09	0.065521945	0.110654289	0.63893107	1.84E-69	0.277490717	5.80E-12	0.152482069	0.000191239	0.498768188	1.11E-38	0.521899293	8.32E-43	0.112131677	0.006223601
MTARC2	blue	0.482706677	5.35E-36	-0.482706677	5.35E-36	0.332767949	7.96E-17	0.604533072	1.82E-60	0.316557168	2.72E-15	-0.165176377	5.23E-05	-0.674239814	5.67E-80	-0.445186348	2.95E-30	-0.137377611	0.000787761	-0.113011026	0.00582712	-0.193469615	2.03E-06	-0.129595439	0.001549661
CENPF	blue	-0.4804027	1.26E-35	0.4804027	1.26E-35	-0.330974368	1.19E-16	-0.524522751	2.70E-43	-0.435544585	6.80E-29	0.138196865	0.000732083	0.863904979	1.74E-178	0.405762069	6.00E-25	0.236834402	5.12E-09	0.298972669	9.91E-14	0.327720865	2.45E-16	0.261621244	9.42E-11
DNM1	blue	-0.240056986	3.12E-09	0.240056986	3.12E-09	-0.055821702	0.174245879	-0.149686543	0.000251096	-0.083929128	0.040871566	0.243766351	1.75E-09	0.422948749	3.54E-27	0.50539859	7.84E-40	0.302154961	5.26E-14	0.175814011	1.64E-05	0.083110345	0.042886645	0.174057707	1.99E-05
AHCY	blue	-0.376484523	1.93E-21	0.376484523	1.93E-21	-0.289348314	6.40E-13	-0.568912113	3.07E-52	-0.393030455	2.22E-23	0.052068873	0.205078357	0.536890858	1.18E-45	0.078905425	0.054600872	0.007490033	0.855452479	-0.357228686	2.56E-19	-0.160663225	8.39E-05	0.223837483	3.51E-08
EPOP	blue	-0.335971286	3.86E-17	0.335971286	3.86E-17	-0.265737259	4.65E-11	-0.441740371	9.15E-30	-0.330083508	1.45E-16	0.181396306	8.64E-06	0.589514818	7.15E-57	0.320920818	1.07E-15	0.211996255	1.84E-07	-0.046092358	0.262033339	-0.016888178	0.681246394	0.225960062	2.58E-08
MELK	blue	-0.483632384	3.78E-36	0.483632384	3.78E-36	-0.359793232	1.36E-19	-0.594567938	4.64E-58	-0.351583157	1.01E-18	0.184016514	6.36E-06	0.918976383	1.95E-241	0.410089201	1.69E-25	0.174099486	1.98E-05	0.162610316	6.85E-05	0.239892253	3.20E-09	0.234326177	7.49E-09
TMEM79	blue	-0.449540287	6.90E-31	0.449540287	6.90E-31	-0.204996138	4.67E-07	-0.522859589	5.52E-43	-0.379201011	9.46E-22	0.114992468	0.005015762	0.540759406	2.06E-46	0.29276168	3.33E-13	0.447649826	1.30E-30	0.060562049	0.140409024	0.04361829	0.288537289	0.263901362	6.38E-11
DSP	blue	-0.356220892	3.27E-19	0.356220892	3.27E-19	-0.159203972	9.75E-05	-0.377993719	1.30E-21	-0.396810062	7.73E-24	0.165200973	5.22E-05	0.531092833	1.55E-44	0.245311246	1.37E-09	0.168541037	3.65E-05	0.140515611	0.000593641	0.162457233	6.96E-05	0.310385629	9.88E-15
RNFT2	blue	-0.282612272	2.27E-12	0.282612272	2.27E-12	-0.192305198	2.35E-06	-0.393157076	2.15E-23	-0.430026283	3.92E-28	0.087558723	0.032875923	0.564298279	3.03E-51	0.088225715	0.031562199	0.276202968	7.32E-12	0.13911465	0.00067405	0.119993084	0.003401484	0.332186281	9.07E-17
AC113191.1	brown	-0.249377692	7.15E-10	0.249377692	7.15E-10	-0.127914805	0.001785142	-0.074086261	0.071181837	-0.255368734	2.69E-10	0.052444088	0.201828488	0.284193872	1.69E-12	0.143133684	0.000466735	0.006173687	0.880646031	0.503089748	1.98E-39	0.439468094	1.92E-29	0.126172382	0.002063543
GTF2IP14	brown	-0.204660455	4.88E-07	0.204660455	4.88E-07	0.035208324	0.39168843	-0.096284533	0.018916611	-0.145786447	0.00036427	0.047965381	0.243118609	0.074432096	0.0698686	0.026479585	0.519499546	0.454372679	1.34E-31	0.592823127	1.20E-57	0.391784794	3.14E-23	0.100602771	0.014168473
AC010186.3	brown	-0.208923316	2.78E-07	0.208923316	2.78E-07	0.002320212	0.954999706	-0.051349489	0.211414994	0.038972135	0.343031285	0.102781408	0.01219798	0.161313796	7.84E-05	0.213445575	1.51E-07	0.111529235	0.006509044	0.691180777	1.49E-85	0.560173889	2.27E-50	-0.052916086	0.197793747
AC015813.1	brown	-0.184464915	6.03E-06	0.184464915	6.03E-06	0.064133997	0.118430253	-0.09820054	0.016661097	-0.108042928	0.00840366	-0.007085272	0.863184798	0.149035269	0.000267361	0.067266456	0.101457595	0.600966261	1.35E-59	0.68615363	7.38E-84	0.344683127	5.18E-18	0.070486224	0.086086097
SNORD101	brown	-0.198998805	1.01E-06	0.198998805	1.01E-06	0.014717217	0.720378077	-0.073126564	0.074932097	-0.130385022	0.001449193	0.083445537	0.042051809	0.182321077	7.76E-06	0.059582286	0.146953625	0.450272483	5.40E-31	0.706624991	5.44E-91	0.460661396	1.54E-32	0.113127461	0.005776361
AC093788.1	brown	-0.207281401	3.46E-07	0.207281401	3.46E-07	0.049635085	0.227082479	-0.058702463	0.153026663	-0.176805684	1.46E-05	0.034818782	0.396952367	0.076068275	0.063921835	0.014406629	0.726039579	0.535125113	2.60E-45	0.850664452	1.85E-167	0.495187875	4.52E-38	0.153812741	0.000167711
MIR4284	brown	-0.184401681	6.08E-06	0.184401681	6.08E-06	-0.022761769	0.579814526	-0.122522789	0.002779506	-0.080844519	0.048904178	0.016130033	0.694821453	0.191746346	2.51E-06	0.199910044	9.03E-07	0.309403744	1.21E-14	0.58369551	1.57E-55	0.467411189	1.43E-33	0.146862736	0.000329024
SNORD117	brown	-0.230074345	1.41E-08	0.230074345	1.41E-08	-0.012550327	0.760179007	-0.08141452	0.047327473	-0.15974355	9.22E-05	0.105321701	0.010209459	0.164650294	5.53E-05	0.106513233	0.009380168	0.436274881	5.38E-29	0.742778506	3.18E-105	0.479544716	1.74E-35	0.072549463	0.077263725
LPGAT1	brown	-0.409050772	2.30E-25	0.409050772	2.30E-25	-0.210697538	2.19E-07	-0.330980446	1.19E-16	-0.376527233	1.91E-21	0.135625864	0.000920208	0.387408029	1.04E-22	0.297605907	1.30E-13	0.160881385	8.20E-05	0.442306386	7.60E-30	0.395822233	1.02E-23	0.264257448	6.00E-11
TNFRSF11A	brown	-0.243346449	1.87E-09	0.243346449	1.87E-09	-0.044853715	0.275085234	-0.150482397	0.000232477	-0.082960134	0.043265274	0.009041318	0.825951852	0.076075626	0.06389609	0.127218561	0.001891972	0.082041324	0.045643093	0.264657165	5.61E-11	0.219171011	6.81E-08	0.191724816	2.52E-06
MIR23B	brown	0.208593382	2.90E-07	-0.208593382	2.90E-07	0.284340219	1.65E-12	0.358441577	1.90E-19	0.198807741	1.04E-06	-0.092686756	0.023878491	-0.321539812	9.40E-16	-0.153282447	0.000176741	0.134972147	0.0009747	0.457938549	3.96E-32	0.360038783	1.28E-19	-0.164411436	5.67E-05
AP003065.1	brown	-0.163628122	6.16E-05	0.163628122	6.16E-05	-0.010166774	0.804699097	-0.022562406	0.583139191	-0.207151971	3.52E-07	0.075303351	0.066647946	-0.009299941	0.821056224	-0.053556427	0.192414512	0.349675848	1.59E-18	0.536762112	1.25E-45	0.316281992	2.88E-15	0.259250628	1.41E-10
AL121949.2	brown	-0.22570576	2.68E-08	0.22570576	2.68E-08	-0.151632406	0.000207844	-0.270785132	1.93E-11	-0.403179939	1.26E-24	0.058235772	0.156324388	0.237319822	4.75E-09	-0.014969639	0.715788064	0.33613242	3.72E-17	0.353654869	6.11E-19	0.243514434	1.82E-09	0.212972621	1.61E-07
GRHL1	brown	-0.308601314	1.43E-14	0.308601314	1.43E-14	-0.0320632	0.435389394	-0.264651858	5.61E-11	-0.20569034	4.27E-07	-0.002469536	0.952106949	0.247868851	9.11E-10	0.149746988	0.000249634	0.261478028	9.65E-11	0.312602388	6.24E-15	0.211965044	1.84E-07	-0.034943004	0.39526913
HOOK1	brown	-0.370232386	9.80E-21	0.370232386	9.80E-21	-0.110662267	0.006940444	-0.336965933	3.08E-17	-0.474905152	9.57E-35	0.046644041	0.256359742	0.417286338	1.99E-26	0.082199506	0.04522607	0.294502938	2.38E-13	0.480701864	1.13E-35	0.395006067	1.28E-23	0.235691049	6.09E-09
AC073149.1	brown	0.333411153	6.89E-17	-0.333411153	6.89E-17	0.264092538	6.18E-11	0.517280711	5.88E-42	0.30937979	1.22E-14	-0.14119832	0.000557771	-0.48682023	1.13E-36	-0.275357881	8.53E-12	-0.05621014	0.171263204	0.466792745	1.78E-33	0.300167968	7.82E-14	-0.240516732	2.90E-09
LINC01655	brown	-0.188306227	3.82E-06	0.188306227	3.82E-06	-0.023119939	0.573863907	-0.071041474	0.083635608	-0.145713069	0.000366797	-0.02362276	0.565559089	-0.177473482	1.36E-05	1.62E-05	0.999686164	0.166746141	4.43E-05	0.387556106	1.00E-22	0.254529248	3.09E-10	-0.096343703	0.018843158
AL136115.2	brown	-0.10403218	0.011179717	0.10403218	0.011179717	0.030262015	0.461630696	0.057986055	0.158110871	-0.069407454	0.0910123	-0.002838077	0.944970219	0.053158098	0.195747943	0.068649031	0.094609108	0.182238428	7.83E-06	0.909635556	4.93E-228	0.69499207	7.29E-87	0.039459887	0.337020455
LINC02595	brown	-0.125095692	0.00225488	0.125095692	0.00225488	4.07E-05	0.999209821	-0.00693691	0.866022331	0.005258824	0.898228447	-0.02893124	0.481571301	0.192870789	2.19E-06	0.185295209	5.47E-06	0.084446354	0.039640343	0.671746171	3.50E-79	0.564020579	3.47E-51	-0.066627191	0.104754535
RNU6-1157P	brown	-0.186486617	4.75E-06	0.186486617	4.75E-06	0.04773332	0.245408693	-0.016579605	0.686759461	-0.140756325	0.000580756	0.087213565	0.033573903	0.100239469	0.014523002	0.125465089	0.00218748	0.389326695	6.18E-23	0.757634758	8.66E-112	0.538133281	6.76E-46	0.084391789	0.039768734
DPY19L1P1	brown	-0.292872251	3.26E-13	0.292872251	3.26E-13	-0.039909423	0.331540773	-0.216281979	1.02E-07	-0.255430371	2.66E-10	0.018717667	0.648916379	0.280946279	3.09E-12	0.150026869	0.000242969	0.46034908	1.72E-32	0.745642131	1.87E-106	0.562940517	5.90E-51	0.240907509	2.73E-09
AC114402.1	brown	-0.137505001	0.000778853	0.137505001	0.000778853	0.04128939	0.315080581	0.03915833	0.34072868	-0.095455844	0.019971879	0.023563852	0.566529055	0.055529917	0.176511714	0.092089915	0.024802215	0.239751462	3.27E-09	0.904232117	6.27E-221	0.737631409	4.70E-103	0.048368358	0.239177524
MIR548AA1	brown	-0.123380127	0.002593471	0.123380127	0.002593471	-0.033071953	0.421076109	-0.036197501	0.378512717	-0.085868878	0.036414948	0.005705559	0.889636033	0.236674879	5.24E-09	0.105411757	0.01014458	0.256648336	2.17E-10	0.783478076	2.02E-124	0.625220839	9.68E-66	0.00958072	0.815749061
TXNP6	brown	-0.125854956	0.002118348	0.125854956	0.002118348	-0.014689819	0.720876885	-0.010296554	0.802257274	-0.104896977	0.010520435	-0.018381219	0.654814911	0.117089606	0.004269317	0.063655787	0.121206287	0.043618072	0.288539699	0.757217471	1.34E-111	0.652241973	2.94E-73	0.043081929	0.294512962
RPS15AP10	brown	-0.18244301	7.65E-06	0.18244301	7.65E-06	0.041885918	0.308133946	0.018140869	0.659041903	-0.104795297	0.010596119	0.032531863	0.428704961	0.067756009	0.098988943	0.108013462	0.008421579	0.291490589	4.25E-13	0.881171753	9.49E-195	0.64506331	3.46E-71	0.048542521	0.237488208
Z73420.1	brown	-0.186314485	4.84E-06	0.186314485	4.84E-06	0.115434252	0.004849376	-0.070336547	0.086756477	-0.161153943	7.97E-05	0.036622867	0.372931572	-0.058175567	0.15675369	-0.053855796	0.189936763	0.455780846	8.31E-32	0.396920193	7.50E-24	0.161736798	7.51E-05	0.253216366	3.83E-10
LINC00342	brown	-0.195539389	1.57E-06	0.195539389	1.57E-06	0.177949378	1.28E-05	-0.035722809	0.384801245	-0.000859198	0.983328318	0.04604777	0.262495647	-0.073963009	0.07165471	0.115482141	0.004831643	0.504028498	1.36E-39	0.461457744	1.17E-32	0.165118638	5.26E-05	0.189724966	3.21E-06
SNORA80E	brown	-0.154081599	0.0001633	0.154081599	0.0001633	0.01069836	0.794709606	0.004734006	0.908337847	-0.114383907	0.00525339	-0.028470728	0.488579043	0.087770225	0.032454379	0.049334704	0.229910475	0.218402287	7.58E-08	0.875632103	2.87E-189	0.782979921	3.67E-124	0.032711896	0.426153099
AL109614.1	brown	-0.11458931	0.005172075	0.11458931	0.005172075	0.118570593	0.003804361	0.089360476	0.029430288	-0.0814023	0.047360822	0.032664554	0.426823287	0.050080756	0.222932344	0.023504878	0.567500919	0.305201847	2.85E-14	0.85866463	5.49E-174	0.613520937	1.04E-62	0.048296982	0.239872278
AL022067.1	brown	-0.129011035	0.001628099	0.129011035	0.001628099	0.030291185	0.461198816	0.066929004	0.103187546	0.014393424	0.726280613	0.313363384	5.32E-15	0.095293681	0.020184273	0.196979524	1.31E-06	0.126413187	0.002022836	0.767912579	1.29E-116	0.587710422	1.88E-56	0.003550239	0.931192283
AC087276.1	brown	-0.134377492	0.001026843	0.134377492	0.001026843	0.044009703	0.284228303	0.077945027	0.057620662	-0.035559415	0.386980483	0.033495827	0.415144884	0.030813546	0.453503251	0.077160001	0.060190744	0.145261221	0.00038272	0.843762474	3.96E-162	0.608124175	2.36E-61	0.029688579	0.470166276
PABPC4-AS1	brown	-0.139822812	0.000632221	0.139822812	0.000632221	0.029415473	0.474261831	0.033011221	0.421929978	-0.110392725	0.007079693	0.051301108	0.211846167	0.08718918	0.033623688	0.053660798	0.191548003	0.327732284	2.44E-16	0.911096053	4.97E-230	0.651443089	5.03E-73	0.043012853	0.295288519
RNU6-216P	brown	-0.163084635	6.52E-05	0.163084635	6.52E-05	0.012705566	0.757305002	-0.02782831	0.49844578	-0.097463857	0.017498809	0.20284019	6.19E-07	0.161733897	7.51E-05	0.044562083	0.278221523	0.35108515	1.13E-18	0.640793125	5.57E-70	0.46177651	1.04E-32	0.115651037	0.004769567
FAM227A	brown	-0.176472508	1.52E-05	0.176472508	1.52E-05	0.287002307	9.99E-13	-0.08817096	0.031668328	-0.145006503	0.000391978	0.056326203	0.170379438	0.051564341	0.209507882	0.12281844	0.002714022	0.444404231	3.81E-30	0.500594899	5.37E-39	0.242300478	2.20E-09	0.111435635	0.006554431
GTF2IP9	brown	-0.166653534	4.47E-05	0.166653534	4.47E-05	0.064728918	0.11504642	0.029236803	0.476951741	-0.085432874	0.037378945	0.056488275	0.169151047	0.06301651	0.124996312	0.060328871	0.141945956	0.330391405	1.35E-16	0.839039044	1.26E-158	0.599785804	2.61E-59	0.031729438	0.44018612
SAP30L-AS1	brown	-0.132260479	0.00123409	0.132260479	0.00123409	0.088735199	0.030589202	0.085610232	0.036984227	0.034433598	0.402199043	0.015971113	0.697679595	-0.067270866	0.101435141	0.097627475	0.017309636	0.154068519	0.000163512	0.780867312	4.56E-123	0.528623181	4.58E-44	-0.018772064	0.64796475
AC008115.3	brown	-0.264254758	6.01E-11	0.264254758	6.01E-11	0.012609364	0.759085643	-0.044789664	0.27577198	0.008730176	0.831850594	0.270812415	1.92E-11	0.192621093	2.26E-06	0.172603018	2.34E-05	0.383485837	3.02E-22	0.806432274	3.39E-137	0.563967817	3.56E-51	0.044574278	0.278089897
AL023807.1	brown	-0.088267007	0.031482368	0.088267007	0.031482368	0.041157689	0.316627975	0.081737024	0.046454424	-0.010111347	0.805742529	-0.077264552	0.059843079	0.014564776	0.723154938	0.08322862	0.042590483	0.060949292	0.137884868	0.788906161	2.68E-127	0.645291041	2.98E-71	-0.065691371	0.109733283
SNORA13	brown	-0.097947554	0.016944731	0.097947554	0.016944731	0.095082088	0.020464363	0.055588452	0.176055419	-0.031524368	0.443148266	0.030132015	0.463558134	0.049488995	0.228454763	0.059455418	0.14781782	0.194660028	1.75E-06	0.848346485	1.22E-165	0.753544884	6.19E-110	0.021914379	0.594006765
AL590723.1	brown	-0.136745762	0.000833353	0.136745762	0.000833353	0.0142829	0.72829913	0.017374633	0.67258969	-0.097344973	0.017637394	0.035326379	0.390101528	0.123904037	0.002485451	0.147551147	0.000308178	0.137649497	0.000768862	0.856836869	1.84E-172	0.639091068	1.66E-69	0.042480056	0.301316377
AC116914.2	brown	-0.248660304	8.03E-10	0.248660304	8.03E-10	0.032659185	0.426899328	-0.110653726	0.006944818	-0.067257297	0.101504244	0.254134297	3.30E-10	0.116791816	0.004368796	0.068518424	0.095239826	0.673579008	9.20E-80	0.567883291	5.14E-52	0.230267147	1.37E-08	0.133820843	0.001077975
AC131971.1	brown	-0.080048638	0.05117908	0.080048638	0.05117908	0.051299621	0.211859433	0.102487438	0.012448883	-0.007130702	0.862316259	-0.008784333	0.830823182	0.036834352	0.370175752	0.073503607	0.073439944	0.082783024	0.04371532	0.899740244	2.45E-215	0.764581786	5.04E-115	-0.005374001	0.896011975
RNU6-882P	brown	-0.214730072	1.26E-07	0.214730072	1.26E-07	0.025216612	0.539621703	-0.101677431	0.013163963	-0.196546712	1.38E-06	0.004884565	0.905436081	0.025053316	0.542251528	-0.012518435	0.760769836	0.576017641	8.45E-54	0.66084331	8.14E-76	0.289838755	5.83E-13	0.103384339	0.011697321
LINC01535	brown	-0.202798954	6.22E-07	0.202798954	6.22E-07	-0.10242472	0.012502999	-0.176885941	1.45E-05	-0.182891994	7.26E-06	0.041998907	0.30682966	0.364233589	4.49E-20	0.165671645	4.96E-05	0.242719475	2.06E-09	0.53314976	6.26E-45	0.427292845	9.24E-28	0.060006442	0.144092349
CHCHD2P9	brown	-0.172455477	2.38E-05	0.172455477	2.38E-05	-0.14133181	0.000550998	-0.345318052	4.46E-18	-0.176168033	1.57E-05	0.058714276	0.152943882	0.311385385	8.03E-15	0.105034001	0.010419202	0.090093761	0.028119374	-0.295233888	2.06E-13	-0.149233921	0.000262298	0.106839657	0.0091637
POU3F2	brown	-0.130441312	0.001442264	0.130441312	0.001442264	-0.042626144	0.299655516	-0.103556379	0.011557839	-0.079166052	0.053804478	0.096063681	0.019192983	0.113892402	0.005452664	0.195536008	1.57E-06	0.097873246	0.01702884	0.245449513	1.34E-09	0.177435569	1.36E-05	-0.042100563	0.305659307
BCAR3-AS1	brown	-0.279570631	3.97E-12	0.279570631	3.97E-12	-0.037408905	0.362752769	-0.245774953	1.27E-09	-0.392479215	2.59E-23	0.071507428	0.081622966	0.167050052	4.28E-05	-0.086609204	0.034826501	0.312024134	7.04E-15	0.430732778	3.14E-28	0.310008166	1.07E-14	0.485590132	1.81E-36
AC090739.1	brown	-0.129766998	0.001527302	0.129766998	0.001527302	0.08836167	0.031300001	0.070613882	0.085517646	-0.067839012	0.098575171	0.015000119	0.715234514	0.061523121	0.134208837	0.05586803	0.17388812	0.287465769	9.15E-13	0.896724486	9.89E-212	0.633725646	5.02E-68	0.023713227	0.564071037
MIR643	brown	-0.077890445	0.057796364	0.077890445	0.057796364	0.075674568	0.065313272	0.086704438	0.034626515	-0.034681478	0.398817868	0.016350683	0.690860246	0.031773104	0.439556851	0.069361676	0.091226243	0.203026271	6.04E-07	0.847445522	6.11E-165	0.635989609	1.20E-68	0.003029703	0.941261106
AL158166.1	brown	-0.159364249	9.59E-05	0.159364249	9.59E-05	-0.070827329	0.08457394	-0.084808312	0.038797527	-0.072598043	0.077065205	0.033229342	0.418868016	0.109340494	0.007647547	0.230749845	1.28E-08	0.102312831	0.012600058	0.480134086	1.40E-35	0.342226857	9.18E-18	-0.101703999	0.013139946
ZNF738	brown	-0.223828463	3.51E-08	0.223828463	3.51E-08	-0.074190669	0.07078326	-0.186788512	4.58E-06	-0.200763698	8.10E-07	0.078617814	0.055491078	0.378663059	1.09E-21	0.130454985	0.001440586	0.339249606	1.83E-17	0.409954595	1.76E-25	0.238394352	4.03E-09	0.07193374	0.079816064
STK32A	brown	-0.337948656	2.46E-17	0.337948656	2.46E-17	-0.024996346	0.54317052	-0.237347455	4.73E-09	-0.117492911	0.004137857	0.039821305	0.332610343	-0.05324471	0.195019557	0.169629977	3.24E-05	0.335095146	4.71E-17	0.376533283	1.91E-21	0.189334178	3.37E-06	-0.029905184	0.466931939
SLF1	brown	-0.229554135	1.53E-08	0.229554135	1.53E-08	-0.07861341	0.055504803	-0.178136546	1.26E-05	-0.171645121	2.60E-05	0.131475659	0.00132025	0.414236626	4.96E-26	0.200430976	8.45E-07	0.147226187	0.000317859	0.537959332	7.31E-46	0.47212997	2.62E-34	0.055321824	0.178140976
AL390728.3	brown	-0.194464636	1.80E-06	0.194464636	1.80E-06	-0.075732039	0.065108618	-0.136841878	0.000826264	-0.242689733	2.07E-09	0.042168141	0.304882919	0.01375451	0.737974985	0.040247329	0.327459864	0.419339916	1.07E-26	0.407668843	3.44E-25	0.280908758	3.11E-12	0.0148525	0.717916846
ZNF587	brown	-0.345807197	3.98E-18	0.345807197	3.98E-18	-0.003936825	0.923721497	-0.163641929	6.15E-05	-0.292986458	3.19E-13	0.143871107	0.000435842	0.215760951	1.10E-07	0.141382396	0.000548451	0.526287351	1.26E-43	0.723307316	2.82E-97	0.470263792	5.14E-34	0.254814473	2.95E-10
RN7SL809P	brown	-0.149364446	0.000259021	0.149364446	0.000259021	0.005449494	0.894559635	-0.000834169	0.983813918	-0.10081933	0.013960787	0.009772247	0.812133698	0.157113694	0.000120537	0.050141661	0.222369428	0.298999028	9.86E-14	0.862150093	5.87E-177	0.678737491	2.03E-81	0.0543471	0.185921385
ANKRD61	brown	-0.253407032	3.71E-10	0.253407032	3.71E-10	-0.025439731	0.536038767	-0.090783431	0.026932557	-0.186065077	4.99E-06	0.065198504	0.112429427	0.21393306	1.41E-07	0.139439178	0.000654572	0.446391626	1.98E-30	0.889684508	9.95E-204	0.597516302	9.19E-59	0.0867163	0.034601676
LINC01389	brown	-0.245775049	1.27E-09	0.245775049	1.27E-09	-0.015732476	0.701979493	-0.176503969	1.51E-05	-0.193612783	2.00E-06	0.007409655	0.856986885	0.206386879	3.89E-07	0.107748314	0.008584361	0.363074488	6.01E-20	0.614562468	5.66E-63	0.422253295	4.39E-27	0.181031007	9.01E-06
AC013394.1	brown	-0.086267796	0.035551541	0.086267796	0.035551541	0.039990362	0.330560294	0.094524086	0.021219274	-0.040812837	0.320703279	-0.030508002	0.457995796	0.014836008	0.718216743	0.061283317	0.135735752	0.137185729	0.000801356	0.915175786	8.50E-236	0.728664245	2.15E-99	0.002349468	0.954432896
EMB	brown	-0.256314489	2.30E-10	0.256314489	2.30E-10	0.016182007	0.693887633	-0.103995306	0.011208624	0.053137534	0.195921172	0.108774411	0.007969597	-0.088604433	0.030836452	0.206376783	3.90E-07	0.115208406	0.004933802	0.316822815	2.57E-15	0.156864119	0.000123613	-0.050405161	0.219945696
AC245884.8	brown	-0.206480202	3.84E-07	0.206480202	3.84E-07	0.108174951	0.008323792	-0.048110267	0.241696426	-0.090621508	0.027207256	0.109694053	0.007452356	0.026258971	0.522986396	0.041542428	0.312121485	0.624549987	1.46E-65	0.761754623	1.08E-113	0.391029558	3.87E-23	0.108969436	0.007857303
AC083798.1	brown	-0.135863558	0.000901102	0.135863558	0.000901102	0.068219869	0.096694208	0.041962786	0.307246217	-0.076935624	0.060942509	0.050101152	0.222743718	0.039905086	0.331593358	0.016829462	0.682294135	0.272173997	1.51E-11	0.853760366	6.13E-170	0.630379821	4.06E-67	0.04725018	0.25022487
AL445187.1	brown	-0.140773824	0.00057983	0.140773824	0.00057983	-0.037096841	0.366772896	-0.002266181	0.956046573	-0.154753145	0.000152753	-0.028981804	0.480805196	0.071654885	0.080994269	0.017018277	0.678927056	0.125482529	0.002184344	0.751387282	5.69E-109	0.572758822	4.44E-53	-0.038051755	0.354558473
SNORD59A	brown	-0.138191019	0.000732467	0.138191019	0.000732467	-0.018082192	0.660075501	-0.046175893	0.261168737	-0.130509504	0.001433911	0.022170608	0.589698698	0.103200971	0.011847626	0.016923878	0.680609642	0.34659996	3.30E-18	0.687686226	2.26E-84	0.538211078	6.53E-46	0.082081035	0.045538098
AC092535.5	brown	-0.195742136	1.53E-06	0.195742136	1.53E-06	0.137733786	0.000763089	-0.09091366	0.026713362	-0.080370016	0.05025005	0.09793321	0.016960939	0.121594241	0.002994642	0.258024244	1.73E-10	0.556867675	1.12E-49	0.465812459	2.52E-33	0.207728126	3.26E-07	0.165189625	5.22E-05
AC098934.3	brown	-0.16660309	4.49E-05	0.16660309	4.49E-05	-0.008574691	0.834801893	-0.07706132	0.060520419	-0.160993478	8.11E-05	0.007615776	0.85305313	0.075490671	0.06597168	0.018267295	0.656817105	0.205160461	4.57E-07	0.765625722	1.61E-115	0.600750647	1.53E-59	0.031209718	0.447715243
AC004884.2	brown	-0.125821849	0.00212414	0.125821849	0.00212414	0.005705783	0.889631746	0.007505822	0.855151113	-0.093266648	0.023009656	-0.00903347	0.826100522	0.114607865	0.005164785	0.065690187	0.109739698	0.112900243	0.005875787	0.874457023	3.87E-188	0.71997561	5.52E-96	-0.000319481	0.993800473
AL133370.1	brown	-0.158907435	0.000100454	0.158907435	0.000100454	-0.02581863	0.529981761	-0.125677313	0.002149596	-0.103955304	0.011240059	0.094368637	0.02143384	0.139535525	0.000648891	0.094634982	0.021067347	0.105974863	0.009747142	0.367967092	1.75E-20	0.252968791	3.99E-10	0.129466914	0.001566607
AP006621.2	brown	-0.184749251	5.83E-06	0.184749251	5.83E-06	0.076512416	0.062381567	-0.054960935	0.18099298	-0.098653839	0.016163272	0.059752413	0.145800816	0.041538798	0.312163813	0.015608069	0.704224918	0.713137499	2.17E-93	0.680370061	5.99E-82	0.330259203	1.39E-16	0.11898173	0.00368369
AC023090.1	brown	-0.177148336	1.41E-05	0.177148336	1.41E-05	-0.064724855	0.115069267	-0.164085119	5.87E-05	-0.198463722	1.09E-06	-0.059996586	0.144158347	0.103988796	0.011213735	-0.029918984	0.466726299	-0.011215634	0.78502117	0.36730566	2.07E-20	0.364957824	3.75E-20	0.194433669	1.80E-06
MAL2-AS1	brown	-0.08198282	0.045798146	0.08198282	0.045798146	0.058323623	0.15569954	0.089613202	0.02897268	-0.058657858	0.153339555	-0.066132504	0.107363607	-0.012131245	0.767954035	0.02380136	0.562623189	0.192663843	2.24E-06	0.907327864	6.03E-225	0.711020935	1.33E-92	0.010542091	0.79764278
AP001767.4	brown	-0.123385202	0.002592404	0.123385202	0.002592404	0.081324954	0.047572364	0.06613869	0.107330666	-0.048102092	0.241776516	0.09565631	0.019712009	0.014315967	0.727695019	0.007026034	0.864317553	0.380024975	7.60E-22	0.854753377	9.54E-171	0.587299802	2.33E-56	0.011911692	0.772036652
MEG3	brown	-0.128339631	0.001722704	0.128339631	0.001722704	0.075853438	0.064678053	0.01416987	0.730365371	-0.007944177	0.846793244	0.121586256	0.002996556	-0.011632577	0.77723595	0.318669611	1.74E-15	0.337456647	2.75E-17	0.357779196	2.23E-19	0.149147855	0.000264481	0.057822266	0.15929097
AC063965.2	brown	-0.081621007	0.046766922	0.081621007	0.046766922	0.061388359	0.135065277	0.096071759	0.019182813	-0.029326354	0.475602501	-0.019816397	0.629807707	0.033034345	0.421604741	0.046029019	0.262690229	0.18123265	8.81E-06	0.919991164	5.46E-243	0.723590096	2.19E-97	-0.003396523	0.934164573
AC104534.1	brown	-0.115626577	0.004778512	0.115626577	0.004778512	0.067948174	0.098033086	-0.001351307	0.97378236	-0.110571868	0.006986869	0.102731216	0.012240499	0.017978466	0.66190423	0.002944091	0.942918066	0.470406933	4.89E-34	0.557658549	7.65E-50	0.307752999	1.70E-14	0.105229341	0.01027638
RNU6-130P	brown	-0.080864909	0.048847029	0.080864909	0.048847029	0.028086021	0.494475008	0.11563932	0.00477385	-0.018564428	0.651600241	-0.03733315	0.363726144	0.003007009	0.941700317	0.033241824	0.418693194	0.095616072	0.019763934	0.857072667	1.17E-172	0.683370594	6.20E-83	0.042153763	0.305048001
AC009237.15	brown	-0.143990428	0.000431026	0.143990428	0.000431026	0.063394991	0.122741472	-0.055284842	0.178431691	-0.0939841	0.021972732	-0.014848669	0.717986499	-0.039977328	0.330718057	0.070292589	0.086954155	0.324188292	5.30E-16	0.503231968	1.87E-39	0.281065538	3.02E-12	-0.070198158	0.087380035
AC022211.4	brown	-0.317030286	2.46E-15	0.317030286	2.46E-15	-0.12793296	0.001782431	-0.29053771	5.11E-13	-0.32600773	3.56E-16	0.052069205	0.205075469	0.280230773	3.52E-12	0.073634728	0.072926746	0.607849345	2.76E-61	0.531638567	1.22E-44	0.234365387	7.44E-09	0.183486908	6.77E-06
AL591806.2	brown	-0.162146292	7.19E-05	0.162146292	7.19E-05	0.012468158	0.761701571	-0.024558944	0.550251888	-0.138061006	0.000741056	0.017980666	0.661865416	-0.011993286	0.770518659	-0.009106265	0.824721798	0.426690565	1.11E-27	0.717053022	7.24E-95	0.3688116	1.41E-20	-0.041105096	0.317247298
AL109761.1	brown	-0.195158255	1.65E-06	0.195158255	1.65E-06	-0.080638788	0.049483959	-0.128533361	0.001694901	-0.216524221	9.85E-08	0.019992994	0.626758901	0.196545395	1.38E-06	0.089198757	0.029726354	0.163589927	6.18E-05	0.572411512	5.29E-53	0.436538346	4.95E-29	0.145052525	0.00039029
SNORD9	brown	-0.109757714	0.007417688	0.109757714	0.007417688	0.044951935	0.274034386	0.053183968	0.195530179	-0.076241361	0.063317894	0.038101007	0.353935508	0.049376134	0.22951894	0.034940016	0.395309568	0.212943215	1.61E-07	0.830141845	2.50E-152	0.805212214	1.79E-136	0.025144975	0.540774613
RN7SL663P	brown	-0.149292205	0.00026083	0.149292205	0.00026083	0.047145733	0.251274639	-0.016349033	0.690889835	-0.108153162	0.008336926	0.073739393	0.072519201	0.111647881	0.006451917	0.08642929	0.035206994	0.378430447	1.16E-21	0.725201214	5.10E-98	0.677766917	4.19E-81	0.086246445	0.035597306
RPL29P14	brown	-0.134605272	0.001006573	0.134605272	0.001006573	0.012223639	0.766237852	-0.012380809	0.763321123	-0.076276807	0.063194795	0.010395079	0.800404822	0.110165617	0.007198957	0.116655204	0.004415129	0.19906412	1.01E-06	0.807017463	1.52E-137	0.750556391	1.33E-108	0.031969584	0.436731773
AL162724.2	brown	-0.104753948	0.010627034	0.104753948	0.010627034	0.056779747	0.166958588	0.044491177	0.278987728	-0.064414331	0.116826173	0.011049855	0.788122641	-0.001366303	0.97349153	0.042808013	0.297596401	0.274835863	9.37E-12	0.829765557	4.52E-152	0.693818354	1.85E-86	0.04198042	0.30704281
AC016831.1	brown	-0.130239299	0.001467272	0.130239299	0.001467272	0.004114053	0.920298755	-0.010663225	0.795368836	-0.017327932	0.673418907	-0.029700013	0.469995237	0.072457635	0.077640114	0.064432417	0.116723272	0.213858292	1.42E-07	0.759177417	1.69E-112	0.59608626	2.02E-58	-0.090226139	0.027888147
AL606489.1	brown	-0.260085611	1.22E-10	0.260085611	1.22E-10	-0.1071173	0.008983093	-0.169160294	3.41E-05	-0.186393644	4.80E-06	-0.016840506	0.682097015	0.274527405	9.90E-12	0.136418488	0.000857916	0.195269052	1.62E-06	0.482160037	6.56E-36	0.416016045	2.91E-26	0.519860726	1.98E-42
AC053527.1	brown	-0.094022807	0.02191796	0.094022807	0.02191796	0.044494821	0.278948317	0.095742065	0.019601745	-0.017052301	0.678320992	0.041295657	0.315007078	0.02220278	0.589158797	0.057808226	0.159392436	0.139478822	0.000652229	0.865354875	9.20E-180	0.729305415	1.19E-99	-0.01224971	0.7657538
RWDD4P1	brown	-0.098349579	0.016495956	0.098349579	0.016495956	0.03936814	0.338145909	0.054663551	0.183368419	-0.057223132	0.163664388	-0.001159933	0.97749427	0.074770476	0.068602937	0.075536168	0.065808281	0.093973955	0.021987107	0.888391042	2.56E-202	0.734888763	6.43E-102	0.007414245	0.85689926
AC092964.1	brown	-0.103322323	0.011747966	0.103322323	0.011747966	0.000959541	0.981381632	0.045625455	0.266902192	-0.033876963	0.409853966	0.011585373	0.778116247	0.10400786	0.011198775	0.143648837	0.000444947	0.084174827	0.040282724	0.87238808	3.53E-186	0.748914608	7.03E-108	0.007192366	0.861137636
PSMA6P1	brown	-0.15738825	0.000117235	0.15738825	0.000117235	-0.132151681	0.001245717	-0.176966737	1.44E-05	-0.14264101	0.000488497	0.051870947	0.206807877	0.266557749	4.04E-11	0.120205743	0.003344703	0.024240034	0.555443351	0.282493592	2.32E-12	0.248922773	7.70E-10	0.028766056	0.484078655
AC114748.1	brown	-0.148333539	0.000285986	0.148333539	0.000285986	0.040834277	0.320448917	0.022788834	0.579363867	-0.098822528	0.01598137	0.022290733	0.587683961	0.081129053	0.048111704	0.090489904	0.027432295	0.323832147	5.73E-16	0.854263504	2.39E-170	0.591415413	2.57E-57	0.039557244	0.3358288
RN7SKP287	brown	-0.138688594	0.000700438	0.138688594	0.000700438	0.026846836	0.513721707	0.027754306	0.499589137	-0.131857654	0.001277644	0.018266374	0.656833306	0.08710558	0.03379485	0.036079782	0.380066291	0.276969995	6.38E-12	0.87586654	1.71E-189	0.590963794	3.28E-57	0.085268951	0.037746936
XKR9	brown	-0.288818549	7.08E-13	0.288818549	7.08E-13	-0.100131144	0.014630211	-0.25643857	2.25E-10	-0.167814574	3.95E-05	0.040206801	0.327947598	0.204944284	4.70E-07	0.122775396	0.002723467	0.132840694	0.001173756	0.371842994	6.47E-21	0.305133329	2.89E-14	0.101237797	0.013567046
MIR593	brown	-0.214459673	1.31E-07	0.214459673	1.31E-07	-0.036282414	0.377394507	-0.104383298	0.010907751	-0.133267001	0.001131172	0.127657245	0.001823999	0.212838562	1.64E-07	0.207564325	3.33E-07	0.356159202	3.32E-19	0.715043647	4.17E-94	0.577241568	4.51E-54	0.072571721	0.077172718
AF117829.1	brown	-0.169449285	3.31E-05	0.169449285	3.31E-05	-0.018077388	0.66016015	-0.071221116	0.082854965	-0.095522865	0.019884668	0.071828642	0.080258474	0.216714034	9.60E-08	0.106652606	0.009287193	0.349846564	1.53E-18	0.864797862	2.86E-179	0.681220476	3.16E-82	0.067223012	0.10167901
AL355379.1	brown	-0.193762354	1.96E-06	0.193762354	1.96E-06	-0.136606245	0.000843744	-0.129789772	0.001524357	-0.270812648	1.92E-11	0.029681719	0.470268924	0.141205271	0.000557417	-0.005273292	0.897949982	0.218659708	7.32E-08	0.558183708	5.94E-50	0.373425248	4.30E-21	0.130373899	0.001450565
AC073957.3	brown	-0.250993401	5.51E-10	0.250993401	5.51E-10	0.041521	0.31237137	-0.134815437	0.000988199	-0.209164218	2.69E-07	0.051182328	0.212907427	0.095505253	0.019907554	0.065361739	0.111530766	0.680829563	4.24E-82	0.635698848	1.44E-68	0.275956531	7.66E-12	0.192300429	2.35E-06
NME2	brown	-0.30770021	1.71E-14	0.30770021	1.71E-14	-0.282279224	2.41E-12	-0.530900019	1.69E-44	-0.318029721	1.99E-15	0.060411957	0.141396846	0.371249054	7.54E-21	0.125264604	0.002223829	0.13148599	0.00131908	-0.455900497	7.98E-32	-0.31990991	1.33E-15	0.16109866	8.02E-05
SCAT2	brown	-0.274172564	1.05E-11	0.274172564	1.05E-11	-0.063542371	0.121872063	-0.242140472	2.26E-09	-0.266774344	3.89E-11	0.081060274	0.048302271	0.377591583	1.45E-21	0.084210412	0.040198037	0.557797924	7.15E-50	0.773560483	2.24E-119	0.474810448	9.91E-35	0.19173706	2.51E-06
AC108860.1	brown	-0.087505196	0.032983348	0.087505196	0.032983348	0.036472799	0.374894756	0.057328524	0.162888603	-0.0840727	0.040526603	-0.017117187	0.677165768	0.039986266	0.330609864	0.038643765	0.347116207	0.12426888	0.00241267	0.876751324	2.36E-190	0.760248702	5.41E-113	0.029672797	0.470402427
AC092338.1	brown	-0.084442789	0.039648722	0.084442789	0.039648722	0.099510761	0.015257705	0.109555207	0.007528472	-0.005859183	0.886684198	0.01319736	0.748222485	0.014865508	0.717680338	0.07761496	0.058689956	0.205858811	4.17E-07	0.901080426	5.60E-217	0.654157501	8.05E-74	0.031669365	0.441052678
AL157838.1	brown	-0.279260937	4.20E-12	0.279260937	4.20E-12	-0.058731418	0.152823815	-0.134837036	0.000986328	-0.168058905	3.84E-05	0.072599813	0.077057977	0.214635173	1.28E-07	0.213730573	1.45E-07	0.396918788	7.50E-24	0.800529204	9.43E-134	0.558575648	4.92E-50	0.08234857	0.044836024
RALGPS2	brown	-0.455180667	1.02E-31	0.455180667	1.02E-31	-0.100040984	0.014719971	-0.319106807	1.58E-15	-0.239842455	3.22E-09	0.280648622	3.26E-12	0.471363716	3.46E-34	0.398820468	4.38E-24	0.185667844	5.23E-06	0.535248852	2.46E-45	0.439111653	2.15E-29	0.236548715	5.34E-09
SCARNA8	brown	-0.112957724	0.00585049	0.112957724	0.00585049	0.047986529	0.242910657	0.046698533	0.255803991	-0.035761296	0.384289019	0.040666094	0.322447748	0.099172	0.015610229	0.064093289	0.118664611	0.153661214	0.000170246	0.850032291	5.84E-167	0.783324537	2.43E-124	-0.021478561	0.601367094
AC024580.1	brown	-0.16510803	5.27E-05	0.16510803	5.27E-05	0.03817732	0.352971626	-0.080822189	0.048966831	-0.185155936	5.56E-06	0.061184764	0.136367142	0.068771519	0.094020634	-0.030594773	0.456717448	0.575334852	1.20E-53	0.552205835	1.03E-48	0.267254931	3.58E-11	0.134959307	0.0009758
AP003352.1	brown	-0.283411844	1.96E-12	0.283411844	1.96E-12	-0.063984927	0.119290227	-0.309956745	1.08E-14	-0.339187021	1.85E-17	0.095257407	0.020232052	0.252300991	4.45E-10	0.055373246	0.177737334	0.51869038	3.25E-42	0.550912699	1.89E-48	0.372247494	5.83E-21	0.133978122	0.001063295
MIR579	brown	-0.156478818	0.000128508	0.156478818	0.000128508	-0.018415326	0.654215966	-0.021483961	0.601275646	-0.123524244	0.002563338	0.009042893	0.825922016	0.166512181	4.54E-05	0.134709994	0.000997379	0.214846361	1.24E-07	0.760812144	2.96E-113	0.545618994	2.23E-47	0.045988874	0.263107149
STAG3	brown	-0.153526258	0.000172534	0.153526258	0.000172534	0.007959959	0.846492659	-0.079188407	0.053736621	-0.035274471	0.390798799	0.196247689	1.44E-06	0.277522317	5.77E-12	0.18724424	4.34E-06	0.276362336	7.12E-12	0.331315434	1.10E-16	0.190067774	3.08E-06	0.043570981	0.289061053
AC069257.3	brown	-0.144964152	0.000393538	0.144964152	0.000393538	0.176252629	1.56E-05	-0.03374979	0.411614914	-0.091704481	0.025415017	0.053194883	0.195438354	0.173225073	2.18E-05	0.089051717	0.029997759	0.4340756	1.09E-28	0.62751469	2.38E-66	0.333237662	7.17E-17	0.073377602	0.07393589
AC114489.1	brown	-0.094084986	0.021830224	0.094084986	0.021830224	0.03161562	0.441828769	0.098848912	0.015953083	-0.046607583	0.256732037	0.023233221	0.571987873	-0.001788287	0.965308896	0.022516611	0.583904142	0.194343744	1.82E-06	0.794523951	2.30E-130	0.587371314	2.25E-56	-0.011922955	0.771827063
AC120114.3	brown	-0.238688732	3.85E-09	0.238688732	3.85E-09	0.075994644	0.064180191	-0.107510117	0.008732982	-0.098468291	0.016365447	0.131194082	0.001352488	0.087425256	0.033144337	0.107468223	0.008759358	0.712311479	4.40E-93	0.67991355	8.44E-82	0.336543926	3.39E-17	0.138502569	0.000712257
AL031432.2	brown	-0.215259927	1.17E-07	0.215259927	1.17E-07	-0.049033482	0.232771389	-0.107237911	0.008905629	-0.147111945	0.00032133	0.188573338	3.70E-06	0.11388426	0.005456022	0.059553892	0.147146699	0.445604507	2.56E-30	0.463947685	4.87E-33	0.262241338	8.48E-11	0.136509742	0.000851001
RNU6-418P	brown	-0.186418781	4.78E-06	0.186418781	4.78E-06	0.170398345	2.98E-05	-0.044227385	0.281850774	-0.05264244	0.200125701	0.081082653	0.048240195	-0.087212827	0.033575409	0.083446979	0.042048246	0.495933326	3.38E-38	0.509978951	1.22E-40	0.186739255	4.61E-06	0.062764703	0.126514236
AC011442.1	brown	-0.157747797	0.000113041	0.157747797	0.000113041	0.154257733	0.000160469	-0.022595536	0.582586086	-0.081206945	0.047896647	-0.00982385	0.811160308	0.050112972	0.222634456	0.09202769	0.024900274	0.323242768	6.51E-16	0.665897542	2.33E-77	0.471800479	2.96E-34	0.097921634	0.016974028
SNORD69	brown	-0.19977724	9.19E-07	0.19977724	9.19E-07	-0.008651959	0.833334954	-0.123190397	0.002633634	-0.240349558	2.98E-09	0.059869374	0.145012289	0.154033023	0.000164089	0.047621328	0.246519275	0.537011632	1.12E-45	0.718559765	1.93E-95	0.432772363	1.65E-28	0.141404622	0.000547335
C6orf141	brown	-0.251346225	5.20E-10	0.251346225	5.20E-10	0.033882546	0.409776756	-0.212205831	1.78E-07	-0.02234402	0.586791235	-0.004269386	0.917300081	0.255893385	2.46E-10	0.213482728	1.50E-07	0.322589236	7.50E-16	0.28589895	1.23E-12	0.171946516	2.52E-05	0.249586138	6.92E-10
EGOT	brown	-0.18600283	5.03E-06	0.18600283	5.03E-06	0.047210043	0.250627908	-0.050889884	0.215536609	0.015310995	0.709597192	0.012035217	0.769738908	-0.004733808	0.908341654	0.227149581	2.17E-08	0.145141406	0.000387049	0.58578812	5.21E-56	0.420638994	7.19E-27	0.030541924	0.457495813
AC004253.1	brown	-0.233996015	7.87E-09	0.233996015	7.87E-09	0.061731025	0.132895789	-0.108807043	0.007950708	-0.123942954	0.002477593	0.07436768	0.070111693	0.106445618	0.009425572	0.049084921	0.232281058	0.673403151	1.05E-79	0.74599529	1.32E-106	0.422514041	4.05E-27	0.086627948	0.034787061
AC007342.8	brown	-0.214137547	1.37E-07	0.214137547	1.37E-07	-0.027093339	0.50986235	-0.142567039	0.000491844	-0.194128308	1.87E-06	-0.061018702	0.137436148	0.103282065	0.011780945	0.036335431	0.376697371	0.19641114	1.41E-06	0.30993139	1.08E-14	0.141158576	0.000559803	0.184358053	6.11E-06
AC104741.1	brown	-0.114311598	0.005282289	0.114311598	0.005282289	0.019452466	0.63611055	0.033063548	0.421194221	-0.014724701	0.720241838	-0.010434018	0.79967299	0.095327794	0.020139431	0.099867101	0.014894452	0.122669011	0.002746941	0.795993895	3.49E-131	0.64661099	1.25E-71	-0.017864481	0.663916146
RNU6-652P	brown	-0.164184107	5.81E-05	0.164184107	5.81E-05	0.027768721	0.499366309	-0.001580162	0.96934421	-0.141949384	0.000520642	0.018284269	0.656518628	0.109491415	0.007563675	0.065324194	0.111736961	0.260655818	1.11E-10	0.87079556	1.08E-184	0.654995216	4.55E-74	0.126065481	0.002081853
AC068896.1	brown	-0.150934143	0.000222491	0.150934143	0.000222491	0.012110516	0.768339217	-0.029393464	0.474592738	-0.136650005	0.000840472	-0.003452324	0.93308548	0.133388076	0.00111934	0.067738006	0.099078871	0.291698405	4.09E-13	0.830600757	1.21E-152	0.60565508	9.65E-61	0.070476436	0.086129811
AC018628.2	brown	-0.136994431	0.000815126	0.136994431	0.000815126	-0.010792478	0.792944382	-0.021275811	0.604805186	-0.148498931	0.00028149	-0.04517354	0.271673513	0.056840417	0.166504925	0.038236147	0.352229739	0.202293067	6.65E-07	0.780386873	8.05E-123	0.532291436	9.15E-45	0.008292201	0.840169841
AC092755.1	brown	-0.126629562	0.001986887	0.126629562	0.001986887	0.025883478	0.528948608	0.019925824	0.627917802	-0.067263772	0.101471263	-0.002079405	0.95966594	0.07756461	0.058854504	0.060554781	0.14045674	0.215891722	1.08E-07	0.767579522	1.87E-116	0.592278151	1.61E-57	0.104697642	0.010669261
AC032044.2	brown	-0.087332312	0.033332358	0.087332312	0.033332358	0.086186729	0.035725574	0.105882985	0.009811029	-0.06928952	0.091564289	-0.02032056	0.62112055	0.030165241	0.46306509	0.038055312	0.35451345	0.230928215	1.24E-08	0.886427259	3.30E-200	0.636357001	9.52E-69	0.032298954	0.432019416
SNORD93	brown	-0.195433177	1.59E-06	0.195433177	1.59E-06	-0.04544134	0.268839091	-0.120280582	0.003324926	-0.079545261	0.052663028	0.104564648	0.010769592	0.220285763	5.82E-08	0.17180981	2.55E-05	0.278031619	5.26E-12	0.665811331	2.48E-77	0.501872725	3.23E-39	-0.019932772	0.627797879
PDIK1L	brown	-0.373865648	3.83E-21	0.373865648	3.83E-21	-0.004965608	0.903874647	-0.225004642	2.96E-08	-0.301587002	5.89E-14	0.085134797	0.038050385	0.110520518	0.007013365	0.048249869	0.240331641	0.252169199	4.55E-10	0.453422632	1.86E-31	0.314052367	4.61E-15	0.020016619	0.626351507
RN7SKP97	brown	-0.185548625	5.31E-06	0.185548625	5.31E-06	-0.073243144	0.074468115	-0.13718459	0.000801438	-0.059751906	0.14580424	-0.041890169	0.308084812	0.21074223	2.17E-07	0.128295856	0.001729044	0.160788146	8.28E-05	0.591244486	2.82E-57	0.464277303	4.33E-33	0.053837821	0.19008487
FAT2	brown	-0.11868685	0.00376988	0.11868685	0.00376988	0.180266159	9.85E-06	-0.031170808	0.448281853	0.062082419	0.130699094	-0.006747452	0.869648378	0.131741014	0.001290517	0.218579142	7.40E-08	0.053641527	0.191707777	0.236771352	5.17E-09	0.232776707	9.45E-09	-0.045460428	0.26863784
AL513218.1	brown	-0.230800692	1.27E-08	0.230800692	1.27E-08	0.000965964	0.981257024	-0.16671991	4.44E-05	-0.169794022	3.19E-05	0.060693326	0.139549384	0.110626358	0.006958852	0.072701294	0.076644647	0.730741718	3.15E-100	0.601278699	1.14E-59	0.279158539	4.28E-12	0.102606272	0.012346915
AC078818.1	brown	-0.12374686	0.002517419	0.12374686	0.002517419	0.032572125	0.428133499	0.021169107	0.606618115	-0.065131944	0.112797491	0.016443981	0.689187858	0.079942164	0.051490017	0.078835677	0.054815654	0.231182884	1.20E-08	0.779886446	1.45E-122	0.508895694	1.89E-40	0.08901578	0.030064413
RNU6-137P	brown	-0.179535639	1.07E-05	0.179535639	1.07E-05	-0.036781591	0.370862083	-0.085606665	0.036992129	-0.294864015	2.22E-13	-0.08996358	0.028348369	0.014798471	0.718899464	-0.085455326	0.037328779	0.285814849	1.25E-12	0.522008641	7.94E-43	0.26378741	6.51E-11	0.120063954	0.003382465
NARF-IT1	brown	-0.196337926	1.42E-06	0.196337926	1.42E-06	0.039262876	0.339440148	-0.055663791	0.175469419	-0.161191301	7.94E-05	0.106980223	0.009071862	0.120580391	0.00324676	0.097184983	0.01782541	0.606689809	5.36E-61	0.796442497	1.96E-131	0.405800521	5.93E-25	0.114252906	0.005305851
H3P25	brown	-0.075591201	0.065611078	0.075591201	0.065611078	0.043191227	0.293288589	0.101473919	0.013349223	-0.025687641	0.532071796	-0.006658066	0.871360086	0.020407037	0.619635717	0.066986218	0.102892605	0.132178584	0.001242832	0.902626138	6.72E-219	0.690855241	1.92E-85	0.000914057	0.98226403
RNU1-103P	brown	-0.173809146	2.05E-05	0.173809146	2.05E-05	0.030920632	0.451934598	-0.056453976	0.169410455	-0.136400104	0.000859316	0.063333357	0.123106489	0.135294651	0.000947455	0.085839955	0.036478234	0.543323355	6.40E-47	0.64306584	1.28E-70	0.340256967	1.45E-17	0.144210914	0.000422257
PSD3	brown	-0.27032428	2.09E-11	0.27032428	2.09E-11	0.034195721	0.405459843	-0.065302026	0.111858849	-0.185875808	5.10E-06	0.029071765	0.479443803	0.110566278	0.00698975	0.237731414	4.46E-09	0.07159011	0.081269959	0.464767549	3.65E-33	0.408277499	2.88E-25	0.195298886	1.62E-06
RNU6-1223P	brown	-0.203605068	5.61E-07	0.203605068	5.61E-07	-0.066161605	0.107208716	-0.147508172	0.000309442	-0.169414501	3.32E-05	0.125489377	0.002183114	0.204316113	5.11E-07	0.132856564	0.001172144	0.563881377	3.72E-51	0.56170612	1.08E-50	0.289945847	5.72E-13	0.065568395	0.110401182
AC018816.1	brown	-0.225865911	2.62E-08	0.225865911	2.62E-08	-0.061868468	0.132033213	-0.218535959	7.44E-08	-0.108539682	0.008106652	0.007095826	0.862983001	0.04510557	0.272396152	0.195333334	1.61E-06	0.167198328	4.22E-05	0.29787574	1.23E-13	0.188321762	3.81E-06	0.056473407	0.169263464
AP005899.1	brown	-0.167705453	3.99E-05	0.167705453	3.99E-05	-0.038573091	0.347999408	-0.078136952	0.057006359	-0.257652117	1.84E-10	0.034818038	0.396962459	0.181603352	8.44E-06	0.008040504	0.844958905	0.40059687	2.65E-24	0.77377125	1.76E-119	0.58061474	7.88E-55	0.168484289	3.67E-05
RNU6-315P	brown	-0.085612792	0.036978553	0.085612792	0.036978553	0.053564651	0.192346127	0.094013489	0.021931135	-0.012558554	0.760026621	0.027979283	0.496117559	0.021989018	0.592750344	0.04509672	0.272490334	0.131793255	0.001284737	0.846308529	4.59E-164	0.708826234	8.55E-92	0.001947453	0.962223418
SNORA11	brown	-0.20373048	5.51E-07	0.20373048	5.51E-07	0.061954254	0.131497024	-0.048694509	0.236020865	-0.156340901	0.000130304	0.044921403	0.274360752	0.081611376	0.046792942	0.063205329	0.123867409	0.34612918	3.68E-18	0.78046665	7.33E-123	0.652838761	1.96E-73	0.11388767	0.005454616
AC007991.2	brown	-0.108639354	0.0080482	0.108639354	0.0080482	0.029151866	0.478233398	0.029794055	0.468589777	0.119128866	0.003641355	0.203816827	5.45E-07	0.149201958	0.000263107	0.167074624	4.27E-05	0.249727065	6.76E-10	0.585331319	6.64E-56	0.428046497	7.30E-28	0.010772494	0.793319098
AL031717.1	brown	-0.237445256	4.66E-09	0.237445256	4.66E-09	0.057235603	0.163572448	-0.039904511	0.331600335	-0.094670463	0.021018938	0.092135163	0.02473112	0.022633109	0.581959113	0.077231043	0.059954325	0.595636604	2.58E-58	0.739672182	6.58E-104	0.417325864	1.96E-26	0.101164889	0.013634934
NAALADL2	brown	-0.225800369	2.64E-08	0.225800369	2.64E-08	0.046886325	0.25389514	-0.094669713	0.02101996	-0.146714307	0.000333688	-0.016027108	0.696672039	-0.014456373	0.725131812	0.151776397	0.000204938	0.029026407	0.480129958	0.443533641	5.08E-30	0.385318518	1.84E-22	0.193498477	2.02E-06
BNIP3P11	brown	-0.324313456	5.16E-16	0.324313456	5.16E-16	-0.130454262	0.001440674	-0.291629517	4.14E-13	-0.208708635	2.86E-07	0.105508257	0.010075465	0.435744354	6.38E-29	0.312559371	6.29E-15	0.312168222	6.83E-15	0.525670438	1.65E-43	0.288935836	6.93E-13	0.10386463	0.011311602
SNORD7	brown	-0.290317804	5.32E-13	0.290317804	5.32E-13	-0.005410592	0.895307988	-0.220681551	5.50E-08	-0.234414427	7.39E-09	0.109107319	0.007778766	0.196729469	1.35E-06	0.110847619	0.006846118	0.647139096	8.84E-72	0.712796592	2.90E-93	0.435161443	7.69E-29	0.1288546	0.001649705
IPCEF1	brown	-0.140771599	0.000579948	0.140771599	0.000579948	-0.050532741	0.218779002	-0.039643041	0.334780904	0.075985949	0.064210754	0.111200866	0.006669525	-0.051532074	0.209793497	0.16671221	4.44E-05	0.103577303	0.011540976	0.285209722	1.40E-12	0.119547457	0.003523319	-0.169090939	3.44E-05
AL355490.1	brown	-0.165513808	5.05E-05	0.165513808	5.05E-05	0.050483769	0.219226315	-0.032470411	0.429578027	-0.126592293	0.001993037	0.1131534	0.005765108	0.080715181	0.049268005	0.024802917	0.546296468	0.427479115	8.72E-28	0.621749309	7.92E-65	0.315555635	3.36E-15	0.155524967	0.000141422
LINC02398	brown	-0.193772295	1.96E-06	0.193772295	1.96E-06	-0.051870256	0.206813936	-0.152627742	0.00018852	-0.276951641	6.40E-12	0.145734156	0.000366069	0.066350712	0.106206478	0.00210584	0.959153625	0.324729267	4.71E-16	0.416108948	2.83E-26	0.292010209	3.85E-13	0.150094725	0.000241379
ALOX12P2	brown	-0.226312589	2.45E-08	0.226312589	2.45E-08	0.005998437	0.884009843	-0.175460968	1.70E-05	-0.32416856	5.32E-16	-0.014527633	0.723832077	0.123131154	0.002646291	-0.026480567	0.51948405	0.384224118	2.47E-22	0.403938604	1.02E-24	0.225260348	2.86E-08	0.394480257	1.49E-23
AL034417.1	brown	-0.205817178	4.19E-07	0.205817178	4.19E-07	0.040839452	0.32038755	-0.08130296	0.047632662	-0.13545899	0.000933844	0.077700511	0.058411235	0.121013035	0.003136902	0.070732833	0.084990686	0.48695568	1.08E-36	0.743730167	1.25E-105	0.417035537	2.14E-26	0.067127882	0.102165188
PPIAP91	brown	-0.156841888	0.000123891	0.156841888	0.000123891	0.013068318	0.750602337	-0.010509102	0.798262353	-0.132340566	0.001225595	0.019261256	0.639432665	0.110066252	0.007251701	0.053604243	0.192017178	0.284899426	1.48E-12	0.876655748	2.92E-190	0.629690991	6.22E-67	0.039884546	0.331842506
AF111168.1	brown	-0.183601534	6.68E-06	0.183601534	6.68E-06	0.037498777	0.361600129	-0.07714266	0.060248568	-0.122609779	0.002760091	0.096038086	0.019225239	0.188402294	3.77E-06	0.074396658	0.070002248	0.486968376	1.07E-36	0.66527149	3.63E-77	0.37694845	1.71E-21	0.127952989	0.001779446
AC004832.5	brown	-0.126791574	0.001960354	0.126791574	0.001960354	0.056257806	0.17089984	0.054771566	0.182502971	-0.046097268	0.261982469	-0.003665609	0.928962091	0.0396069	0.335222064	0.084330097	0.039914317	0.176793001	1.46E-05	0.863820603	2.07E-178	0.65073251	8.10E-73	0.072875416	0.075939656
AC024575.1	brown	-0.15061718	0.000229454	0.15061718	0.000229454	-0.019045036	0.643198009	-0.050227983	0.22157332	-0.181036298	9.01E-06	-0.017181016	0.6760301	0.07431461	0.070312488	-0.004762988	0.90777916	0.308427199	1.48E-14	0.761864075	9.58E-114	0.562906157	6.00E-51	0.031752432	0.4398547
FRK	brown	-0.280682246	3.24E-12	0.280682246	3.24E-12	0.013917678	0.734982548	-0.125859853	0.002117492	-0.222326725	4.35E-08	-0.024920715	0.544391706	0.127685676	0.001819672	0.09017483	0.027977575	0.147159344	0.000319886	0.538913263	4.76E-46	0.408445671	2.74E-25	0.283944347	1.77E-12
AC245884.3	brown	-0.257688574	1.83E-10	0.257688574	1.83E-10	0.058700049	0.153043584	-0.055367992	0.177778539	-0.168956131	3.49E-05	0.116916461	0.004326905	0.075964904	0.064284784	0.070539881	0.085846799	0.573512865	3.03E-53	0.852726444	4.18E-169	0.514847565	1.63E-41	0.162217436	7.14E-05
SNORA2A	brown	-0.141171939	0.000559119	0.141171939	0.000559119	0.046314189	0.259741674	-0.020652218	0.615434302	-0.138368894	0.000720864	0.010891613	0.791086221	0.126274198	0.002046241	0.016416438	0.68968142	0.348931177	1.90E-18	0.818124549	2.21E-144	0.744997858	3.56E-106	0.058655726	0.153354519
AC009053.1	brown	-0.182024951	8.03E-06	0.182024951	8.03E-06	0.021626585	0.598862581	-0.020683277	0.614902971	-0.053566865	0.192327721	0.120744919	0.003204577	0.116261495	0.004551155	0.122746685	0.002729784	0.425841534	1.45E-27	0.653596444	1.18E-73	0.411424704	1.14E-25	0.065642214	0.109999878
TAC4	brown	-0.15083783	0.000224586	0.15083783	0.000224586	0.010815213	0.792518153	-0.082397516	0.044708568	-0.177033566	1.43E-05	0.154187999	0.000161584	0.007027128	0.86429663	-0.001965578	0.961872111	0.271925139	1.57E-11	0.341624342	1.06E-17	0.186406602	4.79E-06	0.03731781	0.363923435
AC079140.3	brown	-0.13020503	0.001471553	0.13020503	0.001471553	0.074833329	0.068369927	-0.031466261	0.443989648	-0.072283711	0.078357084	-0.036217957	0.37824314	0.129795716	0.001523589	0.08741739	0.033160215	0.286858642	1.03E-12	0.540736471	2.08E-46	0.339218212	1.84E-17	-0.047687107	0.24586654
BIRC6-AS2	brown	-0.082364607	0.044794227	0.082364607	0.044794227	0.051757923	0.207800227	0.083387883	0.042194417	-0.044672919	0.27702671	-0.014296707	0.728046861	0.051234385	0.212441841	0.068040182	0.09757804	0.125040618	0.00226509	0.911758685	6.01E-231	0.741314997	1.33E-104	0.003943019	0.92360186
AL162724.1	brown	-0.079301242	0.053395205	0.079301242	0.053395205	0.037691193	0.359140027	0.08857096	0.030900017	-0.011149207	0.786263499	-0.005340752	0.896651747	0.004652927	0.909901008	0.085560475	0.037094604	0.095769035	0.019567178	0.867158209	2.26E-181	0.760840951	2.87E-113	0.015983789	0.697451474
SHOC1	brown	-0.171317338	2.70E-05	0.171317338	2.70E-05	-0.051016297	0.214397261	-0.107068394	0.009014674	-0.045834134	0.264718478	-0.007758177	0.850337564	0.140407409	0.000599519	0.125020222	0.002268882	0.128850767	0.001650238	0.648947435	2.67E-72	0.523927518	3.49E-43	-0.061080538	0.137037333
RNU6-757P	brown	-0.108215811	0.00829921	0.108215811	0.00829921	0.040905162	0.319608891	0.064667062	0.115394675	-0.021200797	0.606079447	0.033206791	0.419183976	0.022448158	0.585048429	0.098732147	0.016078606	0.178187977	1.25E-05	0.840012961	2.44E-159	0.595135049	3.40E-58	0.000939649	0.981767538
MIR3942	brown	-0.121202158	0.003089951	0.121202158	0.003089951	0.064830209	0.114477919	0.004611493	0.910699956	-0.13658041	0.000845681	-0.022742612	0.580133613	0.072725409	0.076546694	-0.066256951	0.106702463	0.362571429	6.82E-20	0.760342672	4.89E-113	0.557469068	8.38E-50	0.06914178	0.092259563
TARBP1	brown	-0.297883007	1.23E-13	0.297883007	1.23E-13	0.026119022	0.525204528	-0.190454518	2.94E-06	-0.345583921	4.19E-18	0.085805972	0.036552713	0.150404484	0.000234241	0.020266614	0.622047606	0.67038023	9.41E-79	0.675583611	2.11E-80	0.40937936	2.09E-25	0.146095861	0.000353793
SLC44A3-AS1	brown	-0.43748972	3.64E-29	0.43748972	3.64E-29	-0.083498883	0.041920217	-0.32898206	1.85E-16	-0.370359272	9.48E-21	0.018933666	0.645141043	0.127780936	0.001805243	0.197632163	1.21E-06	0.401654477	1.96E-24	0.473397755	1.66E-34	0.357204705	2.57E-19	0.33518658	4.62E-17
AC098591.3	brown	-0.114063934	0.005382359	0.114063934	0.005382359	0.023806578	0.56253751	0.012186428	0.766928893	-0.089555031	0.029077465	0.011305289	0.783345282	0.077886212	0.057810008	0.074793719	0.068516693	0.070841596	0.084511159	0.793034753	1.53E-129	0.665170296	3.90E-77	-0.000981534	0.980954968
GABRE	brown	-0.116115816	0.00460244	0.116115816	0.00460244	0.12494675	0.002282589	-0.004515742	0.912546641	0.083250345	0.042536273	-0.085080848	0.038172994	-0.042698292	0.298837528	0.093631572	0.022477055	0.437432352	3.71E-29	0.383585294	2.94E-22	0.114236949	0.005312273	-0.016262883	0.692435466
AC011825.2	brown	-0.113085998	0.005794391	0.113085998	0.005794391	0.054768589	0.182526782	0.06442478	0.116766717	-0.072574195	0.077162606	0.029386115	0.474703254	0.068091268	0.097326108	0.04618836	0.261039873	0.274561558	9.84E-12	0.912454185	6.42E-232	0.643873961	7.54E-71	0.021771981	0.596407134
AC040904.1	brown	-0.14102564	0.000566649	0.14102564	0.000566649	0.034922732	0.395543533	-0.016482908	0.688490534	-0.076407844	0.062741434	-0.018752885	0.648300199	0.119058092	0.003661663	0.112888217	0.005881092	0.176012548	1.60E-05	0.832173128	9.82E-154	0.59734586	1.01E-58	0.021376554	0.603095758
AL355488.1	brown	-0.23979907	3.25E-09	0.23979907	3.25E-09	0.044279638	0.281282078	-0.101780113	0.013071354	-0.226492424	2.39E-08	0.079230242	0.053609825	0.191779959	2.50E-06	0.046983616	0.25291011	0.617035244	1.32E-63	0.787718123	1.16E-126	0.430585192	3.29E-28	0.138132811	0.000736301
RNU6-118P	brown	-0.123395928	0.002590152	0.123395928	0.002590152	0.071972075	0.07965518	-0.00115903	0.977511793	-0.097566419	0.017380018	0.084272544	0.040050537	0.040135374	0.328808332	0.025169519	0.540379473	0.434687724	8.95E-29	0.812905662	4.11E-141	0.515217253	1.39E-41	0.050821531	0.21615448
CCDC198	brown	-0.15965839	9.30E-05	0.15965839	9.30E-05	0.081666054	0.046645377	-0.059431383	0.147981971	-0.108444732	0.008162687	0.076847242	0.06124075	-0.059950174	0.144469451	0.010453638	0.799304319	0.121212657	0.003087363	0.245940038	1.24E-09	0.181571334	8.47E-06	0.476897332	4.61E-35
VCAN-AS1	brown	-0.076930785	0.060958807	0.076930785	0.060958807	0.011678581	0.7763783	0.085274431	0.037734585	-0.003959992	0.923274006	-0.004477574	0.913282893	0.072671383	0.076766288	0.162347475	7.04E-05	0.053801639	0.190383245	0.843376222	7.74E-162	0.694794145	8.53E-87	-0.005661643	0.890480157
TAS2R15P	brown	-0.089848192	0.028552681	0.089848192	0.028552681	0.078763739	0.05503792	0.078019035	0.057383134	-0.062684109	0.127003079	-0.015818198	0.700433809	0.053496521	0.192913157	0.023624019	0.565538381	0.216416182	1.00E-07	0.913860499	6.61E-234	0.704763065	2.57E-90	0.035549256	0.387116233
MIR499A	brown	-0.115636198	0.004774992	0.115636198	0.004774992	0.068866921	0.093564322	-0.015571866	0.704878835	-0.043033761	0.295053627	0.072802153	0.076235641	0.04772912	0.245450285	0.014809483	0.718699141	0.54894184	4.76E-48	0.523176436	4.82E-43	0.234060083	7.79E-09	0.02099713	0.609545151
PPIAP51	brown	-0.080727324	0.049233751	0.080727324	0.049233751	0.032531481	0.428710389	0.081247194	0.047785837	-0.029806184	0.468408672	-0.031232959	0.447377009	0.043857601	0.285897565	0.080050717	0.051173025	0.057172033	0.164041526	0.868485392	1.43E-182	0.702332632	1.91E-89	0.000518236	0.989943809
RNU6-890P	brown	-0.105374505	0.010171373	0.105374505	0.010171373	0.063090053	0.124555671	0.097049805	0.017985631	-0.013564353	0.741467368	0.003284757	0.936326282	0.020838792	0.612245572	0.070081685	0.087907629	0.142566203	0.000491882	0.859333513	1.50E-174	0.705232837	1.74E-90	0.010084637	0.806245488
PACERR	brown	-0.195647132	1.55E-06	0.195647132	1.55E-06	0.014824775	0.718421024	-0.161181062	7.95E-05	-0.238785931	3.79E-09	0.104821072	0.010576889	0.137559861	0.000775046	0.193872698	1.93E-06	0.411529419	1.11E-25	0.407464586	3.65E-25	0.252353554	4.41E-10	0.18306769	7.11E-06
BTF3P12	brown	-0.072044055	0.079353818	0.072044055	0.079353818	0.045131225	0.272123236	0.098461754	0.01637261	-0.029933911	0.466503919	-0.030500328	0.458108964	0.011906886	0.772126108	0.048525168	0.237656146	0.023756198	0.563364887	0.861027742	5.42E-176	0.750842978	9.92E-109	-0.007499539	0.855271039
AC127024.8	brown	-0.117139762	0.004252765	0.117139762	0.004252765	0.035597675	0.386469533	0.062494055	0.12816166	-0.052903558	0.19790007	-0.008248141	0.841007752	0.068282829	0.096386039	0.079825299	0.051833115	0.166358917	4.61E-05	0.933564387	5.47E-266	0.742493186	4.21E-105	0.001065206	0.979331792
AC005326.1	brown	-0.120604495	0.003240549	0.120604495	0.003240549	0.086833234	0.034357609	0.012854612	0.754548813	-0.09426588	0.021576708	0.025143675	0.54079554	0.070950348	0.084033869	0.026423507	0.520384732	0.245359651	1.36E-09	0.836690979	6.29E-157	0.623037443	3.64E-65	0.035397405	0.389148659
VN1R81P	brown	-0.205559624	4.34E-07	0.205559624	4.34E-07	0.004463735	0.913549859	-0.128892594	0.001644434	-0.093524477	0.02263224	0.060020919	0.143995445	0.191571397	2.57E-06	0.096900393	0.018164186	0.381744431	4.81E-22	0.60823137	2.22E-61	0.401348126	2.14E-24	-0.049498419	0.228366061
SNHG3	brown	-0.397414609	6.52E-24	0.397414609	6.52E-24	-0.128260763	0.001734142	-0.388312626	8.15E-23	-0.397223275	6.88E-24	0.087863102	0.032270729	0.302248375	5.16E-14	0.035511469	0.387621378	0.660254476	1.23E-75	0.51703556	6.51E-42	0.346601828	3.30E-18	0.087659042	0.032675398
AC245100.4	brown	-0.135251858	0.000951029	0.135251858	0.000951029	0.02981587	0.468264075	0.002224296	0.956858133	-0.085871662	0.03640886	0.074091311	0.071162515	0.139903684	0.0006276	0.103004867	0.012010258	0.246690564	1.10E-09	0.815760222	6.89E-143	0.633979915	4.27E-68	0.13834137	0.000722649
AC127024.5	brown	-0.269279682	2.51E-11	0.269279682	2.51E-11	0.010073306	0.806458868	-0.162647886	6.83E-05	-0.249880538	6.59E-10	0.055258782	0.178636757	0.206380128	3.89E-07	0.050769411	0.216626467	0.572219116	5.83E-53	0.763572095	1.51E-114	0.428182228	7.00E-28	0.129250362	0.001595546
JMJD1C-AS1	brown	-0.185445001	5.37E-06	0.185445001	5.37E-06	-0.059986785	0.144224002	-0.17197531	2.51E-05	-0.258157676	1.69E-10	0.014734509	0.720063321	0.045994823	0.26304534	0.006637722	0.87174975	0.207070221	3.55E-07	0.253775712	3.50E-10	0.189627569	3.25E-06	-0.064340107	0.11724922
AC025171.4	brown	-0.157494433	0.000115982	0.157494433	0.000115982	0.210721087	2.18E-07	0.004537631	0.912124437	-0.095772314	0.01956298	-0.015429586	0.707450853	-0.14649408	0.000340722	-0.035292464	0.39055701	0.489655348	3.84E-37	0.656849896	1.28E-74	0.302770525	4.65E-14	0.068347629	0.096069682
AC069200.2	brown	-0.123197712	0.002632075	0.123197712	0.002632075	0.01271662	0.757100485	0.035470308	0.388172095	-0.062601962	0.12750285	0.017636446	0.667948367	0.02896734	0.481024276	0.074942764	0.067965776	0.338970038	1.95E-17	0.854953583	6.55E-171	0.575990337	8.57E-54	-0.016356741	0.690751617
AL353807.4	brown	-0.264840793	5.43E-11	0.264840793	5.43E-11	0.072564655	0.0772016	-0.136146784	0.000878816	-0.209668381	2.51E-07	0.135520517	0.000928795	0.100199519	0.01456246	0.032048426	0.435601093	0.620037357	2.21E-64	0.747191714	3.99E-107	0.420318024	7.92E-27	0.128390768	0.001715325
AC015799.1	brown	-0.064214934	0.117965371	0.064214934	0.117965371	0.053973882	0.188965889	0.114143652	0.005349964	-0.02120344	0.606034527	-0.021245346	0.605322541	0.016563469	0.687048224	0.042515481	0.300913068	0.118058015	0.003959819	0.912309708	1.02E-231	0.680349788	6.08E-82	-0.002870045	0.944351361
AC010615.2	brown	-0.186608578	4.68E-06	0.186608578	4.68E-06	-0.05012304	0.222541419	-0.128303306	0.001727963	-0.12011755	0.003368146	-0.027637986	0.501389083	0.280850942	3.14E-12	0.10261777	0.012337088	0.250114459	6.35E-10	0.561208475	1.37E-50	0.423926346	2.62E-27	-0.076645932	0.061924567
AC138393.3	brown	-0.225271789	2.85E-08	0.225271789	2.85E-08	0.044272785	0.281356617	-0.053837738	0.190085549	-0.118177978	0.003922929	0.063423358	0.122573755	0.125485458	0.002183818	0.153081503	0.000180281	0.340668983	1.32E-17	0.917162265	1.04E-238	0.745012442	3.51E-106	0.066888173	0.103398442
AC004908.2	brown	-0.228720074	1.72E-08	0.228720074	1.72E-08	0.048492664	0.23797094	-0.059109505	0.150193771	-0.150323442	0.000236089	0.103357287	0.011719389	0.120342148	0.003308736	0.076797853	0.061407935	0.48928689	4.42E-37	0.770512129	7.09E-118	0.405211967	7.03E-25	0.125161304	0.002242772
LINC00513	brown	-0.151937281	0.000201736	0.151937281	0.000201736	-0.072208066	0.078670586	-0.094164516	0.021718449	-0.254200197	3.26E-10	-0.057339759	0.16280606	0.092028688	0.024898699	-0.087623138	0.032747046	0.125811811	0.002125899	0.643115746	1.24E-70	0.557938823	6.69E-50	0.099780159	0.014982373
ANKRD36	brown	-0.109157075	0.007750598	0.109157075	0.007750598	0.074447928	0.069808957	0.085846976	0.036462863	-0.025442728	0.535990733	0.046540475	0.257418293	0.097532175	0.017419602	0.111787382	0.006385323	0.240640914	2.85E-09	0.939138894	6.91E-277	0.774012872	1.34E-119	-0.004327804	0.91617264
SULT1C2	brown	-0.179779299	1.04E-05	0.179779299	1.04E-05	0.074619026	0.069167073	-0.034551717	0.400585727	-0.035429833	0.388714093	0.059364111	0.148442172	-0.161791193	7.46E-05	-0.048901777	0.234030163	0.297473659	1.33E-13	0.293361798	2.97E-13	0.094547942	0.021186511	0.3262386	3.39E-16
SNORD94	brown	-0.183934252	6.42E-06	0.183934252	6.42E-06	0.019089247	0.642427357	-0.029001737	0.480503368	-0.141309809	0.000552109	0.046209312	0.260823394	0.145355792	0.000379335	0.075867352	0.064628855	0.355116549	4.28E-19	0.875833917	1.83E-189	0.828386702	3.95E-151	0.060633125	0.139943099
AC062037.1	brown	-0.098513821	0.016315634	0.098513821	0.016315634	0.106021993	0.009714515	0.09741896	0.017551034	-0.016776051	0.683247751	0.028259356	0.491813812	-0.014166232	0.730431907	0.05789289	0.15878131	0.279472904	4.04E-12	0.833828412	6.81E-155	0.579264633	1.59E-54	0.016249116	0.692682573
TTC6	brown	-0.139761055	0.00063577	0.139761055	0.00063577	0.046191977	0.261002495	-0.079962265	0.051431195	-0.251948666	4.71E-10	0.073668589	0.072794694	0.170832688	2.84E-05	-0.062572763	0.12768086	0.3451473	4.64E-18	0.647898165	5.35E-72	0.518547774	3.45E-42	0.077958007	0.057578944
RAB1AP1	brown	-0.093487467	0.022686083	0.093487467	0.022686083	0.024419137	0.552524835	0.064540031	0.116112463	0.006882911	0.867055537	0.030819552	0.453415187	0.089572368	0.029046202	0.099452397	0.015317938	0.089816327	0.028609326	0.857195244	9.29E-173	0.66982443	1.41E-78	-0.010139884	0.805205264
CHST4	brown	-0.134774479	0.000991755	0.134774479	0.000991755	0.161564369	7.64E-05	-0.025669126	0.532367558	0.045945476	0.263558381	0.033168754	0.419717232	0.039473955	0.336848088	0.098600155	0.01622154	-0.017451375	0.671227935	0.11608179	0.004614493	0.125729474	0.002140377	0.385399443	1.80E-22
RNU6-26P	brown	-0.107461074	0.008763866	0.107461074	0.008763866	-0.000686063	0.986687449	0.002696629	0.947708842	0.065983403	0.108159979	-0.03026075	0.461649424	0.12015423	0.003358378	0.224713407	3.09E-08	0.295813812	1.84E-13	0.631512152	2.00E-67	0.419902492	8.99E-27	-0.097731785	0.01718997
ZDHHC13	brown	-0.37653646	1.91E-21	0.37653646	1.91E-21	0.057231252	0.163604523	-0.294808666	2.24E-13	-0.276596821	6.82E-12	0.142962576	0.000474188	0.352760202	7.58E-19	0.200978179	7.88E-07	0.253148945	3.87E-10	0.443435291	5.25E-30	0.352961775	7.22E-19	0.340900431	1.25E-17
WFDC2	brown	-0.237509626	4.62E-09	0.237509626	4.62E-09	0.127439703	0.001857422	-0.229614483	1.51E-08	-0.194391515	1.81E-06	0.086312775	0.03545529	-0.172784839	2.29E-05	-0.02460473	0.549508519	0.223173209	3.86E-08	-0.187921377	4.00E-06	-0.252771849	4.12E-10	0.146808507	0.000330721
AP001052.1	brown	-0.179139029	1.12E-05	0.179139029	1.12E-05	0.066363455	0.10613921	-0.042047731	0.306267187	-0.030482921	0.458365678	4.10E-05	0.999204031	0.048441446	0.238467574	0.091343525	0.026000709	0.607992727	2.54E-61	0.56708022	7.66E-52	0.274209095	1.05E-11	0.079466779	0.052897595
RNU6-850P	brown	-0.24783748	9.16E-10	0.24783748	9.16E-10	-0.015225368	0.711148358	-0.190265679	3.01E-06	-0.282426193	2.35E-12	0.054374239	0.185701422	0.233983029	7.88E-09	-0.012709817	0.757226354	0.712865866	2.74E-93	0.662857663	1.99E-76	0.298454897	1.10E-13	0.192052422	2.42E-06
SNORA26	brown	-0.288011734	8.25E-13	0.288011734	8.25E-13	-0.043690515	0.287738884	-0.168043268	3.85E-05	-0.253458195	3.68E-10	0.120165097	0.003355489	0.199150228	9.95E-07	0.083777846	0.041237733	0.383809179	2.76E-22	0.820903293	3.63E-146	0.768717005	5.28E-117	0.179259156	1.11E-05
AC127024.4	brown	-0.203133005	5.96E-07	0.203133005	5.96E-07	0.029394943	0.474570485	-0.067025633	0.102689807	-0.172947868	2.25E-05	0.040341462	0.32632883	0.149365972	0.000258983	0.045762924	0.26546226	0.554803149	3.00E-49	0.852589082	5.39E-169	0.53138109	1.37E-44	0.068815926	0.093808012
AC005722.2	brown	-0.094020945	0.021920592	0.094020945	0.021920592	0.103902605	0.01128159	0.078139156	0.056999338	-0.163911667	5.98E-05	0.030202847	0.462507385	-0.043534876	0.289461222	-0.044102026	0.283218297	0.223533488	3.66E-08	0.656889396	1.25E-74	0.478179943	2.88E-35	0.065251593	0.11213653
SNORA5A	brown	-0.163741027	6.09E-05	0.163741027	6.09E-05	0.007420366	0.856782384	-0.035298316	0.390478392	-0.080333446	0.050355051	0.041364138	0.314204557	0.142403239	0.000499334	0.109125401	0.007768519	0.170425088	2.97E-05	0.791424594	1.16E-128	0.82704449	3.19E-150	0.031608928	0.441925462
MPP6	brown	-0.2609194	1.06E-10	0.2609194	1.06E-10	-0.136593767	0.000844679	-0.22239818	4.31E-08	-0.242504118	2.13E-09	0.014286912	0.728225822	0.409832467	1.83E-25	0.170779023	2.86E-05	0.094119325	0.0217819	0.503853527	1.46E-39	0.482276369	6.28E-36	0.015257051	0.710574259
AC007342.5	brown	-0.287584786	8.95E-13	0.287584786	8.95E-13	-0.054690484	0.183152338	-0.2283483	1.82E-08	-0.253978121	3.38E-10	-0.071329562	0.082386564	0.129290589	0.001590134	0.058277144	0.156029893	0.199430164	9.60E-07	0.351168052	1.11E-18	0.194096383	1.88E-06	0.219246846	6.74E-08
AC018682.1	brown	-0.080256755	0.050575841	0.080256755	0.050575841	0.039988384	0.330584236	0.104858724	0.010548852	0.023853854	0.561761666	0.039902885	0.33162006	0.062354713	0.12901629	0.097180436	0.017830779	0.207626374	3.30E-07	0.895536268	2.43E-210	0.631980142	1.50E-67	-0.008098365	0.843857468
ACP6	brown	-0.430250829	3.66E-28	0.430250829	3.66E-28	-0.100944824	0.013841665	-0.410663904	1.43E-25	-0.39067541	4.26E-23	-0.010802959	0.792747878	0.231586852	1.13E-08	0.132181754	0.001242493	0.552453314	9.15E-49	0.476496136	5.35E-35	0.256623138	2.18E-10	0.311110213	8.50E-15
SNORD72	brown	-0.253125354	3.89E-10	0.253125354	3.89E-10	-0.026916627	0.512627483	-0.146724365	0.00033337	-0.206924544	3.62E-07	0.01801648	0.661233797	0.210189718	2.34E-07	0.104127903	0.011104983	0.387081604	1.14E-22	0.761785459	1.04E-113	0.594089755	6.02E-58	0.091557649	0.02565188
AL049869.3	brown	-0.102610848	0.012343003	0.102610848	0.012343003	0.079382139	0.05315154	0.109917718	0.007331189	-0.048858033	0.234449307	0.027665686	0.500960136	-0.018095089	0.659848262	0.015241216	0.710861177	0.306622826	2.14E-14	0.904469222	3.12E-221	0.612007524	2.51E-62	0.050512174	0.218966784
AC048382.2	brown	-0.186306468	4.85E-06	0.186306468	4.85E-06	0.006495622	0.874472372	-0.066903354	0.103319992	-0.226779311	2.29E-08	0.058756059	0.152651355	0.027371076	0.505532179	0.021905297	0.594159721	0.610242968	6.98E-62	0.623404144	2.92E-65	0.300662623	7.09E-14	0.156744926	0.000125108
SNORA11F	brown	-0.206212561	3.98E-07	0.206212561	3.98E-07	-0.00829523	0.840112246	-0.136933109	0.000819586	-0.211656087	1.92E-07	0.027413256	0.504876248	0.27870038	4.66E-12	0.036841407	0.370084042	0.407724849	3.39E-25	0.726330928	1.83E-98	0.579202251	1.64E-54	0.094888345	0.020723783
AC127002.1	brown	-0.100000742	0.014760191	0.100000742	0.014760191	0.05593638	0.173361309	0.079384131	0.053145552	-0.049502544	0.228327244	0.011002078	0.789017093	0.078912048	0.054580512	0.030174988	0.4629205	0.163823118	6.04E-05	0.856677614	2.50E-172	0.679008236	1.66E-81	0.016817043	0.682515824
ZNF107	brown	-0.357146228	2.61E-19	0.357146228	2.61E-19	-0.048733506	0.235645415	-0.254547949	3.08E-10	-0.15952176	9.43E-05	0.181650116	8.39E-06	0.417064207	2.12E-26	0.27947982	4.04E-12	0.355724235	3.69E-19	0.675547555	2.17E-80	0.494018659	7.13E-38	0.024512859	0.551000631
AC022075.1	brown	-0.186976878	4.48E-06	0.186976878	4.48E-06	0.168372868	3.72E-05	-0.081920636	0.045963437	-0.051124777	0.213423001	0.050422757	0.219784519	0.127475088	0.001851948	0.120579353	0.003247027	0.126264052	0.002047959	0.365606881	3.18E-20	0.250516306	5.95E-10	0.165118487	5.26E-05
DPP4-DT	brown	-0.213509385	1.49E-07	0.213509385	1.49E-07	-0.086436717	0.035191218	-0.172032745	2.49E-05	0.044322684	0.280814172	-0.012164174	0.767342264	0.056438424	0.169528174	0.152383171	0.000193105	0.302425739	4.98E-14	0.394357302	1.54E-23	0.232714357	9.54E-09	-0.158943034	0.000100089
AC005828.6	brown	-0.121695324	0.002970508	0.121695324	0.002970508	0.020875112	0.611625669	0.015875305	0.699404776	-0.080863009	0.048852351	-0.042912515	0.296417504	0.040304061	0.326777909	0.126944807	0.001935558	0.295312616	2.03E-13	0.828770523	2.16E-151	0.549295762	4.03E-48	0.024491351	0.55135023
SNORD123	brown	-0.119247737	0.003607476	0.119247737	0.003607476	0.087627176	0.032738982	0.01152938	0.779160822	-0.021709612	0.597459853	-0.002302253	0.955347663	-0.104274604	0.010991309	0.099911059	0.014850173	0.304525597	3.27E-14	0.388416179	7.93E-23	0.206903236	3.63E-07	-0.006262139	0.878949071
TMED11P	brown	-0.073502785	0.073443173	0.073502785	0.073443173	0.006105249	0.881959397	0.072354009	0.078066649	-0.039404676	0.337697432	-0.021716278	0.597347299	0.053087261	0.196345146	0.062975802	0.125240739	0.083882399	0.040984376	0.831488803	2.93E-153	0.661262155	6.08E-76	-0.01055251	0.797447124
AL355574.1	brown	-0.289923313	5.74E-13	0.289923313	5.74E-13	-0.08021917	0.05068434	-0.252341363	4.42E-10	-0.252335131	4.43E-10	0.118528092	0.003817037	0.397739956	5.95E-24	0.106491256	0.009394905	0.466938601	1.69E-33	0.496384357	2.83E-38	0.374119465	3.59E-21	0.124957213	0.002280632
AC007688.1	brown	0.285830875	1.24E-12	-0.285830875	1.24E-12	0.23411671	7.73E-09	0.281417842	2.83E-12	0.09911833	0.015666731	-0.17630347	1.55E-05	-0.264495187	5.76E-11	-0.255214941	2.76E-10	0.071387411	0.082137584	0.344462235	5.45E-18	0.137801723	0.000758466	-0.103208186	0.01184168
HM13-IT1	brown	-0.254245688	3.24E-10	0.254245688	3.24E-10	0.035206451	0.391713638	-0.134664009	0.001001406	-0.202682912	6.32E-07	0.151821515	0.000204035	0.154884479	0.000150766	0.083118781	0.042865463	0.638960516	1.81E-69	0.673178349	1.23E-79	0.373524583	4.19E-21	0.175378956	1.72E-05
RN7SL566P	brown	-0.143679197	0.000443693	0.143679197	0.000443693	0.037895891	0.35653446	0.007690303	0.851631697	-0.107462037	0.008763258	0.056857081	0.166380476	0.08651362	0.035028209	0.100743775	0.01403294	0.331358824	1.09E-16	0.773128685	3.67E-119	0.74183286	8.04E-105	0.069636838	0.08994632
MIR3186	brown	-0.144889988	0.000396283	0.144889988	0.000396283	0.102442248	0.012487855	-0.028853804	0.482745837	-0.131604302	0.001305758	-0.013192596	0.748310312	-0.054208966	0.187043964	-0.032143391	0.43424142	0.563053146	5.58E-51	0.534721041	3.12E-45	0.254602276	3.05E-10	0.023410096	0.569064517
MT-TV	brown	-0.092357987	0.024383571	0.092357987	0.024383571	0.004423509	0.914325916	-0.000715772	0.986111012	-0.086596806	0.034852607	-0.011533361	0.779086544	0.07297284	0.075547508	-0.007606077	0.853238142	0.132575168	0.001201021	0.666966528	1.09E-77	0.601441879	1.04E-59	0.023202117	0.572502687
RNU7-140P	brown	-0.149111075	0.000265418	0.149111075	0.000265418	0.074437672	0.069847589	-0.06240324	0.128718157	-0.13692092	0.000820476	0.102428483	0.012499746	0.027747233	0.499698493	0.021810157	0.595763168	0.458498182	3.26E-32	0.510811445	8.64E-41	0.219082861	6.89E-08	0.083281272	0.042459201
CR936218.1	brown	-0.130067323	0.001488875	0.130067323	0.001488875	0.094451084	0.021319805	0.067171847	0.101940269	-0.065706795	0.109649738	0.038867746	0.344326548	0.023682837	0.564570706	0.037617793	0.360077233	0.473864437	1.40E-34	0.893723005	2.99E-208	0.553660883	5.16E-49	0.043469875	0.290182582
AC004967.1	brown	-0.352518802	8.04E-19	0.352518802	8.04E-19	-0.132486582	0.001210246	-0.367296976	2.07E-20	-0.361223175	9.54E-20	0.130580813	0.001425224	0.396509355	8.41E-24	0.09198884	0.024961667	0.573635513	2.85E-53	0.60226197	6.55E-60	0.401596546	1.99E-24	0.185681748	5.22E-06
AL133243.2	brown	-0.190923337	2.78E-06	0.190923337	2.78E-06	-0.01044025	0.799555882	-0.04448733	0.279029329	-0.126743641	0.00196817	0.007217712	0.860653252	0.232223807	1.03E-08	0.177848925	1.30E-05	0.170795128	2.86E-05	0.840642055	8.40E-160	0.659756695	1.73E-75	0.031256752	0.447030876
ZNF138	brown	-0.419900045	9.00E-27	0.419900045	9.00E-27	-0.161631905	7.59E-05	-0.399491939	3.62E-24	-0.289215849	6.57E-13	0.078987986	0.054347537	0.444182728	4.10E-30	0.205843385	4.18E-07	0.279847781	3.77E-12	0.549140714	4.34E-48	0.445833881	2.38E-30	0.062562222	0.127745171
SYCP2	brown	-0.160307394	8.70E-05	0.160307394	8.70E-05	-0.037471782	0.361946106	-0.10456139	0.01077206	-0.130163125	0.001476805	0.082814042	0.043636219	0.31643398	2.79E-15	0.161264725	7.88E-05	0.226582956	2.36E-08	0.351371696	1.06E-18	0.218363814	7.62E-08	0.024656174	0.548673857
SLC41A2	brown	-0.313874043	4.78E-15	0.313874043	4.78E-15	-0.150311957	0.000236352	-0.245976573	1.23E-09	-0.205869057	4.17E-07	0.137127261	0.000805542	0.180214547	9.91E-06	0.233997037	7.87E-09	0.0722879	0.078339751	0.364269184	4.45E-20	0.338875739	1.99E-17	0.342737781	8.15E-18
ZNF217	brown	-0.435615706	6.65E-29	0.435615706	6.65E-29	-0.142483395	0.000495656	-0.335988273	3.85E-17	-0.277122886	6.20E-12	0.142312934	0.000503508	0.384844637	2.09E-22	0.315992347	3.07E-15	0.268024617	3.13E-11	0.44197719	8.47E-30	0.34842529	2.14E-18	0.127745441	0.001810607
AC091390.4	brown	-0.189105813	3.46E-06	0.189105813	3.46E-06	0.016336543	0.69111385	-0.070270383	0.087054152	-0.161490622	7.70E-05	0.04650036	0.257829113	0.140212572	0.000610239	0.008317567	0.839687511	0.461981785	9.71E-33	0.857020612	1.30E-172	0.518476224	3.55E-42	0.076999104	0.060729039
SCUBE3	brown	-0.240109573	3.09E-09	0.240109573	3.09E-09	0.020134463	0.624321113	-0.100560307	0.014209515	-0.117904901	0.00400736	0.113642287	0.005556661	0.096885823	0.01818168	0.335941578	3.89E-17	0.199856311	9.09E-07	0.317130477	2.41E-15	0.171749609	2.57E-05	-0.023042504	0.575147962
RNU6-856P	brown	-0.141456396	0.000544745	0.141456396	0.000544745	0.084872491	0.038649684	0.055748259	0.174814143	-0.069149738	0.092222005	0.060852618	0.138511727	-0.011263151	0.784132832	0.036026507	0.380770664	0.312499018	6.37E-15	0.801503317	2.60E-134	0.514777853	1.67E-41	0.049403661	0.229259067
SNORD14E	brown	-0.29018404	5.46E-13	0.29018404	5.46E-13	-0.117870554	0.004018095	-0.269411566	2.45E-11	-0.178501982	1.21E-05	0.136687315	0.000837691	0.396332502	8.84E-24	0.246149973	1.20E-09	0.475650875	7.29E-35	0.517896917	4.53E-42	0.418252577	1.48E-26	0.126447209	0.002017144
LINC01355	brown	-0.261169879	1.02E-10	0.261169879	1.02E-10	0.064014179	0.119121088	-0.115862931	0.004692705	-0.199564415	9.44E-07	0.093517446	0.02264246	0.178598587	1.19E-05	0.097108449	0.017915969	0.656730519	1.39E-74	0.85399146	3.98E-170	0.480362586	1.28E-35	0.148756164	0.000274629
AC092535.4	brown	-0.09666401	0.018449837	0.09666401	0.018449837	-0.004594623	0.911025294	0.021729263	0.597128081	-0.093211454	0.023091155	-0.03515517	0.392404207	0.0948056	0.020835448	0.060310066	0.142070463	0.126044848	0.002085404	0.790650718	3.06E-128	0.651651762	4.37E-73	-0.00067338	0.98693353
ZNF117	brown	-0.232667753	9.60E-09	0.232667753	9.60E-09	0.053049086	0.196667533	-0.123591678	0.002549348	-0.157818148	0.000112237	0.010817472	0.792475793	-0.029816293	0.468257763	0.043357811	0.291429062	0.448881527	8.61E-31	0.603010661	4.30E-60	0.364367297	4.35E-20	0.062317861	0.129243047
DTX2P1	brown	-0.2964087	1.64E-13	0.2964087	1.64E-13	0.072646241	0.076868655	-0.20996807	2.41E-07	-0.116453392	0.004484389	0.047376607	0.248958271	0.222441727	4.28E-08	0.192675977	2.24E-06	0.424889798	1.95E-27	0.475546713	7.57E-35	0.322311978	7.96E-16	0.21591985	1.07E-07
AL117379.1	brown	-0.291478317	4.26E-13	0.291478317	4.26E-13	0.031201833	0.447830038	-0.179213581	1.11E-05	-0.197075182	1.29E-06	0.162507634	6.93E-05	0.159971676	9.01E-05	0.080084178	0.051075641	0.675469554	2.30E-80	0.728110189	3.58E-99	0.44505295	3.08E-30	0.181351931	8.69E-06
SNORA65	brown	-0.175430129	1.71E-05	0.175430129	1.71E-05	0.004295443	0.916797182	-0.077708915	0.058383914	-0.176259363	1.56E-05	0.06207102	0.130769911	0.134076413	0.001054215	0.04552437	0.267964426	0.407019126	4.16E-25	0.817521552	5.34E-144	0.674411967	5.00E-80	0.043771057	0.2868503
RNA5SP282	brown	-0.107689059	0.00862112	0.107689059	0.00862112	0.018096716	0.659819594	0.042886209	0.296713962	-0.031070751	0.449740747	-0.016619056	0.686053691	0.061358396	0.135256264	0.086486834	0.035084914	0.136766947	0.000831786	0.858207362	1.33E-173	0.764744334	4.22E-115	-0.034063116	0.407284398
ZNF92	brown	-0.383711575	2.84E-22	0.383711575	2.84E-22	-0.11928378	0.00359726	-0.309100704	1.29E-14	-0.183390741	6.85E-06	0.202034188	6.87E-07	0.474446628	1.13E-34	0.345294073	4.48E-18	0.104392787	0.010900483	0.471677477	3.09E-34	0.4298697	4.12E-28	0.077670358	0.058509346
RAMACL	brown	-0.10947639	0.007571988	0.10947639	0.007571988	0.021776179	0.59633631	-0.002995042	0.941931924	-0.067388256	0.100838877	0.055091521	0.179957115	0.078223387	0.056731483	0.126379386	0.002028505	0.058386892	0.155250714	0.490583195	2.69E-37	0.391281688	3.61E-23	0.007714003	0.851179773
GPR82	brown	-0.142628419	0.000489065	0.142628419	0.000489065	0.067099697	0.102309585	0.078746054	0.055092675	0.168898753	3.51E-05	0.14224082	0.000506864	-0.007196755	0.861053742	0.168275364	3.76E-05	-0.028806618	0.483462306	0.707614211	2.37E-91	0.56872931	3.37E-52	-0.05720538	0.163795338
AL353662.1	brown	-0.073157225	0.074809839	0.073157225	0.074809839	0.044849112	0.275134547	0.087769722	0.032455376	-0.011922963	0.771826926	-0.027554024	0.50269044	0.016923161	0.680622431	0.0583528	0.155492437	0.063856521	0.120034895	0.881073132	1.19E-194	0.786653176	4.29E-126	-0.035524454	0.387447748
AC027117.1	brown	-0.135675056	0.000916223	0.135675056	0.000916223	0.093415367	0.022791297	-0.065674991	0.109822059	-0.249929645	6.54E-10	0.001443157	0.97200103	-0.158140367	0.000108622	-0.143731219	0.000441552	0.449222734	7.68E-31	0.493593339	8.41E-38	0.273727683	1.14E-11	0.116830251	0.004355839
AL512604.1	brown	-0.202231791	6.70E-07	0.202231791	6.70E-07	-0.055809591	0.174339495	-0.11000665	0.007283504	-0.114419404	0.005239256	0.089932355	0.028403533	0.216614563	9.73E-08	0.098519784	0.016309119	0.1320489	0.001256793	0.72636653	1.77E-98	0.67953019	1.12E-81	0.04986307	0.224952644
AC131009.3	brown	-0.31847467	1.81E-15	0.31847467	1.81E-15	-0.150869381	0.000223898	-0.328651536	1.99E-16	-0.384674796	2.19E-22	0.119166995	0.003630457	0.458373954	3.40E-32	0.080186181	0.050779735	0.454937632	1.11E-31	0.558832416	4.35E-50	0.414357106	4.78E-26	0.285731514	1.27E-12
AC114402.2	brown	-0.076222411	0.063383786	0.076222411	0.063383786	0.033591402	0.41381434	0.086955712	0.034103547	-0.032155363	0.434070185	-0.020922888	0.610810679	0.039738701	0.333615002	0.060264704	0.142371147	0.072462032	0.077622055	0.892195405	1.61E-206	0.764753629	4.18E-115	-0.012886916	0.753951854
NDUFAF6	brown	-0.334121361	5.87E-17	0.334121361	5.87E-17	-0.086689696	0.034657408	-0.363585659	5.29E-20	-0.400226125	2.94E-24	0.165172502	5.23E-05	0.279573528	3.97E-12	-0.001045295	0.979718049	0.354889325	4.53E-19	0.409845505	1.82E-25	0.29757411	1.31E-13	0.07471369	0.068814016
MIR378J	brown	-0.186697059	4.63E-06	0.186697059	4.63E-06	0.050504709	0.219034967	-0.035699028	0.385117951	-0.122460254	0.00279354	0.045796282	0.265113656	0.102461097	0.012471586	0.062244978	0.129692434	0.506701056	4.63E-40	0.788139408	6.92E-127	0.470130492	5.40E-34	0.112475414	0.00606582
MIF	brown	-0.286616435	1.07E-12	0.286616435	1.07E-12	-0.224680859	3.11E-08	-0.528218537	5.46E-44	-0.360825714	1.05E-19	0.063337886	0.123079638	0.382753277	3.67E-22	0.135936937	0.000895279	0.178517078	1.20E-05	-0.509961221	1.22E-40	-0.375925265	2.24E-21	0.216372163	1.01E-07
SMYD3	brown	-0.290335644	5.31E-13	0.290335644	5.31E-13	-0.072375223	0.077979175	-0.222334508	4.35E-08	-0.34122978	1.16E-17	0.071912006	0.079907387	0.169095413	3.44E-05	0.124509768	0.002365689	0.140473347	0.00059593	0.477437628	3.78E-35	0.38313334	3.31E-22	0.091785128	0.025285726
LUCAT1	brown	-0.240281626	3.01E-09	0.240281626	3.01E-09	-0.172349972	2.41E-05	-0.280777756	3.18E-12	-0.110658725	0.006942258	0.013536663	0.74197636	0.399734026	3.38E-24	0.264337831	5.92E-11	0.220824352	5.39E-08	0.425661825	1.53E-27	0.378989614	1.00E-21	0.065807455	0.109105742
LRIG3	brown	-0.248929772	7.69E-10	0.248929772	7.69E-10	0.0613705	0.135179087	-0.08998011	0.028319204	-0.112920745	0.005866753	0.092780028	0.023736857	-0.027601943	0.501947503	0.16292632	6.63E-05	0.158468801	0.000105051	0.278927373	4.47E-12	0.176482563	1.52E-05	0.149052548	0.000266917
AL513327.1	brown	-0.158052941	0.000109592	0.158052941	0.000109592	0.05559168	0.17603028	0.039390137	0.337875849	-0.048844202	0.234581948	0.011156609	0.786125047	0.020203129	0.623139342	0.127828028	0.001798148	0.435938168	6.00E-29	0.874083565	8.79E-188	0.515383617	1.30E-41	0.041720231	0.31005318
AC245014.3	brown	-0.102581973	0.012367704	0.102581973	0.012367704	0.074330762	0.070251325	0.063045618	0.124821761	-0.032493581	0.429248722	0.071665829	0.080947763	0.072401615	0.077870459	0.033528197	0.414693968	0.196050132	1.47E-06	0.786835089	3.44E-126	0.751375609	5.76E-109	0.01632634	0.691296863
AC092119.2	brown	-0.289341362	6.41E-13	0.289341362	6.41E-13	0.040565023	0.323652846	-0.203666344	5.56E-07	-0.206870148	3.65E-07	0.166220424	4.68E-05	0.090658916	0.027143581	-0.003077821	0.940329934	0.720725973	2.84E-96	0.616975469	1.37E-63	0.277444769	5.85E-12	0.219656575	6.36E-08
NFE2L3	brown	-0.316252405	2.90E-15	0.316252405	2.90E-15	-0.10351732	0.011589377	-0.185965356	5.05E-06	-0.045249759	0.270864737	0.188242755	3.85E-06	0.213299229	1.54E-07	0.331362152	1.09E-16	0.055020652	0.18051873	0.281814831	2.63E-12	0.203942487	5.36E-07	0.177676426	1.33E-05
FAXC	brown	-0.260904718	1.06E-10	0.260904718	1.06E-10	-0.090510259	0.027397383	-0.222914456	4.00E-08	-0.174740981	1.85E-05	-0.053810904	0.19030681	0.107580517	0.00868882	0.145926365	0.000359497	0.166934204	4.34E-05	0.257195772	1.98E-10	0.100417469	0.014348338	-0.034189618	0.405543713
RNU6-282P	brown	-0.193664709	1.98E-06	0.193664709	1.98E-06	0.038706068	0.346338785	-0.049895925	0.224646894	-0.143868003	0.000435968	0.031909255	0.437598097	0.139500656	0.000650942	0.102454466	0.012477307	0.332747229	8.00E-17	0.804785949	3.18E-136	0.582545739	2.87E-55	0.083564841	0.041757995
BNIP3P17	brown	-0.151509743	0.00021035	0.151509743	0.00021035	-0.051585776	0.209318292	-0.116321169	0.004530298	-0.147121784	0.00032103	0.00862847	0.833780838	0.29660349	1.58E-13	0.064843071	0.11440589	0.22753553	2.05E-08	0.462058121	9.45E-33	0.355787953	3.64E-19	0.091928922	0.025056609
RBM12B-AS1	brown	-0.260545745	1.13E-10	0.260545745	1.13E-10	-0.040576834	0.323511869	-0.112027546	0.006272121	-0.223600675	3.63E-08	0.114077616	0.005376786	0.311727208	7.48E-15	0.135433932	0.000935908	0.375080537	2.79E-21	0.83166428	2.22E-153	0.671613777	3.85E-79	0.135301035	0.000946923
RDH10-AS1	brown	-0.135835888	0.000903307	0.135835888	0.000903307	0.018037215	0.660868217	-0.021496928	0.601056069	-0.183997988	6.37E-06	0.052682403	0.199783902	0.114149907	0.005347429	0.017879248	0.663655368	0.258675335	1.55E-10	0.815900854	5.63E-143	0.63930712	1.45E-69	0.145688103	0.00036766
AC096720.1	brown	-0.127929731	0.001782913	0.127929731	0.001782913	-0.001942142	0.962326366	0.038880666	0.344166068	-0.02858188	0.486882606	0.043222364	0.292940415	0.114439894	0.005231112	0.094037279	0.021897512	0.294032211	2.61E-13	0.847966187	2.41E-165	0.593689264	7.49E-58	0.053411385	0.193623449
PRB3	brown	-0.19219076	2.38E-06	0.19219076	2.38E-06	0.161357601	7.81E-05	-0.145902982	0.00036029	-0.195032344	1.67E-06	0.001067163	0.97929383	0.08959	0.029014437	0.013892944	0.735435907	0.192559587	2.27E-06	0.220662215	5.52E-08	0.120734213	0.003207307	0.127709208	0.001816098
RNY1P9	brown	-0.103556206	0.011557978	0.103556206	0.011557978	0.042890961	0.296660404	0.042604505	0.299901139	-0.074716631	0.06880307	0.041696515	0.310328537	0.058190775	0.156645161	0.04795671	0.243203909	0.259393348	1.37E-10	0.800764408	6.91E-134	0.534814156	2.99E-45	0.012759862	0.756300586
AL355802.2	brown	-0.113487182	0.005622046	0.113487182	0.005622046	0.011976324	0.770834165	0.03892915	0.343564266	-0.065478196	0.110893095	0.015178126	0.712004681	0.101859339	0.013000293	0.09284789	0.023634266	0.171301536	2.70E-05	0.875186163	7.73E-189	0.669977104	1.26E-78	-0.010936811	0.79023943
SNORA71B	brown	-0.221334606	5.02E-08	0.221334606	5.02E-08	-0.037281601	0.364389415	-0.118585218	0.003800007	-0.204449146	5.02E-07	0.048412921	0.238744476	0.23046213	1.33E-08	0.06642271	0.105826852	0.435203635	7.59E-29	0.790328048	4.59E-128	0.718567882	1.92E-95	0.075369325	0.066409119
LCOR	brown	-0.318627477	1.75E-15	0.318627477	1.75E-15	-0.06310653	0.124457112	-0.149715055	0.000250405	-0.335092796	4.72E-17	0.068464131	0.095503001	0.288310269	7.80E-13	0.165328283	5.15E-05	0.159671671	9.29E-05	0.707015822	3.92E-91	0.587318916	2.31E-56	0.299140662	9.58E-14
AC138393.1	brown	-0.172059115	2.49E-05	0.172059115	2.49E-05	0.0906875	0.027095012	-0.019749012	0.630972729	-0.129161727	0.001607532	0.052389774	0.202296591	0.074805065	0.068474627	0.048310281	0.239742725	0.487412347	9.05E-37	0.856964805	1.44E-172	0.534726974	3.11E-45	0.028632292	0.486114246
MT-TS2	brown	-0.116641516	0.004419796	0.116641516	0.004419796	0.085300735	0.037675346	-0.025096765	0.541551182	-0.151151862	0.000217823	0.040690951	0.322151812	0.069422702	0.090941125	-0.051454532	0.210481031	0.3063731	2.25E-14	0.478314047	2.74E-35	0.332258176	8.93E-17	0.124659461	0.002336916
RNU6-762P	brown	-0.270662674	1.97E-11	0.270662674	1.97E-11	-0.018664203	0.649852232	-0.15608732	0.000133668	-0.224493372	3.19E-08	0.097263802	0.017732566	0.152500096	0.0001909	0.059984133	0.14424177	0.606442404	6.17E-61	0.733769917	1.85E-101	0.400429974	2.78E-24	0.165579139	5.01E-05
AP003108.5	brown	-0.252415378	4.37E-10	0.252415378	4.37E-10	-0.150946955	0.000222214	-0.224301387	3.28E-08	-0.405810512	5.91E-25	0.093637804	0.022468054	0.197207424	1.27E-06	0.012085592	0.768802435	0.478207532	2.85E-35	0.424895032	1.95E-27	0.196073846	1.47E-06	0.166112252	4.74E-05
MIR559	brown	-0.370115115	1.01E-20	0.370115115	1.01E-20	-0.125931222	0.00210506	-0.348279961	2.22E-18	-0.384564412	2.26E-22	0.04975091	0.225998657	0.274530159	9.90E-12	0.069922772	0.088631604	0.620657639	1.53E-64	0.658568365	3.94E-75	0.349153486	1.80E-18	0.23838204	4.04E-09
H2BC20P	brown	-0.394495691	1.48E-23	0.394495691	1.48E-23	-0.065148268	0.112707135	-0.340127157	1.49E-17	-0.410073352	1.70E-25	0.135111598	0.000962832	0.355748208	3.67E-19	0.161894182	7.38E-05	0.572521743	5.01E-53	0.653327297	1.41E-73	0.46015782	1.83E-32	0.234281134	7.54E-09
SNORD67	brown	-0.106873885	0.009141261	0.106873885	0.009141261	0.021777588	0.596312529	0.05791344	0.158633245	-0.046666224	0.256133399	-0.011275919	0.783894178	0.108760563	0.007977625	0.071083585	0.083452084	0.061165914	0.136488166	0.817569925	4.97E-144	0.781867809	1.39E-123	0.029801537	0.468478063
BNIP3P27	brown	-0.120473886	0.003274335	0.120473886	0.003274335	0.060777568	0.138999877	0.043056802	0.294794922	-0.046652765	0.256270707	0.000226173	0.995611103	0.0997974	0.014964902	0.053991409	0.188822098	0.30638484	2.24E-14	0.87809656	1.13E-191	0.640784156	5.60E-70	0.020126349	0.624460829
AC004034.1	brown	-0.206139344	4.02E-07	0.206139344	4.02E-07	-0.07126567	0.082662268	-0.207137934	3.52E-07	-0.217968458	8.06E-08	0.101921814	0.012944496	0.304443063	3.32E-14	0.128037293	0.00176693	0.318607905	1.76E-15	0.303048688	4.40E-14	0.159757776	9.21E-05	0.190299809	3.00E-06
RNU6-853P	brown	-0.076550031	0.062252536	0.076550031	0.062252536	0.07355674	0.073231631	0.096846127	0.018229419	-0.014302737	0.727936716	-0.03961675	0.335101783	0.004761236	0.907812947	0.049422343	0.229082807	0.165582748	5.01E-05	0.85321021	1.71E-169	0.666488921	1.53E-77	-0.004740666	0.908209456
TRAF5	brown	-0.358139324	2.05E-19	0.358139324	2.05E-19	-0.022733533	0.580284871	-0.209853932	2.45E-07	-0.139271243	0.000664586	0.282771033	2.20E-12	0.268950823	2.66E-11	0.289006882	6.83E-13	0.526684165	1.06E-43	0.58876812	1.07E-56	0.324318206	5.15E-16	0.275099554	8.93E-12
[truncated: 3,169 more rows]
