# Supplementary material for: Multi-Omics Integrative Bioinformatics Analyses Reveal Long Non-coding RNA Modulates Genomic Integrity via Competing Endogenous RNA Mechanism and Serves as Novel Biomarkers for Overall Survival in Lung Adenocarcinoma
Source: Front Cell Dev Biol. 2021 Jul 22;9:691540. doi: 10.3389/fcell.2021.691540 (PMC8339593; doi:10.3389/fcell.2021.691540)
Supplement: Supplementary file 6 [file Table_3.XLS]

Supplemental Table S3. The results of WGCNA (genome stability vs. genome instability)
probes	moduleColor	GS.GS	p.GS.GS	GS.GU	p.GS.GU	MMturquoise	p.MMturquoise	MMblack	p.MMblack	MMbrown	p.MMbrown	MMblue	p.MMblue	MMyellow	p.MMyellow	MMgreen	p.MMgreen	MMred	p.MMred	MMgrey	p.MMgrey
ANXA10	black	0.179708822	0.002882951	-0.179708822	0.002882951	-0.125943418	0.037556142	0.871923513	5.03E-86	0.081986878	0.17679001	0.226319752	0.000162395	-0.05998833	0.323391911	0.138176032	0.02239908	0.039253288	0.518380513	-0.120668147	0.046381929
CYP2C9	black	0.201940661	0.000790963	-0.201940661	0.000790963	-0.194665571	0.001226586	0.772179926	2.65E-55	0.104350439	0.085261293	0.248237575	3.36E-05	0.032913206	0.588185822	0.165840539	0.006021522	0.027608754	0.649710107	-0.07880966	0.194220506
SERPINA4	black	0.213936221	0.00037101	-0.213936221	0.00037101	-0.098948012	0.10280727	0.679174013	2.83E-38	0.036133025	0.552197568	-0.012632416	0.835406726	-0.056449135	0.352809132	-0.01769832	0.770970813	-0.040287037	0.50741639	-0.087485934	0.149404583
SH3BGRL2	black	0.344670621	4.95E-09	-0.344670621	4.95E-09	-0.362035903	7.06E-10	0.465215678	4.57E-16	0.176113759	0.003507315	0.341580879	6.91E-09	0.089484994	0.140290357	0.27818697	3.04E-06	0.243323027	4.84E-05	-0.153402759	0.011147539
FOXL1	black	0.247030339	3.67E-05	-0.247030339	3.67E-05	-0.166742463	0.005749132	0.717451421	1.90E-44	0.148782707	0.013865657	0.127580218	0.035124863	-0.024558944	0.686227875	0.184886843	0.002160005	0.230810981	0.000118983	-0.249551169	3.04E-05
GATA6	black	0.452601804	3.42E-15	-0.452601804	3.42E-15	-0.479122042	4.49E-17	0.636479422	2.07E-32	0.320556669	6.10E-08	0.430398109	9.75E-14	0.294238051	7.45E-07	0.572921321	3.25E-25	0.414305274	9.52E-13	-0.253518449	2.24E-05
ITIH2	black	0.215944048	0.000325506	-0.215944048	0.000325506	-0.271843111	5.19E-06	0.362742585	6.51E-10	0.08335418	0.169656395	0.183229882	0.002371006	0.117684762	0.052100329	0.257586833	1.64E-05	0.153464056	0.011114889	-0.053681273	0.376951236
GCNT3	black	0.284581897	1.76E-06	-0.284581897	1.76E-06	-0.18562269	0.002071911	0.525619821	8.56E-21	-0.002397386	0.968547863	0.009679979	0.873503924	-0.04861076	0.423728594	-0.033460156	0.581997082	-0.032226882	0.595994083	-0.071359761	0.239936535
PAQR8	black	0.322804846	4.87E-08	-0.322804846	4.87E-08	-0.202579253	0.000760525	0.632835849	5.94E-32	0.183708116	0.002308258	0.328990521	2.60E-08	0.237556606	7.37E-05	0.382885914	5.81E-11	0.290640891	1.03E-06	-0.24222329	5.25E-05
IHH	black	0.21766975	0.000290604	-0.21766975	0.000290604	-0.179538503	0.002910087	0.761643769	5.47E-53	0.163858544	0.006661111	0.102922672	0.089645835	0.022500833	0.711296232	0.283969118	1.85E-06	0.037491437	0.537343724	-0.088192815	0.146131721
ENTPD8	black	-0.172483353	0.004259592	0.172483353	0.004259592	0.156323812	0.009682532	0.352606128	2.06E-09	-0.025470307	0.675234011	-0.18276618	0.002433326	-0.222312275	0.000213242	-0.230640584	0.000120409	-0.337429764	1.08E-08	0.206267449	0.000604892
AC010998.3	black	0.307005679	2.28E-07	-0.307005679	2.28E-07	-0.381059698	7.28E-11	0.573808196	2.64E-25	0.342746616	6.09E-09	0.31067524	1.61E-07	0.106476559	0.079053435	0.417862408	5.81E-13	0.168372592	0.005284714	-0.117239846	0.053001383
CRISP3	black	0.116432768	0.054668945	-0.116432768	0.054668945	-0.016870356	0.781407895	0.280346197	2.53E-06	0.100029613	0.099082919	0.0199689	0.742564475	-0.033479979	0.581773356	0.064353613	0.289364863	0.048675626	0.42310964	-0.030655113	0.614050533
TM4SF4	black	0.179786394	0.002870668	-0.179786394	0.002870668	-0.170651432	0.004691946	0.571357544	4.67E-25	0.068872532	0.256758198	-0.001306332	0.982858669	0.014578935	0.810492277	0.059682045	0.325873002	0.012901243	0.831955485	-0.096181502	0.112837925
UGT2B15	black	0.256773143	1.74E-05	-0.256773143	1.74E-05	-0.232335734	0.000106909	0.740264814	1.22E-48	0.171124465	0.004576677	0.140155266	0.020527431	0.01719537	0.77730607	0.185852486	0.00204508	0.093476242	0.12337286	-0.074430315	0.220255561
GABRP	black	0.207369066	0.000564473	-0.207369066	0.000564473	-0.107004246	0.077570718	0.618122732	3.66E-30	0.335973071	1.26E-08	0.164911127	0.006314255	0.137507134	0.023064134	0.155554816	0.010050649	0.150191465	0.01298096	-0.144295362	0.017046208
BNIP5	black	0.32145709	5.58E-08	-0.32145709	5.58E-08	-0.276487863	3.52E-06	0.498793123	1.41E-18	0.067518817	0.266248132	0.045306373	0.455950034	0.201457204	0.00081475	0.153119639	0.011299444	0.08378672	0.167445007	-0.256612389	1.77E-05
VNN1	black	0.120592973	0.046519282	-0.120592973	0.046519282	-0.04934618	0.416742015	0.619036112	2.85E-30	0.088244653	0.145893871	0.153171187	0.011271651	0.215861187	0.000327276	0.186541974	0.001966465	0.174280607	0.003870674	-0.063064879	0.299151117
TCN1	black	0.254624677	2.06E-05	-0.254624677	2.06E-05	-0.143401797	0.01775056	0.569342791	7.43E-25	0.070888752	0.243061275	0.073432438	0.22652102	0.001567693	0.979429861	-0.004163404	0.945407218	0.066988112	0.270033222	-0.257854128	1.60E-05
AC016735.1	black	0.168168449	0.005340966	-0.168168449	0.005340966	-0.157310123	0.009227909	0.848266712	8.69E-77	0.137661443	0.022909217	0.17917033	0.002969541	0.012987353	0.830850671	0.14438603	0.01697612	0.050976584	0.401496077	-0.097827786	0.106780473
CA2	black	0.331366232	2.03E-08	-0.331366232	2.03E-08	-0.329593644	2.44E-08	0.674685042	1.30E-37	0.047331689	0.436040903	0.168817452	0.00516397	0.148790662	0.013860517	0.293872225	7.70E-07	0.162509855	0.007130393	-0.209754625	0.000485371
CYP2C18	black	0.253525298	2.24E-05	-0.253525298	2.24E-05	-0.235752915	8.39E-05	0.786377756	1.25E-58	0.102728668	0.090255291	0.15462641	0.010511551	-0.051407257	0.39752513	0.098290521	0.105124826	-0.002765594	0.963720311	-0.054787556	0.367182849
HNF1A-AS1	black	0.174906775	0.003742902	-0.174906775	0.003742902	-0.128066427	0.034428915	0.569648079	6.93E-25	0.107973081	0.074907135	0.242602056	5.11E-05	-0.082141997	0.175969708	0.059345499	0.328613374	-0.009039988	0.881803935	0.046011939	0.448957132
SMIM31	black	0.281449821	2.30E-06	-0.281449821	2.30E-06	-0.176962071	0.003349855	0.422262826	3.13E-13	0.239703147	6.31E-05	0.143147447	0.017955633	0.027427427	0.651859107	0.071802822	0.237023002	0.043613536	0.472973763	-0.224559337	0.000183146
CAPN6	black	0.257353119	1.67E-05	-0.257353119	1.67E-05	-0.225725838	0.000169136	0.408035156	2.24E-12	0.114199043	0.059512342	0.053324942	0.380131233	0.01419341	0.815412513	0.210781857	0.000454586	0.15514336	0.010252658	-0.182032347	0.002535003
KRT20	black	0.194340371	0.001250434	-0.194340371	0.001250434	-0.054299219	0.37147533	0.380797756	7.52E-11	0.066742573	0.271796814	0.10981414	0.070050415	7.69E-05	0.998990235	0.032482784	0.593077203	0.076543612	0.207396989	-0.07723656	0.203300979
B3GALT5	black	0.198648342	0.000966509	-0.198648342	0.000966509	-0.110004941	0.069562125	0.862614293	3.48E-82	0.070044622	0.248732293	0.207903198	0.000545789	-0.043161161	0.477581199	0.144413101	0.016955243	0.042935454	0.479889121	-0.130160162	0.031564327
ARL14	black	0.116127733	0.055310425	-0.116127733	0.055310425	0.007754597	0.898512241	0.801378301	1.98E-62	0.029652447	0.625692883	0.047731694	0.432168589	-0.094522929	0.119209681	0.000906752	0.988101379	-0.027896908	0.646300996	-0.085590552	0.158454577
LGALS4	black	0.307018582	2.28E-07	-0.307018582	2.28E-07	-0.283802256	1.88E-06	0.764767015	1.16E-53	0.095740925	0.114503868	0.109281207	0.071429107	0.031815531	0.60069639	0.184072628	0.002261451	0.021134198	0.728117445	-0.12366088	0.041183206
MUC3A	black	0.192661188	0.001380494	-0.192661188	0.001380494	-0.223806713	0.000192753	0.347188842	3.76E-09	-0.00438361	0.942524601	-0.075625976	0.212912297	-0.017310358	0.775856348	0.042788614	0.481393848	0.009949814	0.87000855	-0.016867683	0.781441645
TMEM238L	black	0.167513701	0.005525031	-0.167513701	0.005525031	-0.148760612	0.013879945	0.78511423	2.54E-58	0.109521471	0.070804832	0.158711625	0.008614505	-0.058615665	0.334607054	0.1587636	0.008592471	0.04131382	0.496647256	-0.071866273	0.236607798
HSD17B2	black	0.306493821	2.40E-07	-0.306493821	2.40E-07	-0.297459107	5.56E-07	0.681941208	1.09E-38	0.185592755	0.00207543	0.173221706	0.004095739	0.030329819	0.617817243	0.216470001	0.000314475	0.134002481	0.02683432	-0.259168325	1.45E-05
IYD	black	0.198141569	0.000996516	-0.198141569	0.000996516	-0.25038417	2.85E-05	0.53392896	1.61E-21	0.068510712	0.259271481	0.214223237	0.000364161	0.056954684	0.348507017	0.188163931	0.001792292	0.11969033	0.048195303	0.079288394	0.191516744
HYAL1	black	0.164427468	0.006471575	-0.164427468	0.006471575	-0.234293225	9.31E-05	0.489445649	7.50E-18	0.03206135	0.597884329	0.077883704	0.199528905	0.082125022	0.176059335	0.275802728	3.73E-06	0.081158251	0.181220017	0.178771843	0.00303513
DUOX2	black	0.258600351	1.51E-05	-0.258600351	1.51E-05	-0.247020865	3.68E-05	0.842585208	8.39E-75	0.153284733	0.011210644	0.181363762	0.002630988	0.070141721	0.248075319	0.193266308	0.001332259	0.032572286	0.592058568	-0.131931003	0.029302648
CLDN2	black	0.448240222	6.74E-15	-0.448240222	6.74E-15	-0.474151653	1.04E-16	0.48235612	2.58E-17	0.214445516	0.000358938	0.177439661	0.003264051	0.232181923	0.000108073	0.302545357	3.47E-07	0.23026986	0.000123567	-0.245204819	4.21E-05
C2orf72	black	0.116294391	0.054959179	-0.116294391	0.054959179	0.135013595	0.025695797	0.480680633	3.44E-17	-0.041340609	0.496367917	-0.085707612	0.15788395	-0.087102198	0.151204425	-0.058768507	0.333346093	-0.173569884	0.004020465	-0.057095881	0.347311416
BNIP3	black	-0.336204	1.23E-08	0.336204	1.23E-08	0.360193533	8.73E-10	-0.530524676	3.20E-21	-0.210140963	0.000473573	-0.212699795	0.000401903	-0.317040911	8.65E-08	-0.366758994	4.07E-10	-0.281234978	2.35E-06	0.254980814	2.00E-05
CCDC198	black	0.333315314	1.66E-08	-0.333315314	1.66E-08	-0.283741601	1.89E-06	0.642684595	3.32E-33	0.182080308	0.002528242	0.294755665	7.11E-07	0.082564331	0.173750619	0.14266335	0.018351649	0.169699511	0.004931867	-0.188085594	0.001800369
PTPRR	black	0.161733349	0.007413772	-0.161733349	0.007413772	-0.0487477	0.422422513	0.725322574	7.58E-46	-0.010617608	0.861369081	0.0880379	0.146844265	-0.071710427	0.237628528	0.07825896	0.197365041	-0.024364989	0.68857621	-0.148819552	0.013841861
HNF4A	black	0.083279796	0.170038874	-0.083279796	0.170038874	0.02801792	0.644871515	0.779873488	4.49E-57	-0.010957212	0.85698177	0.023746328	0.696086616	-0.160176315	0.008012439	0.028259724	0.64201906	-0.067890445	0.263619327	-0.004707524	0.938285772
GJB4	black	0.209911375	0.000480552	-0.209911375	0.000480552	-0.109525512	0.070794371	0.751832516	6.15E-51	0.161378185	0.007546702	0.021407399	0.724744016	-0.007254066	0.905030987	0.11384906	0.06030237	0.071044358	0.242025831	-0.184533445	0.002203515
AL158206.1	black	0.185338714	0.002105512	-0.185338714	0.002105512	-0.151688691	0.012095505	0.557964426	9.68E-24	0.239853141	6.24E-05	0.333921379	1.56E-08	0.006585462	0.913748524	0.141438031	0.019388173	0.030765441	0.612775277	-0.008083335	0.894234533
UGT2B7	black	0.176128884	0.00350445	-0.176128884	0.00350445	-0.110740346	0.067706042	0.60530387	1.11E-28	0.03544974	0.559744112	0.025169134	0.678859619	-0.053554575	0.378080049	0.0038496	0.949516293	-0.024913136	0.681947214	-0.177971679	0.003170816
CHST4	black	0.148913605	0.013781279	-0.148913605	0.013781279	-0.098239019	0.105308088	0.614878526	8.81E-30	0.185348131	0.00210439	0.170195952	0.004805402	0.105485303	0.081900644	0.089821291	0.1387998	0.066001418	0.27716767	-0.135009094	0.025700771
MUCL3	black	0.226379972	0.000161725	-0.226379972	0.000161725	-0.320226431	6.31E-08	0.825993418	1.98E-69	0.131759728	0.029515163	0.188916085	0.00171641	0.106369232	0.079357792	0.277241792	3.30E-06	0.054313592	0.371348548	-0.09929218	0.101610349
PCSK9	black	0.207596618	0.000556442	-0.207596618	0.000556442	-0.136916362	0.023665625	0.397950164	8.54E-12	-0.003192409	0.958126028	0.037002759	0.542664208	-0.036266578	0.550728359	0.210733971	0.00045598	0.054797924	0.367092054	-0.105858924	0.08081792
MRAP2	black	0.220525794	0.000240399	-0.220525794	0.000240399	-0.068931707	0.256348756	0.701878728	8.10E-42	0.270952674	5.58E-06	0.146716008	0.015259272	-0.02453883	0.686471263	0.181793851	0.002568871	0.109567177	0.070686581	-0.195202403	0.001188129
MYBPC1	black	0.136818752	0.023766298	-0.136818752	0.023766298	-0.07132763	0.240148796	0.701596418	9.00E-42	-0.016378062	0.787632354	0.120343758	0.046977073	-0.055762495	0.358705545	0.076885887	0.205366423	0.012504703	0.837047426	-0.055568385	0.360383541
VILL	black	0.380777052	7.54E-11	-0.380777052	7.54E-11	-0.394306571	1.37E-11	0.845038472	1.19E-75	0.310535285	1.63E-07	0.181500712	0.002611062	0.201984365	0.000788844	0.302745734	3.41E-07	0.175078377	0.003708558	-0.225036949	0.000177284
NR0B2	black	0.236648479	7.87E-05	-0.236648479	7.87E-05	-0.284365075	1.79E-06	0.427270607	1.53E-13	0.095017033	0.117282823	0.018688922	0.758537667	0.119425763	0.048696005	0.21750456	0.000293787	-0.024202384	0.690547278	-0.144775898	0.016677606
MYO1A	black	0.15525213	0.01019891	-0.15525213	0.01019891	-0.113269981	0.061628515	0.85408101	6.63E-79	0.013317112	0.82662286	0.071799014	0.23704794	-0.045515671	0.453869333	0.109911371	0.069801235	-0.016950842	0.780391557	-0.044980409	0.459201141
CYP3A5	black	0.268846817	6.64E-06	-0.268846817	6.64E-06	-0.272563554	4.89E-06	0.788169709	4.57E-59	0.135434534	0.02523421	0.381110597	7.24E-11	0.062846321	0.300832318	0.194828488	0.001214796	0.104841158	0.083794775	-0.088264248	0.145804045
GJB1	black	0.436589022	3.93E-14	-0.436589022	3.93E-14	-0.479399026	4.29E-17	0.485788617	1.42E-17	0.16146329	0.007514657	0.104567672	0.084609566	0.151442517	0.01223733	0.2505327	2.82E-05	0.134027218	0.026805957	-0.230944372	0.000117877
AL139246.3	black	0.224250489	0.000187033	-0.224250489	0.000187033	-0.261263843	1.22E-05	0.786115162	1.45E-58	0.27564233	3.78E-06	0.34559002	4.48E-09	0.285165762	1.67E-06	0.246238927	3.90E-05	0.136908782	0.02367343	-0.098405451	0.104716768
ALDOB	black	0.269283673	6.41E-06	-0.269283673	6.41E-06	-0.302347992	3.54E-07	0.697288296	4.48E-41	0.089887598	0.138507343	0.161500149	0.007500816	0.130300217	0.031380184	0.117722223	0.052025046	0.105238534	0.082622154	-0.199499813	0.000917959
LINC01559	black	0.085845714	0.157212742	-0.085845714	0.157212742	0.018646509	0.759068761	0.719018516	1.01E-44	0.009837139	0.871467806	0.012475976	0.837416574	-0.092437492	0.127615215	0.019521867	0.748131001	-0.023688978	0.69678435	-0.002744264	0.963999925
CAPN9	black	0.186834751	0.001933926	-0.186834751	0.001933926	-0.260167104	1.34E-05	0.594748573	1.66E-27	0.229340184	0.00013183	0.179950081	0.002844905	0.0318557	0.600236472	0.260886607	1.26E-05	0.05018825	0.408825816	-0.005922846	0.922398186
PRSS2	black	0.206852771	0.000583094	-0.206852771	0.000583094	-0.158137729	0.008861162	0.520929567	2.16E-20	0.026453787	0.663447081	0.033690728	0.579397259	0.046994711	0.439318452	0.155795298	0.009934221	0.112322226	0.063850708	-0.228770321	0.000137149
GATA6-AS1	black	0.435437665	4.65E-14	-0.435437665	4.65E-14	-0.459736587	1.11E-15	0.607631137	6.06E-29	0.241695238	5.46E-05	0.305179445	2.71E-07	0.150825945	0.012598997	0.382947881	5.77E-11	0.142740866	0.01828773	-0.20558498	0.000631258
SULT1B1	black	0.231844953	0.000110664	-0.231844953	0.000110664	-0.206916193	0.000580776	0.771261959	4.26E-55	0.13219724	0.028974903	0.307324513	2.21E-07	0.074505329	0.219789605	0.288068522	1.29E-06	0.203504851	0.000718324	-0.042019194	0.489319956
SOX9	black	0.39022484	2.31E-11	-0.39022484	2.31E-11	-0.187448441	0.001867309	0.482146259	2.68E-17	0.158991381	0.008496495	0.190858206	0.001533865	0.0155196	0.798518699	0.131622613	0.029686242	0.200394654	0.000869366	-0.432807806	6.86E-14
CYSTM1	black	0.330100311	2.32E-08	-0.330100311	2.32E-08	-0.37971698	8.59E-11	0.71849125	1.25E-44	0.173008169	0.004142532	-0.036446997	0.548746627	0.064724861	0.286585966	0.155575166	0.01004075	-0.036814329	0.544722689	-0.230894871	0.000118286
FAM177B	black	0.163153387	0.006902912	-0.163153387	0.006902912	-0.110079143	0.069372981	0.621617624	1.40E-30	0.014300245	0.814048307	0.195542602	0.001164336	-0.064375762	0.289198568	0.047077196	0.438514885	0.032957501	0.587683498	-0.041866563	0.490900542
AP001107.9	black	0.401217538	5.56E-12	-0.401217538	5.56E-12	-0.437636835	3.36E-14	0.446516763	8.78E-15	0.217619261	0.000291573	0.339962703	8.22E-09	0.162397568	0.007170764	0.312747197	1.32E-07	0.088930732	0.142773669	-0.199646961	0.0009098
LYPD2	black	0.110915356	0.067270356	-0.110915356	0.067270356	-0.14179991	0.019076885	0.443814713	1.33E-14	0.193783096	0.001292294	0.116511889	0.054503566	-0.005580691	0.926868251	0.151708824	0.01208397	0.071953665	0.236036774	0.002421492	0.968231771
SLC9A4	black	0.194828276	0.001214811	-0.194828276	0.001214811	-0.185103124	0.002133765	0.797774737	1.74E-61	0.16055847	0.007861648	0.161667129	0.007438397	-0.011293289	0.852644344	0.200295067	0.000874654	0.072380225	0.233263499	-0.129704958	0.032169201
LRRC66	black	0.165659376	0.006077609	-0.165659376	0.006077609	-0.094459532	0.119458684	0.841599107	1.82E-74	0.077440859	0.202104624	0.153809234	0.010932603	-0.049856041	0.411938183	0.105918596	0.080646072	0.010566718	0.862026896	-0.061540425	0.311007772
AC021218.1	black	0.160342784	0.00794644	-0.160342784	0.00794644	-0.177774952	0.003205007	0.817172083	8.45E-67	0.037219323	0.540303151	0.194572085	0.001233398	0.017318896	0.775748725	0.097569085	0.107715012	0.033549248	0.580991881	-0.131826196	0.029432535
CLRN3	black	0.127723977	0.034917857	-0.127723977	0.034917857	-0.122209309	0.043639973	0.73441932	1.59E-47	0.024190681	0.690689227	-0.004528326	0.94063061	-0.055304215	0.362675039	0.053179979	0.381429603	-0.013437096	0.825085789	-0.05682333	0.349621614
TSPAN8	black	0.349184151	3.02E-09	-0.349184151	3.02E-09	-0.291433817	9.59E-07	0.690133981	6.05E-40	0.209843856	0.000482622	0.112786884	0.062753141	0.036313175	0.550216202	0.172981968	0.004148307	0.121502435	0.044880222	-0.27608516	3.64E-06
GJB5	black	0.124093339	0.040474201	-0.124093339	0.040474201	-0.021428486	0.724483858	0.430246195	9.96E-14	0.136245052	0.024365498	-0.089279641	0.141206536	-0.020777655	0.732527845	-0.018352605	0.762752044	-0.020931284	0.730626374	-0.156311897	0.009688143
GJC2	black	0.273572604	4.49E-06	-0.273572604	4.49E-06	-0.280715321	2.45E-06	0.453312375	3.06E-15	0.24071149	5.86E-05	-0.003186411	0.958204621	0.1885876	0.001749181	0.416356255	7.16E-13	0.252260602	2.47E-05	-0.16588662	0.006007329
ZG16B	black	0.21425422	0.000363429	-0.21425422	0.000363429	-0.133416044	0.027514296	0.541520253	3.34E-22	0.259678091	1.39E-05	-0.030910795	0.611096967	0.020584531	0.734920447	0.105878937	0.080760252	0.094086379	0.120932546	-0.21928543	0.000261117
SYT8	black	0.280696388	2.46E-06	-0.280696388	2.46E-06	-0.28633418	1.51E-06	0.424389256	2.31E-13	0.213583659	0.000379586	0.055738852	0.358909666	0.158025853	0.00890997	0.135456749	0.025210049	0.155913249	0.009877553	-0.126259833	0.037075344
BCO1	black	0.270842185	5.63E-06	-0.270842185	5.63E-06	-0.322725852	4.91E-08	0.438773948	2.83E-14	0.092061313	0.129179095	0.119876428	0.047845689	0.206585209	0.000592966	0.157506776	0.009139565	0.128649984	0.033609128	-0.005970142	0.921780475
C4orf19	black	0.388558673	2.85E-11	-0.388558673	2.85E-11	-0.228849562	0.000136398	0.503277948	6.18E-19	0.252799304	2.37E-05	0.287395268	1.37E-06	0.062264404	0.305339012	0.165541135	0.006114468	0.128013642	0.034503899	-0.218962222	0.000266782
RNF128	black	0.190684607	0.001549427	-0.190684607	0.001549427	-0.212767353	0.000400155	0.474659282	9.57E-17	-0.007184893	0.905932385	0.131213499	0.030201746	0.093839857	0.121913979	0.207329368	0.000565885	0.101783174	0.093273138	-0.103210902	0.088746459
CA9	black	0.187019918	0.001913601	-0.187019918	0.001913601	-0.058890018	0.332345788	0.368975601	3.14E-10	-0.013110764	0.829267854	-0.086270842	0.155160022	-0.033136682	0.585653534	-0.092983509	0.125371373	0.003632341	0.952361965	-0.386577103	3.67E-11
HS3ST1	black	0.238993174	6.65E-05	-0.238993174	6.65E-05	-0.170052118	0.004841739	0.308643429	1.95E-07	0.162738388	0.007048854	0.097820246	0.10680762	0.071512516	0.238929207	0.028323672	0.64126557	0.17152344	0.004481443	-0.168159768	0.00534337
BCL2L14	black	0.370143332	2.73E-10	-0.370143332	2.73E-10	-0.39031184	2.29E-11	0.706558507	1.37E-42	0.264306122	9.60E-06	0.379896269	8.40E-11	0.271125359	5.50E-06	0.19635138	0.001109517	0.149234434	0.013576374	-0.303168212	3.28E-07
TNNI2	black	0.251250656	2.67E-05	-0.251250656	2.67E-05	-0.249650978	3.02E-05	0.194580227	0.001232804	0.173892448	0.003951845	-0.003998272	0.947569353	0.354990021	1.58E-09	0.225397765	0.000172972	0.17577273	0.003572481	-0.121835658	0.044291929
COLGALT2	black	0.250484917	2.83E-05	-0.250484917	2.83E-05	-0.195431089	0.001172086	0.646788985	9.66E-34	0.185979011	0.002030442	0.30871671	1.94E-07	0.128339836	0.034042737	0.387650084	3.20E-11	0.185463736	0.002090659	-0.21000298	0.000477756
KIF13B	black	0.27816435	3.05E-06	-0.27816435	3.05E-06	-0.268653179	6.75E-06	0.559137968	7.46E-24	0.213254265	0.000387765	0.350579467	2.58E-09	0.039713138	0.513488275	0.29408634	7.55E-07	0.210374003	0.000466585	-0.119298226	0.048938919
COL17A1	black	0.307389545	2.20E-07	-0.307389545	2.20E-07	-0.26597517	8.39E-06	0.542158233	2.92E-22	0.119488304	0.048577254	0.138087187	0.022486449	0.068263821	0.260996142	0.131444001	0.029910369	0.162105527	0.007276719	-0.227637208	0.000148327
PRSS1	black	0.153939704	0.010864394	-0.153939704	0.010864394	-0.116065524	0.055442014	0.5912055	4.01E-27	0.012193357	0.841050179	0.070237607	0.247427741	-0.009262607	0.878915287	0.118614209	0.050259062	0.06431721	0.289638319	-0.159789498	0.008167687
TMEM139	black	0.216913245	0.000305451	-0.216913245	0.000305451	-0.224878544	0.000179208	0.363977127	5.64E-10	0.119224344	0.049080102	-0.020213052	0.739529875	0.145160271	0.016387796	0.261510227	1.20E-05	0.122672159	0.042843574	0.032085312	0.597610533
FAM3D	black	0.341546022	6.93E-09	-0.341546022	6.93E-09	-0.32666883	3.29E-08	0.665051116	3.15E-36	0.387316226	3.34E-11	0.07084747	0.243336493	0.085339636	0.159682931	0.197081814	0.001062058	0.096025596	0.113425263	-0.178089411	0.003150513
PBLD	black	0.295021569	6.94E-07	-0.295021569	6.94E-07	-0.295183385	6.84E-07	0.573217785	3.03E-25	0.133069108	0.027923488	0.310185817	1.68E-07	0.040276192	0.507530791	0.147596258	0.014651373	0.099851898	0.099687396	0.023747568	0.696071531
KIF12	black	0.213528585	0.000380942	-0.213528585	0.000380942	-0.340517869	7.74E-09	0.274724392	4.08E-06	0.118275428	0.050923817	0.041528534	0.494410704	0.10502388	0.083253926	0.084629139	0.16320001	-0.029783483	0.624165999	0.021708054	0.721037726
TFF1	black	0.084695694	0.162868102	-0.084695694	0.162868102	-0.018511884	0.760755242	0.732278295	4.01E-47	0.041301853	0.49677207	-0.032702471	0.590578327	-0.17797354	0.003170494	0.018041573	0.766655801	-0.093058187	0.125066878	-0.020659898	0.733986421
MYEOV	black	-0.229104807	0.000134003	0.229104807	0.000134003	0.189948337	0.00161705	0.275319289	3.88E-06	-0.14397563	0.017295383	-0.155001814	0.010322979	-0.089139818	0.141832967	-0.163869858	0.006657294	-0.155719316	0.009970877	0.237229382	7.55E-05
BCAS1	black	0.168323275	0.005298254	-0.168323275	0.005298254	-0.143971593	0.017298549	0.719905785	7.03E-45	0.201485321	0.000813348	0.056370443	0.353481782	-0.048632651	0.423519649	0.090834885	0.134380624	-0.009691192	0.873358629	0.098468821	0.104492309
SLC9A2	black	0.13885627	0.02173982	-0.13885627	0.02173982	-0.012020607	0.843272875	0.700150304	1.55E-41	0.069541288	0.252157248	0.155916973	0.009875769	-0.086166626	0.155661343	0.119626737	0.04831526	-0.004184758	0.945127656	-0.000504357	0.993381535
MUC5AC	black	0.159322389	0.008358724	-0.159322389	0.008358724	-0.186225359	0.002002216	0.723790521	1.43E-45	0.213707041	0.000376564	0.102765978	0.090137827	-0.032259515	0.595621751	0.176768734	0.003385167	0.041633926	0.493314859	-0.077913902	0.19935414
VSIG1	black	0.21030922	0.000468518	-0.21030922	0.000468518	-0.25285778	2.36E-05	0.462401917	7.21E-16	0.04015448	0.508815516	0.204403514	0.000679431	0.085916551	0.156869294	0.078165028	0.19790508	0.093062588	0.12504895	-0.205414515	0.000638008
BACE2	black	0.312156305	1.39E-07	-0.312156305	1.39E-07	-0.109167544	0.071725995	0.608039532	5.44E-29	0.108365565	0.073849454	0.136565537	0.024029183	-0.065493488	0.280889688	0.13559326	0.025062018	0.114654108	0.058497901	-0.321331834	5.65E-08
OR7E22P	black	0.154978449	0.010334628	-0.154978449	0.010334628	-0.061471422	0.311551652	0.494540367	3.03E-18	0.213516104	0.00038125	0.03938771	0.516947957	0.046048711	0.448594351	0.024081988	0.69200805	-0.02210706	0.716129082	-0.154614852	0.010517405
MIA	black	0.276217944	3.60E-06	-0.276217944	3.60E-06	-0.225774735	0.000168571	0.812695217	1.61E-65	0.224801412	0.000180153	0.12990482	0.031902418	0.009540897	0.87530653	0.180077733	0.002824959	0.112552248	0.063305418	-0.176439107	0.00344615
GALNT5	black	0.405626841	3.09E-12	-0.405626841	3.09E-12	-0.372533611	2.05E-10	0.526226548	7.59E-21	0.159369393	0.008339322	0.372996502	1.94E-10	0.162699236	0.007062764	0.306245287	2.45E-07	0.346691813	3.97E-09	-0.361915296	7.16E-10
F2RL1	black	0.347468238	3.64E-09	-0.347468238	3.64E-09	-0.180939114	0.002693656	0.453725702	2.87E-15	0.012073829	0.842587956	0.113663554	0.060724611	-0.041977705	0.489749333	0.063217521	0.29798067	0.139980546	0.020687012	-0.309640939	1.77E-07
MTND4P20	black	0.21963746	0.000255074	-0.21963746	0.000255074	-0.210599583	0.000459913	0.76837799	1.87E-54	0.108656981	0.073072013	0.383893686	5.13E-11	0.020373619	0.737536355	0.193721214	0.001297021	0.088106792	0.146527065	-0.078628085	0.195253246
FUT6	black	0.191517987	0.001476016	-0.191517987	0.001476016	-0.141680709	0.019178938	0.442383645	1.65E-14	0.117271201	0.052937462	-0.002652764	0.965199487	-0.005331088	0.930130626	0.049941333	0.41113778	0.087221855	0.15064144	0.015676304	0.796528523
ZFPM1	black	0.278743914	2.90E-06	-0.278743914	2.90E-06	-0.286767696	1.45E-06	0.665928906	2.37E-36	0.147288687	0.014861324	0.081877576	0.177369724	0.142062778	0.018853498	0.202458204	0.000766211	0.041627468	0.493381978	-0.164728701	0.006373186
SH3RF2	black	0.278932755	2.86E-06	-0.278932755	2.86E-06	-0.243242523	4.87E-05	0.403420962	4.15E-12	0.041661609	0.493027237	0.202769231	0.000751681	0.141864752	0.019021569	0.111851445	0.064978766	0.150837232	0.012592292	-0.340515136	7.75E-09
AC092868.2	black	0.294367902	7.36E-07	-0.294367902	7.36E-07	-0.233529027	9.83E-05	0.821277515	5.26E-68	0.097197129	0.109069951	0.132650572	0.02842406	0.015264175	0.801765427	0.105482349	0.081909251	0.071371208	0.239860941	-0.133089025	0.027899856
TMPRSS3	black	0.278634158	2.93E-06	-0.278634158	2.93E-06	-0.1506813	0.012685193	0.566977568	1.28E-24	0.174975283	0.003729156	0.079393825	0.190925019	0.09479035	0.118163777	0.118161267	0.051149465	0.117362809	0.052751072	-0.290833152	1.01E-06
CYP4F12	black	0.194880207	0.001211075	-0.194880207	0.001211075	-0.159818192	0.008156079	0.617495878	4.34E-30	0.23655567	7.92E-05	0.239431356	6.44E-05	0.158119241	0.008869211	0.208292141	0.000532546	0.05715407	0.346819446	-0.105725506	0.08120322
LINC01133	black	0.239375869	6.46E-05	-0.239375869	6.46E-05	-0.190322517	0.001582353	0.638264019	1.23E-32	0.107067485	0.077394547	0.134967771	0.025746481	-0.034160141	0.574121183	0.139619248	0.021020416	0.147526757	0.014698587	-0.162010369	0.007311543
DUOXA2	black	0.229810661	0.000127586	-0.229810661	0.000127586	-0.196153922	0.001122677	0.768527953	1.73E-54	0.122860614	0.042522829	0.133785365	0.027084365	0.064297575	0.289785892	0.149362528	0.013495315	0.011300761	0.852547962	-0.1374959	0.023075448
AADAC	black	0.396631822	1.01E-11	-0.396631822	1.01E-11	-0.399634977	6.85E-12	0.662415487	7.38E-36	0.313143617	1.27E-07	0.316544878	9.08E-08	0.27064795	5.73E-06	0.432687222	6.98E-14	0.189042461	0.001703953	-0.215817485	0.000328213
AP005233.2	black	-0.22181928	0.000220435	0.22181928	0.000220435	0.122598827	0.042968931	0.277897702	3.12E-06	-0.067678082	0.265119343	-0.027180213	0.654793602	-0.042689439	0.482411567	-0.130767553	0.030772354	-0.154083127	0.010789847	0.295896789	6.41E-07
PIK3C2G	black	0.20125225	0.000825031	-0.20125225	0.000825031	-0.153490229	0.011100974	0.686748603	2.02E-39	0.096363915	0.112153757	0.337858948	1.03E-08	-0.044246453	0.466568552	0.156025996	0.009823654	0.058294787	0.337264257	-0.097341603	0.108542084
AKR7A3	black	-0.201112298	0.000832121	0.201112298	0.000832121	0.18715859	0.001898507	0.380969745	7.36E-11	-0.077814709	0.199928628	-0.106372964	0.079347195	-0.22255218	0.000209821	-0.183791156	0.002297518	-0.27886177	2.87E-06	0.214961322	0.000347086
HMGCS2	black	0.187222489	0.001891589	-0.187222489	0.001891589	-0.22648656	0.000160547	0.673690735	1.82E-37	0.077129169	0.203931899	0.058409889	0.336309547	-0.026170842	0.666829836	0.203249288	0.000729755	-0.038039921	0.531403305	0.003622649	0.952488928
AC012485.2	black	0.220466107	0.00024136	-0.220466107	0.00024136	-0.189756867	0.001635073	0.69717618	4.67E-41	0.139470641	0.021158896	0.283018529	2.01E-06	-0.058619535	0.334575087	0.148747526	0.013888412	0.091340369	0.132217582	-0.038324866	0.528330301
PGAP4	black	0.183511214	0.002333907	-0.183511214	0.002333907	-0.065216747	0.28293174	0.653738108	1.15E-34	0.179168219	0.002969885	0.151007211	0.012491706	0.009369828	0.877524587	0.257121916	1.70E-05	0.164420233	0.006473955	-0.169884819	0.004884315
PPP1R12B	blue	0.310551246	1.63E-07	-0.310551246	1.63E-07	-0.408954291	1.98E-12	0.184073981	0.002261279	0.339214419	8.90E-09	0.67340654	2.00E-37	0.378670801	9.77E-11	0.427873997	1.40E-13	0.448648727	6.33E-15	-0.121603061	0.044701885
LINC01767	blue	0.199974638	0.000891871	-0.199974638	0.000891871	-0.209015028	0.000508721	0.057371445	0.344985511	0.094626086	0.118805373	0.407371972	2.45E-12	0.132695784	0.028369619	0.085301109	0.159872171	0.10145449	0.094340904	-0.073414243	0.226636424
AC010275.1	blue	-0.205178025	0.000647483	0.205178025	0.000647483	0.270884344	5.62E-06	0.011785209	0.846303618	-0.086880374	0.152252313	0.325485488	3.72E-08	-0.120746879	0.046238438	-0.108453022	0.073615433	0.04731745	0.436179112	0.3359751	1.26E-08
PLPPR4	blue	0.394516775	1.33E-11	-0.394516775	1.33E-11	-0.403399879	4.17E-12	0.359368578	9.59E-10	0.379560166	8.76E-11	0.64047012	6.41E-33	0.36485013	5.09E-10	0.615638497	7.18E-30	0.718836024	1.08E-44	-0.257690964	1.62E-05
AC023510.2	blue	0.235009201	8.85E-05	-0.235009201	8.85E-05	-0.284267538	1.80E-06	0.160496153	0.007886063	0.561302444	4.61E-24	0.799575657	5.90E-62	0.42435764	2.33E-13	0.369724107	2.87E-10	0.378346318	1.02E-10	-0.105925068	0.080627449
RPS7P1	blue	-0.193090815	0.001346086	0.193090815	0.001346086	0.217078459	0.000302149	-0.188107204	0.001798138	-0.149976791	0.013112483	-0.363778741	5.77E-10	-0.136287175	0.024321064	-0.255923624	1.86E-05	-0.245075879	4.25E-05	0.07468656	0.218666791
AC144536.1	blue	0.218945426	0.00026708	-0.218945426	0.00026708	-0.180368495	0.002780002	0.423017468	2.81E-13	0.179699026	0.002884505	0.566592437	1.39E-24	0.105430794	0.082059581	0.212707627	0.0004017	0.19586363	0.001142285	-0.049461635	0.415651348
AC005479.1	blue	0.282728899	2.06E-06	-0.282728899	2.06E-06	-0.448792921	6.19E-15	-0.052145717	0.390771351	0.346059571	4.25E-09	0.654025166	1.05E-34	0.312257994	1.38E-07	0.309186692	1.85E-07	0.34564738	4.45E-09	-0.177438825	0.003264199
AC012085.2	blue	0.1186822	0.050126526	-0.1186822	0.050126526	-0.063428093	0.296371016	0.083072407	0.171108643	0.13576656	0.024875173	0.784380863	3.81E-58	0.044742309	0.461584047	0.162189771	0.007246012	0.297587816	5.49E-07	-0.082181861	0.175759354
PRRT2	blue	0.226604499	0.000159252	-0.226604499	0.000159252	-0.285683723	1.59E-06	0.104570801	0.084600207	0.227423668	0.000150527	0.401064098	5.68E-12	0.206004543	0.000614926	0.209923054	0.000480194	0.094965488	0.117482687	-0.131824825	0.029434238
ADHFE1	blue	0.306162964	2.47E-07	-0.306162964	2.47E-07	-0.43598107	4.30E-14	0.107971423	0.074911628	0.352457357	2.10E-09	0.517839051	3.94E-20	0.339842448	8.32E-09	0.365823012	4.54E-10	0.193332211	0.0013271	-0.051338201	0.398160264
H2BC11	blue	-0.231866454	0.000110497	0.231866454	0.000110497	0.392704501	1.68E-11	0.072485927	0.232579847	-0.07717783	0.203645844	0.132732421	0.028325568	-0.168249003	0.005318705	-0.128284613	0.034120438	-0.129963284	0.031824737	0.321280039	5.68E-08
AC010761.3	blue	0.103923414	0.086554191	-0.103923414	0.086554191	-0.116562827	0.054397317	0.089435893	0.140509003	0.199383671	0.000924446	0.855095803	2.77E-79	0.166315577	0.005876647	0.188309757	0.001777345	0.228306974	0.000141621	0.043759517	0.47149216
AL158163.1	blue	0.12858208	0.033703658	-0.12858208	0.033703658	-0.182888279	0.002416773	0.114818717	0.058134488	0.297547095	5.51E-07	0.908524032	1.04E-104	0.208450717	0.000527233	0.260713439	1.28E-05	0.308433889	1.99E-07	0.027588583	0.649949014
STOML2	blue	-0.375158294	1.50E-10	0.375158294	1.50E-10	0.509164204	2.06E-19	-0.217717592	0.000289688	-0.257999822	1.58E-05	-0.677195211	5.56E-38	-0.288099735	1.29E-06	-0.4471145	8.01E-15	-0.494324842	3.15E-18	0.117047687	0.053394535
REPS2	blue	0.438169813	3.10E-14	-0.438169813	3.10E-14	-0.514622142	7.32E-20	0.420231136	4.17E-13	0.237729749	7.28E-05	0.54348774	2.21E-22	0.230084062	0.000125178	0.342744915	6.09E-09	0.317811108	8.02E-08	-0.364210422	5.49E-10
AL121949.2	blue	-0.31854562	7.45E-08	0.31854562	7.45E-08	0.184686039	0.002184631	-0.118866814	0.049768121	-0.05473585	0.36763589	0.129961556	0.031827031	-0.182244384	0.002505234	-0.13948386	0.021146546	-0.15951466	0.008279614	0.547524451	9.38E-23
GRHL1	blue	-0.243712687	4.70E-05	0.243712687	4.70E-05	0.131049688	0.03041029	-0.199312554	0.000928439	-0.005257392	0.93109409	0.184635088	0.00219092	-0.085554309	0.15863156	-0.118942792	0.049621244	-0.066686289	0.272202173	0.305622266	2.60E-07
AC073149.1	blue	0.22666486	0.000158594	-0.22666486	0.000158594	-0.414443277	9.34E-13	0.158732433	0.008605678	0.220654739	0.000238336	0.783566726	5.97E-58	0.241834923	5.40E-05	0.38942153	2.56E-11	0.353529229	1.86E-09	-0.072170062	0.234626983
RNF26	blue	-0.287308106	1.38E-06	0.287308106	1.38E-06	0.392470894	1.73E-11	-0.261459254	1.21E-05	-0.19099362	0.001521825	-0.587478985	1.00E-26	-0.225268213	0.000174508	-0.215172048	0.000342349	-0.219671015	0.000254505	0.163103751	0.006920224
LINC02595	blue	-0.119252686	0.049025901	0.119252686	0.049025901	0.119250949	0.049029222	-0.023247226	0.702167321	0.015046795	0.804531259	0.609493015	3.71E-29	-0.019028951	0.754284029	0.040471376	0.50547407	0.115270657	0.057146302	0.134148028	0.02666781
TMEM52	blue	-0.232663747	0.000104467	0.232663747	0.000104467	0.145437207	0.016181728	-0.182889286	0.002416637	-0.098385034	0.104789165	-0.361679179	7.36E-10	-0.24984912	2.97E-05	-0.241138579	5.68E-05	-0.336510095	1.19E-08	0.344483643	5.05E-09
MCTP1	blue	0.299161375	4.75E-07	-0.299161375	4.75E-07	-0.243364335	4.83E-05	0.228302335	0.000141666	0.200713555	0.000852629	0.636776169	1.90E-32	0.335155247	1.37E-08	0.317393108	8.35E-08	0.409346749	1.87E-12	-0.353354592	1.90E-09
AC093416.2	blue	0.080254635	0.186143745	-0.080254635	0.186143745	-0.096568109	0.111391762	0.083953424	0.166598496	0.166512264	0.005817583	0.876420923	5.45E-88	0.137986685	0.022585636	0.183336182	0.002356926	0.280716565	2.45E-06	-0.012798069	0.833279667
PDE5A	blue	0.247757363	3.48E-05	-0.247757363	3.48E-05	-0.20290376	0.000745476	0.225782508	0.000168482	0.298159596	5.21E-07	0.773592659	1.27E-55	0.336065858	1.24E-08	0.56029097	5.77E-24	0.634026738	4.21E-32	-0.110931713	0.067229751
AC092687.3	blue	-0.345304274	4.62E-09	0.345304274	4.62E-09	0.362256656	6.88E-10	-0.187334881	0.001879476	-0.140148911	0.020533217	-0.335990361	1.25E-08	-0.273292121	4.60E-06	-0.264673703	9.32E-06	-0.204047584	0.000694597	0.370479068	2.62E-10
AC013275.1	blue	0.288273335	1.27E-06	-0.288273335	1.27E-06	-0.443470871	1.40E-14	0.136833504	0.02375106	0.279438799	2.74E-06	0.603690264	1.69E-28	0.2609915	1.25E-05	0.298439654	5.08E-07	0.343729208	5.48E-09	-0.055827774	0.358142341
AL354893.1	blue	0.16346101	0.006796479	-0.16346101	0.006796479	-0.268766887	6.68E-06	0.130478039	0.031147707	0.279681423	2.68E-06	0.725626462	6.68E-46	0.151132087	0.012418261	0.203890483	0.000701389	0.23887256	6.70E-05	-0.052247576	0.389845241
RHEX	blue	0.309256058	1.84E-07	-0.309256058	1.84E-07	-0.481112875	3.20E-17	0.12979244	0.032052195	0.270938163	5.59E-06	0.518535716	3.44E-20	0.48324177	2.22E-17	0.452361919	3.55E-15	0.437035974	3.67E-14	-0.254057734	2.15E-05
Z73420.1	blue	0.220510981	0.000240637	-0.220510981	0.000240637	-0.29500487	6.95E-07	0.248166916	3.37E-05	0.272421688	4.94E-06	0.461109735	8.88E-16	0.093759455	0.122235403	0.183322193	0.002358774	0.132408843	0.028716658	-0.013745799	0.821134195
LINC00342	blue	0.345826714	4.36E-09	-0.345826714	4.36E-09	-0.370072247	2.75E-10	0.200791901	0.000848563	0.277754769	3.16E-06	0.499495081	1.24E-18	0.228194349	0.000142728	0.162221583	0.007234446	0.188694675	0.001738437	-0.222329216	0.000212998
AC012676.5	blue	0.227466339	0.000150085	-0.227466339	0.000150085	-0.307952949	2.09E-07	0.094831579	0.118003167	0.304981495	2.76E-07	0.683991468	5.33E-39	0.308906518	1.90E-07	0.294096976	7.54E-07	0.249311811	3.09E-05	-0.021096455	0.728583904
AL669830.1	blue	0.160286044	0.007968881	-0.160286044	0.007968881	-0.284204584	1.81E-06	0.076434228	0.208048959	0.11113198	0.066734251	0.328313443	2.78E-08	0.135972884	0.024654288	0.158276551	0.008800929	0.02888011	0.634724715	0.008746594	0.885613321
RNA5SP217	blue	0.132810688	0.02823166	-0.132810688	0.02823166	-0.153710193	0.010984634	0.134671733	0.026075998	0.231716232	0.000111669	0.850162154	1.81E-77	0.167184039	0.005619844	0.204649292	0.000669138	0.269439542	6.32E-06	0.006446923	0.91555618
ADGRG2	blue	0.365128971	4.93E-10	-0.365128971	4.93E-10	-0.304540278	2.88E-07	0.315291035	1.03E-07	0.20636584	0.000601176	0.612385005	1.72E-29	0.246164559	3.92E-05	0.394810853	1.28E-11	0.387804581	3.14E-11	-0.258233482	1.56E-05
RNY4P19	blue	-0.198566689	0.000971287	0.198566689	0.000971287	0.301694731	3.76E-07	-0.09130328	0.132375377	-0.082622655	0.173445803	0.223012643	0.000203399	-0.189987397	0.001613396	-0.137419339	0.023152678	-0.128672885	0.033577298	0.21065831	0.00045819
JPT1	blue	-0.392118972	1.81E-11	0.392118972	1.81E-11	0.468581881	2.63E-16	-0.07214213	0.234808622	-0.366012091	4.45E-10	-0.593803862	2.10E-27	-0.348682307	3.19E-09	-0.434630323	5.24E-14	-0.442714437	1.57E-14	0.386120712	3.88E-11
ILF2	blue	-0.454987678	2.35E-15	0.454987678	2.35E-15	0.591313433	3.91E-27	-0.388089245	3.03E-11	-0.318842387	7.24E-08	-0.572752374	3.38E-25	-0.409503145	1.84E-12	-0.484268173	1.85E-17	-0.403354843	4.19E-12	0.349411949	2.94E-09
FAM227A	blue	0.157788246	0.009014423	-0.157788246	0.009014423	-0.18187258	0.002557646	-0.064187551	0.290613713	0.410582063	1.58E-12	0.525280478	9.16E-21	0.1409862	0.019783028	0.116815511	0.053872784	0.21532577	0.000338932	-0.022661396	0.709328902
VPS13C	blue	0.271307048	5.42E-06	-0.271307048	5.42E-06	-0.294955151	6.98E-07	0.232892142	0.000102797	0.322651685	4.95E-08	0.871462446	7.91E-86	0.320464197	6.16E-08	0.356567964	1.32E-09	0.429189964	1.16E-13	-0.121857494	0.044253606
NOTCH3	blue	-0.22243715	0.000211455	0.22243715	0.000211455	0.264127209	9.74E-06	-0.250469886	2.83E-05	-0.180806704	0.002713472	-0.299810435	4.48E-07	-0.186405507	0.001981803	-0.03478344	0.567150647	0.089297836	0.141125175	0.290552658	1.04E-06
SPATA6L	blue	0.235530344	8.52E-05	-0.235530344	8.52E-05	-0.315647386	9.92E-08	0.234011272	9.50E-05	0.377674395	1.10E-10	0.798848256	9.14E-62	0.19666051	0.001089199	0.19769362	0.001023752	0.194382181	0.001247345	-0.154681597	0.01048364
ARPC1A	blue	-0.357310398	1.21E-09	0.357310398	1.21E-09	0.478399258	5.08E-17	-0.165953787	0.005986696	-0.277870425	3.13E-06	-0.515105782	6.67E-20	-0.355861295	1.43E-09	-0.463299253	6.24E-16	-0.471146521	1.72E-16	0.171383446	0.004514654
SAP30L-AS1	blue	0.215333107	0.00033877	-0.215333107	0.00033877	-0.253590135	2.23E-05	0.070630794	0.244784609	0.220597146	0.000239255	0.830979106	5.55E-71	0.223160274	0.000201379	0.20657617	0.000593302	0.367816158	3.60E-10	-0.110271474	0.06888468
STARD4-AS1	blue	0.168614798	0.005218663	-0.168614798	0.005218663	-0.167078701	0.005650447	0.042634279	0.48297812	0.211103826	0.000445316	0.864606551	5.54E-83	0.178309064	0.003112948	0.262746975	1.09E-05	0.410323647	1.64E-12	-0.044427837	0.464741779
AC069549.1	blue	0.096439796	0.111870114	-0.096439796	0.111870114	-0.139055702	0.021549751	0.075388261	0.214358065	0.186176496	0.002007786	0.850382857	1.51E-77	0.153539753	0.011074686	0.193253216	0.001333286	0.301131034	3.96E-07	-0.005484177	0.928129575
TGFBR2	blue	0.385279757	4.31E-11	-0.385279757	4.31E-11	-0.532331317	2.22E-21	0.319125209	7.04E-08	0.199398141	0.000923636	0.434787575	5.12E-14	0.43086119	9.11E-14	0.601834652	2.74E-28	0.597489491	8.30E-28	-0.220735368	0.000237054
PCAT6	blue	-0.218853589	0.000268712	0.218853589	0.000268712	0.180682251	0.002732218	-0.288428268	1.25E-06	-0.120435513	0.046808089	-0.44111248	2.00E-14	-0.271722673	5.24E-06	-0.289452051	1.14E-06	-0.299000004	4.82E-07	0.342452642	6.29E-09
AL031716.1	blue	0.139021255	0.021582477	-0.139021255	0.021582477	-0.220599878	0.000239212	0.071139229	0.24139605	0.260094576	1.34E-05	0.79671307	3.26E-61	0.184709926	0.002181688	0.224309007	0.000186291	0.258596134	1.51E-05	0.011117277	0.854915427
ALG1L	blue	-0.165106013	0.006251838	0.165106013	0.006251838	0.12257448	0.04301062	-0.102130959	0.092153843	0.024610656	0.685602269	-0.271368523	5.39E-06	-0.093419229	0.123602833	-0.225843801	0.000167777	-0.125462776	0.038296577	0.303347662	3.22E-07
DNAH11	blue	0.166797828	0.005732777	-0.166797828	0.005732777	-0.228916073	0.00013577	-0.06510953	0.283725563	0.444617824	1.17E-14	0.622796049	1.01E-30	0.17080427	0.00465442	0.195763839	0.001149098	0.281369578	2.32E-06	-0.04671706	0.442029512
LINC01535	blue	-0.292037276	9.08E-07	0.292037276	9.08E-07	0.326879853	3.22E-08	-0.149962372	0.013121359	-0.073284032	0.227463523	0.289533416	1.14E-06	-0.135432586	0.025236328	-0.151181051	0.012389567	-0.034248532	0.573130237	0.322006695	5.28E-08
LINC01395	blue	-0.307044193	2.27E-07	0.307044193	2.27E-07	0.184173436	0.00224866	-0.233000267	0.000102016	-0.070413104	0.246245552	0.076631873	0.206871995	-0.072704141	0.23117297	-0.15014664	0.013008326	-0.103609031	0.087516067	0.465332926	4.48E-16
KRT80	blue	-0.307852354	2.11E-07	0.307852354	2.11E-07	0.257204047	1.69E-05	-0.2625759	1.10E-05	-0.17668159	0.003401194	-0.293584281	7.90E-07	-0.22232138	0.000213111	-0.259970263	1.36E-05	-0.067078566	0.269385506	0.391281666	2.02E-11
RNU4-2	blue	0.082892748	0.172039425	-0.082892748	0.172039425	-0.098210787	0.105408654	0.109999861	0.06957509	0.138332186	0.022246233	0.762439053	3.70E-53	0.090110149	0.137529214	0.118168026	0.051136083	0.232709397	0.000104131	-0.014085893	0.816785988
C1QTNF12	blue	-0.197558554	0.001032098	0.197558554	0.001032098	0.183032309	0.002397379	0.143760529	0.017464799	-0.110037568	0.069478906	-0.228640736	0.000138386	-0.148549843	0.014016885	-0.158984295	0.008499467	-0.233792792	9.65E-05	0.275826316	3.72E-06
MAST4	blue	0.385957762	3.96E-11	-0.385957762	3.96E-11	-0.505332767	4.22E-19	0.141682929	0.019177033	0.294595398	7.21E-07	0.637082697	1.73E-32	0.324668954	4.04E-08	0.370072685	2.75E-10	0.436370901	4.05E-14	-0.266476001	8.06E-06
AC048341.1	blue	0.176352555	0.003462327	-0.176352555	0.003462327	-0.222564297	0.00020965	0.122579666	0.043001737	0.205899399	0.000618982	0.803224699	6.41E-63	0.165103179	0.006252741	0.166051973	0.005956649	0.229357839	0.000131669	-0.04720834	0.437239005
PTPRD	blue	0.264831609	9.20E-06	-0.264831609	9.20E-06	-0.222121998	0.000215992	0.079622923	0.189643829	0.253217709	2.30E-05	0.594968523	1.57E-27	0.172419944	0.004273935	0.402023161	5.00E-12	0.6110986	2.42E-29	-0.272923876	4.74E-06
AP005131.2	blue	0.177348291	0.003280311	-0.177348291	0.003280311	-0.180770154	0.002718965	0.09594914	0.113714165	0.290103693	1.08E-06	0.871184138	1.04E-85	0.248785029	3.22E-05	0.244087828	4.58E-05	0.373022438	1.94E-10	-0.071451241	0.239332923
EFNA3	blue	-0.31181198	1.44E-07	0.31181198	1.44E-07	0.252283831	2.47E-05	-0.134524686	0.026241016	-0.256186804	1.83E-05	-0.434975532	4.98E-14	-0.413752202	1.03E-12	-0.42662957	1.68E-13	-0.370332567	2.67E-10	0.34363132	5.54E-09
PRICKLE2	blue	0.344090828	5.27E-09	-0.344090828	5.27E-09	-0.458260993	1.40E-15	0.042986376	0.479367902	0.387221532	3.38E-11	0.665336143	2.87E-36	0.342502594	6.26E-09	0.531160785	2.82E-21	0.636997675	1.78E-32	-0.203730877	0.000708353
PCSK5	blue	0.381005456	7.33E-11	-0.381005456	7.33E-11	-0.368327866	3.39E-10	0.284447765	1.78E-06	0.324079451	4.29E-08	0.551707133	3.81E-23	0.237712587	7.29E-05	0.506759573	3.24E-19	0.620939043	1.69E-30	-0.34552183	4.51E-09
MBL1P	blue	0.327554079	3.01E-08	-0.327554079	3.01E-08	-0.500818333	9.71E-19	0.14344162	0.017718638	0.389513692	2.53E-11	0.634554299	3.62E-32	0.327234009	3.11E-08	0.486120849	1.34E-17	0.296579055	6.02E-07	-0.141922152	0.018972719
SAC3D1	blue	-0.286772411	1.45E-06	0.286772411	1.45E-06	0.378317181	1.02E-10	-0.284851898	1.71E-06	-0.243142068	4.91E-05	-0.669069491	8.46E-37	-0.309438958	1.81E-07	-0.405476772	3.16E-12	-0.494477205	3.06E-18	0.175279011	0.003668764
ZNF738	blue	-0.238014507	7.13E-05	0.238014507	7.13E-05	0.312630626	1.33E-07	-0.214566253	0.000356131	-0.043514636	0.473978984	0.147449381	0.014751306	-0.126583589	0.036588795	-0.148126588	0.014295467	-0.09956327	0.100675364	0.258382257	1.54E-05
LDOC1	blue	0.278984553	2.84E-06	-0.278984553	2.84E-06	-0.212693321	0.000402071	-0.224649203	0.000182029	0.046433739	0.444805723	-0.155147149	0.010250782	0.181340219	0.002634427	0.024128891	0.691438839	0.133361189	0.02757865	-0.306508238	2.39E-07
ERBB4	blue	0.314696753	1.09E-07	-0.314696753	1.09E-07	-0.40676404	2.66E-12	0.174454571	0.003834787	0.456358819	1.89E-15	0.697119092	4.77E-41	0.207977865	0.000543224	0.411756336	1.35E-12	0.416511194	7.01E-13	-0.197761666	0.001019571
PREX2	blue	0.338524842	9.58E-09	-0.338524842	9.58E-09	-0.333180451	1.68E-08	0.18357267	0.002325874	0.345840552	4.35E-09	0.802233808	1.18E-62	0.342002561	6.60E-09	0.602081741	2.57E-28	0.607723274	5.92E-29	-0.197351492	0.001045014
AASS	blue	0.226551726	0.00015983	-0.226551726	0.00015983	-0.256162295	1.83E-05	0.039878853	0.511731149	0.258357781	1.54E-05	0.578153194	9.50E-26	0.237956746	7.16E-05	0.357019604	1.25E-09	0.315651015	9.91E-08	-0.19781967	0.00101602
PPFIA3	blue	-0.282873221	2.04E-06	0.282873221	2.04E-06	0.355922874	1.42E-09	-0.184094562	0.002258662	-0.148099622	0.01431338	-0.341372308	7.07E-09	-0.20126238	0.00082452	-0.265781904	8.52E-06	-0.321896286	5.34E-08	0.370035617	2.77E-10
ITGA1	blue	0.278369668	3.00E-06	-0.278369668	3.00E-06	-0.278456492	2.98E-06	0.17778295	0.00320361	0.104468793	0.084905716	0.589400384	6.27E-27	0.295320969	6.75E-07	0.456577852	1.83E-15	0.559778069	6.47E-24	-0.195777671	0.001148152
S100P	blue	-0.149803256	0.013219657	0.149803256	0.013219657	0.194132812	0.001265878	0.339686936	8.46E-09	-0.079203637	0.191993411	-0.274886201	4.02E-06	-0.231941657	0.000109915	-0.142433525	0.018542305	-0.235229845	8.71E-05	0.322309943	5.12E-08
SLC35A2	blue	-0.233767607	9.66E-05	0.233767607	9.66E-05	0.281325744	2.33E-06	0.052744646	0.385344922	-0.124179985	0.040333391	-0.479974297	3.89E-17	-0.354271486	1.71E-09	-0.296421759	6.11E-07	-0.330276136	2.28E-08	0.39300441	1.62E-11
ARHGAP24	blue	0.455237146	2.26E-15	-0.455237146	2.26E-15	-0.488197547	9.34E-18	0.310322928	1.66E-07	0.34415904	5.23E-09	0.57018214	6.12E-25	0.405969535	2.96E-12	0.560998149	4.93E-24	0.557415061	1.09E-23	-0.311751628	1.45E-07
AL133370.1	blue	0.16496992	0.006295366	-0.16496992	0.006295366	-0.079795741	0.188681553	0.058860851	0.332585722	0.13106261	0.030393795	0.411590026	1.38E-12	0.142561154	0.018436216	0.029021443	0.633067843	0.146193575	0.015630412	-0.05704122	0.347773953
ELOC	blue	-0.372096201	2.16E-10	0.372096201	2.16E-10	0.480508016	3.55E-17	-0.290024588	1.09E-06	-0.294306493	7.40E-07	-0.408025141	2.24E-12	-0.297313307	5.63E-07	-0.467013248	3.40E-16	-0.44349033	1.39E-14	0.301523214	3.82E-07
AC005479.2	blue	0.285360107	1.64E-06	-0.285360107	1.64E-06	-0.437417307	3.47E-14	-0.051225239	0.399200515	0.350545034	2.59E-09	0.686634552	2.10E-39	0.272461462	4.93E-06	0.286736869	1.45E-06	0.293975594	7.63E-07	-0.166743266	0.005748894
RNU6-1016P	blue	0.139865384	0.020792781	-0.139865384	0.020792781	-0.160140737	0.008026608	0.113979527	0.060006857	0.224467929	0.000184289	0.873615347	9.35E-87	0.170444946	0.004743078	0.206568614	0.000593584	0.275651647	3.77E-06	0.010025943	0.869022845
ZDHHC8P1	blue	0.164651553	0.006398256	-0.164651553	0.006398256	-0.171671358	0.004446592	0.149610672	0.013339495	0.139233576	0.021381442	0.144439273	0.01693508	-0.100133941	0.098729413	0.068380493	0.260180147	-0.015565586	0.79793453	0.016155898	0.790445808
CNR1	blue	0.326537942	3.34E-08	-0.326537942	3.34E-08	-0.375564071	1.43E-10	0.074384405	0.22054108	0.221932841	0.000218758	0.431193592	8.68E-14	0.3378533	1.03E-08	0.386380272	3.76E-11	0.316903867	8.76E-08	-0.248923628	3.19E-05
PLCE1	blue	0.299250737	4.71E-07	-0.299250737	4.71E-07	-0.225754728	0.000168802	0.251647615	2.59E-05	0.282042438	2.19E-06	0.549980392	5.54E-23	0.102987439	0.089443107	0.420046653	4.28E-13	0.428752899	1.24E-13	-0.067371698	0.267293757
SIGMAR1	blue	-0.395837119	1.12E-11	0.395837119	1.12E-11	0.444561674	1.18E-14	-0.267292518	7.54E-06	-0.290462007	1.05E-06	-0.595730445	1.29E-27	-0.301327344	3.89E-07	-0.401240756	5.54E-12	-0.432725419	6.94E-14	0.157511932	0.009137258
AC009090.1	blue	0.194407517	0.001245476	-0.194407517	0.001245476	-0.337525228	1.07E-08	0.156236493	0.009723721	0.243185832	4.89E-05	0.720333186	5.91E-45	0.191606234	0.001468432	0.205447286	0.000636705	0.18520381	0.002121648	-0.024679508	0.684769641
HOMER2	blue	0.244539519	4.42E-05	-0.244539519	4.42E-05	-0.269974199	6.05E-06	0.065463982	0.281106938	0.181587929	0.002598444	0.326003505	3.53E-08	0.11205183	0.064496633	0.187225046	0.001891312	0.138988269	0.021613856	-0.26715835	7.62E-06
MEG3	blue	0.25221554	2.48E-05	-0.25221554	2.48E-05	-0.221967252	0.000218252	-0.038682037	0.524491124	0.122636983	0.042903667	0.328494741	2.73E-08	0.086794663	0.152658678	0.113086318	0.062054103	0.295047787	6.92E-07	-0.171652881	0.004450932
AC106900.1	blue	-0.168879486	0.005147331	0.168879486	0.005147331	0.153131785	0.01129289	0.021235835	0.726861835	-0.049478523	0.415491949	-0.217828073	0.000287583	-0.106084879	0.080168748	-0.21145219	0.000435485	-0.146299775	0.015554334	0.296490156	6.07E-07
RPL32P1	blue	0.215195285	0.000341831	-0.215195285	0.000341831	-0.291593158	9.45E-07	0.055499909	0.360976655	0.258658662	1.50E-05	0.707355476	1.01E-42	0.529854524	3.67E-21	0.345400329	4.57E-09	0.381471767	6.92E-11	-0.081713133	0.17824454
RNU6-130P	blue	0.09221531	0.128537104	-0.09221531	0.128537104	-0.100083355	0.098900695	0.169964813	0.004863916	0.129552518	0.032373959	0.867961106	2.35E-84	0.104992058	0.083347915	0.201141783	0.000830623	0.290010707	1.09E-06	-0.01415197	0.815941823
SLC18A2	blue	0.291007561	9.96E-07	-0.291007561	9.96E-07	-0.35730733	1.21E-09	0.044237669	0.466657123	0.237072446	7.63E-05	0.508077101	2.53E-19	0.348559518	3.23E-09	0.44112916	1.99E-14	0.457103121	1.68E-15	-0.249777326	2.99E-05
SF3B4	blue	-0.387496535	3.26E-11	0.387496535	3.26E-11	0.424125052	2.40E-13	-0.292067517	9.06E-07	-0.255939278	1.86E-05	-0.646593823	1.03E-33	-0.324704378	4.02E-08	-0.372661086	2.02E-10	-0.402455082	4.72E-12	0.361872354	7.19E-10
TRANK1	blue	0.351685989	2.28E-09	-0.351685989	2.28E-09	-0.39141937	1.98E-11	0.236200779	8.13E-05	0.30918223	1.85E-07	0.677389907	5.20E-38	0.603497864	1.78E-28	0.488077567	9.54E-18	0.540513919	4.12E-22	-0.22438338	0.000185351
SUCNR1	blue	0.125861776	0.037681052	-0.125861776	0.037681052	-0.074766308	0.218174013	0.089652882	0.13954471	0.030608197	0.614593164	0.327636998	2.98E-08	0.288937724	1.20E-06	0.168547585	0.005236918	0.274347876	4.21E-06	-0.12874917	0.033471455
LAGE3	blue	-0.298943429	4.85E-07	0.298943429	4.85E-07	0.364531316	5.28E-10	-0.367728188	3.63E-10	-0.23340018	9.92E-05	-0.651479201	2.31E-34	-0.210417202	0.000465301	-0.430484081	9.62E-14	-0.439687913	2.47E-14	0.232024923	0.000109273
TSC22D2	blue	-0.277541152	3.22E-06	0.277541152	3.22E-06	0.333704755	1.59E-08	-0.135407398	0.025263748	-0.110720695	0.067755105	0.279662827	2.68E-06	-0.077945049	0.199173999	-0.130840111	0.03067889	0.037504411	0.537202827	0.166198302	0.00591212
PIP5K1A	blue	-0.416601988	6.92E-13	0.416601988	6.92E-13	0.434023853	5.73E-14	-0.358451676	1.07E-09	-0.181467154	0.002615932	-0.01682045	0.782038266	-0.274286678	4.23E-06	-0.312239471	1.38E-07	-0.222673511	0.000208111	0.459419182	1.16E-15
SLC16A12	blue	0.153344345	0.011178732	-0.153344345	0.011178732	-0.197428425	0.001040198	0.01235247	0.839004058	0.116531931	0.054461741	0.330332417	2.26E-08	-0.001425804	0.981291266	0.248468176	3.30E-05	0.184477729	0.002210448	0.001046706	0.986265039
SAMD5	blue	0.234865414	8.94E-05	-0.234865414	8.94E-05	-0.103759027	0.087056078	0.206618003	0.000591748	0.140608281	0.020118634	0.420946865	3.77E-13	0.074111446	0.222244083	0.365939789	4.48E-10	0.283138986	1.99E-06	-0.13886117	0.021735133
MRPL13	blue	-0.330083047	2.32E-08	0.330083047	2.32E-08	0.509279188	2.02E-19	-0.180731366	0.002724806	-0.228916174	0.000135769	-0.395764483	1.13E-11	-0.260460865	1.31E-05	-0.431598202	8.18E-14	-0.395276834	1.21E-11	0.192151225	0.001422382
AC105219.3	blue	-0.301240259	3.92E-07	0.301240259	3.92E-07	0.222978538	0.000203868	-0.177563618	0.003242108	-0.014683987	0.809152847	0.087785122	0.148012616	-0.120028463	0.047561643	-0.216364338	0.000316663	-0.259015248	1.46E-05	0.419836268	4.41E-13
AC092436.3	blue	0.094892183	0.11776739	-0.094892183	0.11776739	-0.110591563	0.068078247	0.089002016	0.142452419	0.188185624	0.001790062	0.886829082	7.58E-93	0.141177587	0.019614931	0.171138769	0.004573231	0.277965219	3.10E-06	-0.010695046	0.86036829
AC016813.1	blue	0.121218302	0.045387013	-0.121218302	0.045387013	-0.17297421	0.004150018	0.123156246	0.042023742	0.203364242	0.000724593	0.859826231	4.33E-81	0.128230671	0.034196483	0.282640303	2.08E-06	0.320224617	6.31E-08	-0.034521253	0.570077846
CDC42-IT1	blue	0.090554308	0.135592941	-0.090554308	0.135592941	-0.123981358	0.040656796	0.113503695	0.061090426	0.195747745	0.0011502	0.893555937	3.02E-96	0.111297864	0.066326091	0.164175567	0.006554892	0.263676377	1.01E-05	0.000922496	0.9878948
AC116345.1	blue	0.231420533	0.00011401	-0.231420533	0.00011401	-0.210406468	0.00046562	0.003373365	0.955754832	0.109621937	0.070545116	0.188142563	0.001794492	0.096816654	0.110469751	0.020133306	0.740520602	0.071565632	0.238579637	-0.32345532	4.56E-08
FLAD1	blue	-0.419135852	4.86E-13	0.419135852	4.86E-13	0.501170935	9.10E-19	-0.323059592	4.75E-08	-0.27318179	4.64E-06	-0.572003453	4.02E-25	-0.343043516	5.90E-09	-0.499359711	1.27E-18	-0.516196451	5.41E-20	0.41182594	1.34E-12
XXYLT1-AS2	blue	0.180108979	0.002820097	-0.180108979	0.002820097	-0.196578268	0.00109457	0.634830287	3.34E-32	0.157377186	0.009197697	0.528159943	5.16E-21	0.232318335	0.00010704	0.23190717	0.000110181	0.207566294	0.000557506	-0.127622554	0.035063793
RRM2B	blue	0.360223547	8.70E-10	-0.360223547	8.70E-10	-0.477846744	5.58E-17	0.112391038	0.063687179	0.254529445	2.08E-05	0.551322175	4.14E-23	0.294230589	7.45E-07	0.306184891	2.47E-07	0.364374654	5.38E-10	-0.200957909	0.000840007
DYNC2H1	blue	0.252728868	2.39E-05	-0.252728868	2.39E-05	-0.296475778	6.08E-07	0.174910293	0.003742195	0.607211175	6.77E-29	0.780128601	3.91E-57	0.248627738	3.26E-05	0.409016951	1.96E-12	0.452182414	3.65E-15	-0.14202799	0.01888293
AC093726.1	blue	0.426429867	1.73E-13	-0.426429867	1.73E-13	-0.577319986	1.16E-25	0.180652696	0.002736687	0.373130433	1.91E-10	0.608918556	4.32E-29	0.461371305	8.51E-16	0.443107265	1.48E-14	0.39846291	7.99E-12	-0.319835035	6.56E-08
COL21A1	blue	0.270798179	5.66E-06	-0.270798179	5.66E-06	-0.34719002	3.76E-09	-0.09266087	0.126693524	0.340400341	7.84E-09	0.502217322	7.51E-19	0.263546707	1.02E-05	0.347251	3.73E-09	0.48153137	2.98E-17	-0.132353467	0.028784049
AC009133.1	blue	0.274508743	4.15E-06	-0.274508743	4.15E-06	-0.397749869	8.77E-12	0.152782541	0.011482692	0.176953155	0.003351476	0.334988821	1.39E-08	0.253444787	2.26E-05	0.161783302	0.007395244	-0.005102331	0.93312158	-0.2450625	4.26E-05
Z99289.1	blue	0.086762774	0.152810073	-0.086762774	0.152810073	-0.094092202	0.120909435	0.102428296	0.091205438	0.165722262	0.006058087	0.879033402	3.63E-89	0.138824992	0.021769761	0.22950272	0.000130349	0.336218053	1.22E-08	-0.024855884	0.682638455
TPI1	blue	-0.349129922	3.03E-09	0.349129922	3.03E-09	0.5017299	8.22E-19	-0.221881699	0.000219512	-0.364764823	5.14E-10	-0.774658292	7.24E-56	-0.331190752	2.07E-08	-0.50071783	9.89E-19	-0.467899705	2.94E-16	0.060550339	0.318871234
ACADL	blue	0.368149704	3.46E-10	-0.368149704	3.46E-10	-0.412159046	1.28E-12	0.25490758	2.02E-05	0.316418579	9.19E-08	0.486893305	1.17E-17	0.348391783	3.29E-09	0.567831151	1.05E-24	0.2766681	3.46E-06	-0.262922995	1.07E-05
RNU6-1280P	blue	0.110495549	0.06831933	-0.110495549	0.06831933	-0.223845163	0.000192251	0.184986955	0.002147823	0.210023833	0.000477122	0.789440663	2.22E-59	0.132217496	0.028950097	0.244854462	4.32E-05	0.259658433	1.39E-05	-0.031998475	0.598603032
MEGF11	blue	0.310292594	1.67E-07	-0.310292594	1.67E-07	-0.360515048	8.41E-10	0.116515453	0.054496126	0.231987174	0.000109563	0.497606749	1.74E-18	0.16873053	0.005187366	0.24397169	4.62E-05	0.257800484	1.61E-05	-0.2549615	2.01E-05
RNU6-418P	blue	0.253748139	2.21E-05	-0.253748139	2.21E-05	-0.368768839	3.21E-10	0.0247032	0.684483215	0.315072076	1.05E-07	0.603456745	1.80E-28	0.247516581	3.54E-05	0.171781279	0.004420852	0.262871585	1.08E-05	-0.096095275	0.113162468
NECTIN3	blue	0.189444882	0.001664833	-0.189444882	0.001664833	-0.261094377	1.24E-05	0.17755481	0.003243663	0.105826863	0.080910373	0.405517738	3.14E-12	0.125652628	0.038002645	0.22292741	0.000204574	0.266864192	7.81E-06	-0.163047692	0.006939823
GUCY1A2	blue	0.294655554	7.17E-07	-0.294655554	7.17E-07	-0.311730634	1.45E-07	0.216449953	0.000314889	0.245475095	4.13E-05	0.820677974	7.93E-68	0.29371706	7.81E-07	0.613936022	1.14E-29	0.574755539	2.12E-25	-0.146643905	0.015310031
N4BP2L1	blue	0.341314798	7.11E-09	-0.341314798	7.11E-09	-0.414721583	8.98E-13	0.089002898	0.142448447	0.303547968	3.16E-07	0.614154379	1.07E-29	0.638394637	1.18E-32	0.437728887	3.31E-14	0.380340096	7.96E-11	-0.310171499	1.69E-07
PAPPA	blue	0.138392557	0.022187382	-0.138392557	0.022187382	-0.185078731	0.00213671	0.025545229	0.67433324	0.236159648	8.15E-05	0.589019568	6.88E-27	0.2059044	0.000618788	0.313368899	1.24E-07	0.419729073	4.47E-13	-0.109624565	0.070538335
C6orf141	blue	0.215678837	0.000331203	-0.215678837	0.000331203	-0.025083257	0.679894786	0.181770208	0.002572251	0.180325544	0.002786601	0.241960232	5.35E-05	0.088340432	0.145455192	-0.047250742	0.436826941	-0.003527562	0.953734578	-0.312652907	1.33E-07
EGOT	blue	0.289219462	1.17E-06	-0.289219462	1.17E-06	-0.309288632	1.84E-07	0.088941795	0.142723774	0.158238922	0.00881722	0.670096938	6.02E-37	0.207208355	0.000570209	0.096138635	0.11299918	0.319518735	6.77E-08	-0.227435952	0.0001504
CCDC167	blue	-0.361204268	7.77E-10	0.361204268	7.77E-10	0.486765997	1.20E-17	-0.320619442	6.07E-08	-0.262769993	1.09E-05	-0.663225071	5.69E-36	-0.250616665	2.80E-05	-0.373332828	1.87E-10	-0.382215995	6.31E-11	0.279796994	2.65E-06
AP001931.1	blue	0.119759369	0.048065355	-0.119759369	0.048065355	-0.214167955	0.000365471	0.131864569	0.029384922	0.237501104	7.40E-05	0.847538774	1.58E-76	0.118186023	0.051100462	0.186191994	0.002006018	0.204922105	0.000657882	0.115937332	0.055713988
PHKB	blue	0.430174222	1.01E-13	-0.430174222	1.01E-13	-0.528873042	4.47E-21	0.178179707	0.003135021	0.227096179	0.00015396	0.630621982	1.12E-31	0.272008749	5.12E-06	0.315792065	9.78E-08	0.42679031	1.64E-13	-0.303901532	3.06E-07
AC116366.1	blue	0.21181701	0.000425405	-0.21181701	0.000425405	-0.260670333	1.28E-05	0.111861752	0.064953895	0.34325138	5.77E-09	0.771186056	4.43E-55	0.479879036	3.95E-17	0.370381959	2.65E-10	0.314104688	1.15E-07	-0.107600979	0.075921219
CPED1	blue	0.307762999	2.12E-07	-0.307762999	2.12E-07	-0.364507848	5.30E-10	0.183178203	0.002377879	0.290855901	1.01E-06	0.644700392	1.81E-33	0.558178108	9.24E-24	0.583635198	2.56E-26	0.720828606	4.83E-45	-0.275261061	3.90E-06
AL139349.1	blue	0.224799301	0.000180178	-0.224799301	0.000180178	-0.304927258	2.78E-07	0.06487317	0.285480851	0.28328826	1.96E-06	0.316384191	9.22E-08	0.286963839	1.43E-06	0.222526022	0.000210192	0.032997769	0.587227018	0.017130321	0.778126528
ANKDD1B	blue	0.370157194	2.73E-10	-0.370157194	2.73E-10	-0.527560029	5.81E-21	0.104668868	0.084307335	0.465867561	4.11E-16	0.617664884	4.14E-30	0.323865271	4.38E-08	0.288015946	1.30E-06	0.274954488	4.00E-06	-0.139332053	0.021288752
C1orf21	blue	0.376605838	1.26E-10	-0.376605838	1.26E-10	-0.438458441	2.97E-14	0.240127767	6.12E-05	0.304313737	2.94E-07	0.47118862	1.71E-16	0.294002398	7.61E-07	0.463163651	6.37E-16	0.364204356	5.49E-10	-0.236681319	7.85E-05
AC007496.1	blue	0.079429196	0.190726798	-0.079429196	0.190726798	-0.109838757	0.069987257	0.100692786	0.096852849	0.206957469	0.000579272	0.880535397	7.43E-90	0.112019053	0.064575293	0.162469623	0.007144834	0.283278669	1.97E-06	-0.003429209	0.955023138
SBSPON	blue	0.296157162	6.26E-07	-0.296157162	6.26E-07	-0.19346146	0.001317036	0.173372819	0.004062915	0.320574726	6.09E-08	0.53953006	5.06E-22	0.167635139	0.005490468	0.433842945	5.89E-14	0.326424814	3.38E-08	-0.15210611	0.011858332
PFDN4	blue	-0.42105687	3.71E-13	0.42105687	3.71E-13	0.537705137	7.39E-22	-0.300909014	4.04E-07	-0.251780897	2.56E-05	-0.395699694	1.14E-11	-0.381228029	7.13E-11	-0.411051606	1.49E-12	-0.344587053	4.99E-09	0.21300371	0.000394095
AC037198.2	blue	0.144336318	0.017014517	-0.144336318	0.017014517	-0.173374514	0.004062548	0.087035258	0.151520066	0.242267351	5.23E-05	0.808609322	2.22E-64	0.192553146	0.001389273	0.289909247	1.10E-06	0.393155734	1.59E-11	-0.035588842	0.558203774
FSCN1	blue	-0.20826615	0.000533422	0.20826615	0.000533422	0.373514726	1.83E-10	-0.187735443	0.00183688	-0.192717885	0.001375907	-0.438697288	2.87E-14	-0.106128581	0.08004368	-0.109120715	0.071848606	0.047148989	0.43781616	0.056014725	0.356532441
AC004832.4	blue	0.093715947	0.122409611	-0.093715947	0.122409611	-0.081255259	0.1806972	0.15643718	0.009629286	0.187699949	0.001840618	0.858277398	1.72E-80	0.097401492	0.108323858	0.154314786	0.010670393	0.250875944	2.75E-05	-0.017969727	0.767558373
EP300-AS1	blue	0.273639404	4.47E-06	-0.273639404	4.47E-06	-0.333860833	1.57E-08	0.171003996	0.004605788	0.421938837	3.28E-13	0.732011249	4.49E-47	0.181608071	0.002595538	0.362711998	6.53E-10	0.333717358	1.59E-08	-0.114260301	0.059374946
AC073592.1	blue	0.137862024	0.02270919	-0.137862024	0.02270919	-0.200139507	0.000882974	0.083968106	0.166524096	0.22729159	0.000151903	0.859045433	8.70E-81	0.107508299	0.076175524	0.21930936	0.000260702	0.266595387	7.98E-06	0.005321337	0.930258098
AC022497.1	blue	0.189302094	0.001678619	-0.189302094	0.001678619	-0.387258443	3.36E-11	0.004287658	0.943780574	0.251720976	2.58E-05	0.778934077	7.45E-57	0.201775792	0.000799002	0.312146316	1.39E-07	0.248158189	3.38E-05	0.003961295	0.948053553
SLC39A4	blue	-0.234359654	9.27E-05	0.234359654	9.27E-05	0.148705758	0.013915471	-0.151567852	0.01216494	-0.204363141	0.000681136	-0.541037312	3.69E-22	-0.192747551	0.001373513	-0.256156539	1.83E-05	-0.361543564	7.47E-10	0.405767278	3.04E-12
AC006059.1	blue	0.080539256	0.184582376	-0.080539256	0.184582376	-0.137415533	0.023156524	0.08907254	0.142135142	0.191869949	0.001445981	0.889791382	2.57E-94	0.173453539	0.004045478	0.201888643	0.000793491	0.327307881	3.09E-08	-0.034297883	0.572577307
LDLRAD4	blue	0.418597562	5.24E-13	-0.418597562	5.24E-13	-0.404619063	3.54E-12	0.178900521	0.003013808	0.412957761	1.15E-12	0.733391939	2.48E-47	0.50595239	3.76E-19	0.518011925	3.81E-20	0.68891584	9.35E-40	-0.317277152	8.45E-08
CYP7B1	blue	0.228306049	0.00014163	-0.228306049	0.00014163	-0.216848283	0.000306758	-0.087461457	0.149518899	0.239545448	6.38E-05	0.57030744	5.95E-25	0.399813691	6.69E-12	0.309805521	1.75E-07	0.469383094	2.31E-16	-0.108682938	0.07300309
AC126544.1	blue	0.158833098	0.008563086	-0.158833098	0.008563086	-0.104159959	0.085836074	0.159430688	0.008314082	0.241857003	5.39E-05	0.579136814	7.52E-26	0.103208255	0.088754684	0.151446733	0.012234888	0.191964236	0.00143803	-0.047280164	0.436541139
AC124312.3	blue	0.155246508	0.010201682	-0.155246508	0.010201682	-0.149476395	0.013423616	-0.001072718	0.985923747	0.230543874	0.000121225	0.701369905	9.80E-42	0.107512878	0.076162943	0.204463835	0.000676892	0.256962974	1.72E-05	-0.003159744	0.958554099
RTN4RL2	blue	-0.189180101	0.001690479	0.189180101	0.001690479	-0.041046855	0.49943554	-0.335537858	1.31E-08	-0.052237083	0.389940581	-0.258754017	1.49E-05	-0.042252938	0.486904704	-0.161688765	0.007430343	-0.119511177	0.048533883	0.183036337	0.002396839
ZFAND2A	blue	-0.228372243	0.000140983	0.228372243	0.000140983	0.351701231	2.28E-09	-0.028044896	0.644553031	-0.221320273	0.000227946	-0.376384977	1.29E-10	-0.215421241	0.000336826	-0.353744788	1.81E-09	-0.259863687	1.37E-05	0.131392235	0.029975597
ARHGAP26	blue	0.337668777	1.05E-08	-0.337668777	1.05E-08	-0.250774397	2.77E-05	0.443824076	1.32E-14	0.151821954	0.012019336	0.468745485	2.56E-16	0.224136137	0.000188492	0.20506275	0.000652148	0.245146499	4.23E-05	-0.290738523	1.02E-06
BCL11B	blue	0.276200806	3.60E-06	-0.276200806	3.60E-06	-0.298977049	4.83E-07	0.237369338	7.47E-05	0.281119791	2.37E-06	0.639642175	8.18E-33	0.614400982	1.00E-29	0.407223898	2.50E-12	0.381534754	6.87E-11	-0.224284135	0.000186606
ADAMTSL4-AS2	blue	0.168026408	0.005380423	-0.168026408	0.005380423	-0.167467076	0.005538353	0.019562116	0.747629266	0.323937091	4.35E-08	0.656415129	4.96E-35	0.206873285	0.000582343	0.230789675	0.00011916	0.256438865	1.79E-05	0.029595719	0.626354393
ESYT3	blue	0.253343893	2.28E-05	-0.253343893	2.28E-05	-0.503230835	6.23E-19	-0.043058069	0.478634597	0.233082758	0.000101423	0.589420026	6.24E-27	0.222722081	0.00020743	0.341072141	7.30E-09	0.265621297	8.63E-06	-0.086423629	0.15442726
LRRC37A4P	blue	0.257153885	1.69E-05	-0.257153885	1.69E-05	-0.227306376	0.000151748	0.060890087	0.316158422	0.384819326	4.57E-11	0.638875539	1.03E-32	0.226773783	0.000157411	0.287490176	1.36E-06	0.282539166	2.10E-06	-0.11448801	0.058866504
PLEKHH2	blue	0.311367318	1.50E-07	-0.311367318	1.50E-07	-0.340522776	7.74E-09	0.148690868	0.013925128	0.362534894	6.66E-10	0.774023758	1.01E-55	0.326263831	3.43E-08	0.458233251	1.41E-15	0.462696209	6.88E-16	-0.115429961	0.056801307
AC098851.1	blue	0.21835756	0.000277691	-0.21835756	0.000277691	-0.224144701	0.000188382	0.177204989	0.00330596	0.505461227	4.12E-19	0.837801221	3.43E-73	0.250521261	2.82E-05	0.298238997	5.17E-07	0.317708213	8.10E-08	-0.095610033	0.115002496
MPHOSPH6P1	blue	0.082045061	0.176481993	-0.082045061	0.176481993	-0.110608768	0.06803512	0.108849906	0.072561002	0.196805345	0.001079797	0.892504065	1.06E-95	0.101199926	0.095174563	0.158416612	0.008740527	0.278451038	2.98E-06	0.000874856	0.988519894
AC023818.1	blue	0.143959763	0.017307831	-0.143959763	0.017307831	-0.188449952	0.001763083	0.090768924	0.134664877	0.228403584	0.000140677	0.897567996	2.19E-98	0.145304173	0.016280434	0.199907054	0.000895542	0.290238249	1.07E-06	0.022907801	0.706313522
EHF	blue	0.311261571	1.52E-07	-0.311261571	1.52E-07	-0.335842222	1.27E-08	0.288664536	1.23E-06	0.244787066	4.34E-05	0.38532683	4.29E-11	0.110382045	0.068605229	0.158612844	0.008656521	0.272592891	4.87E-06	-0.249901556	2.96E-05
ZP3	blue	-0.295990893	6.35E-07	0.295990893	6.35E-07	0.367528325	3.72E-10	-0.26572429	8.56E-06	-0.18720863	0.001893087	-0.368533967	3.30E-10	-0.251566806	2.61E-05	-0.408918404	1.99E-12	-0.346699597	3.96E-09	0.304976323	2.76E-07
AL773545.3	blue	-0.307683743	2.14E-07	0.307683743	2.14E-07	0.239965879	6.19E-05	-0.139963861	0.020702307	-0.105562291	0.081676587	-0.228789094	0.000136971	-0.17892896	0.003009114	-0.173827341	0.00396561	-0.240904913	5.78E-05	0.290727173	1.02E-06
AC130456.3	blue	0.287325468	1.38E-06	-0.287325468	1.38E-06	-0.299702561	4.52E-07	0.191274614	0.001497118	0.282679257	2.07E-06	0.644454765	1.95E-33	0.145285704	0.016294179	0.169113808	0.005084915	0.237751515	7.27E-05	-0.055947841	0.357107882
AF131215.5	blue	0.304886986	2.79E-07	-0.304886986	2.79E-07	-0.411686412	1.36E-12	0.378945925	9.44E-11	0.398906174	7.54E-12	0.715898686	3.53E-44	0.440052115	2.34E-14	0.526861384	6.68E-21	0.410329954	1.64E-12	-0.17311309	0.004119481
AL589765.4	blue	-0.301836276	3.71E-07	0.301836276	3.71E-07	0.163374527	0.006826252	-0.329253012	2.53E-08	-0.110713812	0.067772299	-0.356637082	1.31E-09	-0.15253969	0.011616327	-0.270906309	5.61E-06	-0.282808486	2.05E-06	0.513009869	9.96E-20
AC243967.2	blue	0.1912764	0.001496962	-0.1912764	0.001496962	-0.242688822	5.07E-05	0.100126706	0.098753895	0.18924359	0.001684297	0.51157485	1.31E-19	0.121865008	0.044240425	0.11947031	0.048611395	0.156056056	0.009809327	-0.103794769	0.086946759
NAALADL2	blue	0.301716777	3.75E-07	-0.301716777	3.75E-07	-0.330026876	2.33E-08	0.257437637	1.66E-05	0.188881865	0.001719798	0.615088347	8.33E-30	0.088192217	0.146134465	0.127669712	0.034995873	0.338228415	9.89E-09	-0.23055593	0.000121123
BNIP3P11	blue	-0.218472363	0.000275588	0.218472363	0.000275588	0.226954085	0.000155472	-0.209849366	0.000482453	-0.057075472	0.347484071	0.318722413	7.32E-08	-0.065176606	0.283228765	-0.104733893	0.084113589	0.02491398	0.68193703	0.259626185	1.39E-05
MIR374B	blue	0.118867642	0.04976652	-0.118867642	0.04976652	-0.190680649	0.001549783	0.090405287	0.136240237	0.203453133	0.000720624	0.838874886	1.51E-73	0.182547479	0.002463233	0.212072676	0.00041847	0.298394978	5.10E-07	-0.031221449	0.607516832
AC087286.4	blue	0.079670503	0.189378537	-0.079670503	0.189378537	-0.100526695	0.097407586	0.161785864	0.007394295	0.146417392	0.015470454	0.877749189	1.39E-88	0.082520935	0.173977672	0.177266644	0.003294902	0.277627978	3.19E-06	-0.006218265	0.918540646
CMAHP	blue	0.280989172	2.40E-06	-0.280989172	2.40E-06	-0.445028545	1.10E-14	-0.067559563	0.265959032	0.377996819	1.06E-10	0.58458433	2.03E-26	0.468632806	2.61E-16	0.340418774	7.83E-09	0.346428572	4.08E-09	-0.13538673	0.025286268
GAPDH	blue	-0.308733542	1.94E-07	0.308733542	1.94E-07	0.513430144	9.19E-20	-0.196228895	0.001117664	-0.371336257	2.37E-10	-0.765218216	9.25E-54	-0.340154459	8.05E-09	-0.522235342	1.67E-20	-0.467858754	2.96E-16	0.005211584	0.931693004
RBMS3-AS3	blue	0.155873819	0.009896464	-0.155873819	0.009896464	-0.236480569	7.96E-05	0.038065618	0.531125808	0.282982964	2.02E-06	0.713214443	1.03E-43	0.089153141	0.141773189	0.296283514	6.19E-07	0.42469769	2.22E-13	-0.112450587	0.063545942
GCNT4	blue	0.44477352	1.15E-14	-0.44477352	1.15E-14	-0.428599227	1.26E-13	0.399418015	7.05E-12	0.404192524	3.75E-12	0.573912814	2.58E-25	0.309327742	1.83E-07	0.378174083	1.04E-10	0.390429973	2.25E-11	-0.279800433	2.65E-06
PLCB4	blue	0.230417462	0.0001223	-0.230417462	0.0001223	-0.099256036	0.101735528	0.275134853	3.94E-06	0.326660342	3.30E-08	0.462694057	6.88E-16	0.080262209	0.186102071	0.304623252	2.86E-07	0.240360819	6.02E-05	-0.235914713	8.29E-05
AC012467.1	blue	0.160326887	0.007952722	-0.160326887	0.007952722	-0.243937262	4.63E-05	0.16521405	0.006217475	0.223674853	0.000194484	0.83674719	7.64E-73	0.115773898	0.056062336	0.245907161	4.00E-05	0.270422607	5.83E-06	-0.007492187	0.901928954
AC092645.1	blue	-0.210856907	0.000452409	0.210856907	0.000452409	0.241466846	5.55E-05	-0.205739033	0.000625215	-0.052970435	0.38331117	0.335288883	1.35E-08	0.003194146	0.958103261	0.008932437	0.883200047	0.185806218	0.002050457	0.159468793	0.008298425
AC004832.5	blue	0.114988876	0.057760784	-0.114988876	0.057760784	-0.124625811	0.039615389	0.186763113	0.001941842	0.174891697	0.003745933	0.869585504	4.94E-85	0.111741639	0.065244215	0.184762549	0.002175218	0.267216739	7.59E-06	-0.058081749	0.339035867
FREM2	blue	0.209890203	0.0004812	-0.209890203	0.0004812	-0.166800651	0.005731944	0.184512728	0.002206091	0.18025013	0.002798224	0.497881132	1.66E-18	-0.004873073	0.936120014	0.250324598	2.87E-05	0.231407362	0.000114116	-0.033119023	0.585853452
MIR4520-1	blue	0.140217018	0.020471286	-0.140217018	0.020471286	-0.128396647	0.033962957	0.193301975	0.001329465	0.253829684	2.19E-05	0.454118461	2.70E-15	0.089906395	0.138424524	0.129733229	0.03213135	0.093685706	0.122530812	-0.039700032	0.513627377
AC090181.3	blue	0.123164055	0.042010625	-0.123164055	0.042010625	-0.173059857	0.004131162	0.168504748	0.005248582	0.198846119	0.000955026	0.919032834	1.43E-111	0.122532519	0.043082547	0.221531976	0.000224731	0.295832098	6.45E-07	-0.025279486	0.67753031
HES4	blue	-0.18161104	0.002595109	0.18161104	0.002595109	0.238386604	6.94E-05	-0.155802609	0.0099307	-0.057407225	0.34468424	-0.425721304	1.91E-13	-0.169385248	0.005013463	-0.275735591	3.75E-06	-0.311447065	1.49E-07	0.174776607	0.003769145
AC008870.5	blue	0.26663644	7.95E-06	-0.26663644	7.95E-06	-0.331743106	1.95E-08	0.580286023	5.72E-26	0.271332871	5.41E-06	0.444161137	1.26E-14	0.072670922	0.231386751	0.171246329	0.004547397	0.104339423	0.085294451	-0.136223013	0.024388773
TXK	blue	0.232512872	0.000105584	-0.232512872	0.000105584	-0.121996448	0.044010384	0.350215234	2.69E-09	0.201296784	0.000822787	0.692963892	2.18E-40	0.258891319	1.48E-05	0.326070393	3.50E-08	0.310640631	1.61E-07	-0.071259323	0.240600478
MRPL11	blue	-0.351074775	2.45E-09	0.351074775	2.45E-09	0.518995593	3.15E-20	-0.265718336	8.57E-06	-0.273238596	4.62E-06	-0.727773899	2.72E-46	-0.275157431	3.93E-06	-0.481103127	3.20E-17	-0.528212314	5.10E-21	0.12364849	0.041203673
AC004594.1	blue	0.097610975	0.107563251	-0.097610975	0.107563251	-0.136624292	0.023967961	0.108126636	0.074491872	0.184576811	0.002198134	0.907472614	4.56E-104	0.091452629	0.131740866	0.167281544	0.00559165	0.274263726	4.24E-06	-0.009792818	0.872041936
AL353622.1	blue	0.194255925	0.001256697	-0.194255925	0.001256697	-0.223129201	0.000201803	0.121654566	0.044610833	0.455316446	2.23E-15	0.470681269	1.86E-16	0.252155474	2.49E-05	0.201086233	0.000833448	0.053909175	0.374925958	0.069131173	0.254971952
TAC4	blue	0.14770203	0.014579776	-0.14770203	0.014579776	-0.269206328	6.45E-06	-0.038206347	0.529607374	0.206765124	0.000586311	0.454454603	2.56E-15	0.201998107	0.000788179	0.21275387	0.000400504	0.207780719	0.000550022	0.048903992	0.420934724
AC020916.1	blue	0.171974045	0.004376036	-0.171974045	0.004376036	-0.234547955	9.14E-05	0.09898473	0.102679046	0.298288661	5.15E-07	0.243781364	4.68E-05	0.241339084	5.60E-05	0.295478602	6.66E-07	0.128012196	0.034505955	0.043184942	0.47733838
TEX9	blue	0.264529812	9.43E-06	-0.264529812	9.43E-06	-0.302209751	3.58E-07	0.122504873	0.043129991	0.500894904	9.58E-19	0.642979358	3.04E-33	0.25781933	1.61E-05	0.18367385	0.002312703	0.330278776	2.27E-08	-0.252628669	2.40E-05
ITGB3	blue	0.196753729	0.001083139	-0.196753729	0.001083139	-0.177505598	0.003252362	-0.030681324	0.613747454	0.035483209	0.55937331	0.19302799	0.001351068	0.096498349	0.11165163	0.062317921	0.304922696	0.312837985	1.30E-07	-0.282723919	2.06E-06
GNRH1	blue	0.159672189	0.008215295	-0.159672189	0.008215295	-0.19010829	0.001602133	0.167010854	0.005670236	0.278213323	3.04E-06	0.75905771	1.94E-52	0.200841831	0.000845981	0.225550452	0.000171177	0.192618002	0.001383997	0.013318299	0.826607657
THRB	blue	0.436776684	3.82E-14	-0.436776684	3.82E-14	-0.445090967	1.09E-14	0.5133875	9.27E-20	0.334915144	1.40E-08	0.519987936	2.59E-20	0.214430282	0.000359294	0.394394475	1.35E-11	0.326153753	3.47E-08	-0.270610507	5.74E-06
USP53	blue	0.297344945	5.61E-07	-0.297344945	5.61E-07	-0.321438459	5.59E-08	0.319561348	6.74E-08	0.174750328	0.003774463	0.775534403	4.56E-56	0.133243772	0.027716833	0.295427024	6.69E-07	0.397884342	8.61E-12	-0.133086188	0.027903222
AC000061.1	blue	0.100922651	0.096089261	-0.100922651	0.096089261	-0.098682984	0.103736544	0.07437878	0.22057608	0.103289772	0.088501622	0.456524806	1.85E-15	0.080704738	0.18367902	0.064574017	0.287712908	0.115269131	0.057149616	-0.008016463	0.895104459
RPS7P11	blue	-0.163659837	0.006728471	0.163659837	0.006728471	0.158154203	0.008853995	-0.090846961	0.134328635	-0.07852809	0.195823694	0.06915595	0.25480129	-0.082128137	0.176042885	-0.15169704	0.01209072	-0.060813963	0.316764938	0.038901126	0.522143224
AC012640.4	blue	-0.224722541	0.000181123	0.224722541	0.000181123	0.285900784	1.56E-06	-0.26333286	1.04E-05	-0.110158487	0.069171197	-0.331343377	2.04E-08	-0.258756019	1.49E-05	-0.294231747	7.45E-07	-0.302353006	3.53E-07	0.228743539	0.000137404
AL139041.1	blue	0.261041297	1.25E-05	-0.261041297	1.25E-05	-0.419656384	4.52E-13	0.049059829	0.419454321	0.312767273	1.31E-07	0.745173539	1.34E-49	0.289460701	1.14E-06	0.310422924	1.65E-07	0.217397978	0.000295858	-0.113841362	0.060319842
ERN2	blue	0.339373843	8.75E-09	-0.339373843	8.75E-09	-0.422953655	2.84E-13	0.619784986	2.32E-30	0.328778828	2.65E-08	0.238901291	6.69E-05	0.103502989	0.08784244	0.201406515	0.000817281	0.105706998	0.081256786	-0.222029059	0.000217347
CELF2-AS1	blue	0.090014198	0.137950277	-0.090014198	0.137950277	-0.154921853	0.010362892	0.058963633	0.331740721	0.221078516	0.00023167	0.90198179	7.66E-101	0.209357487	0.000497783	0.242401983	5.18E-05	0.33258517	1.79E-08	0.003972263	0.947909936
LINC01786	blue	0.1737179	0.003988845	-0.1737179	0.003988845	-0.255455627	1.93E-05	-0.108338551	0.07392186	0.199216538	0.000933856	0.154171648	0.010744063	0.125696819	0.037934503	0.06757965	0.26581659	-0.025789208	0.671403156	-0.01470129	0.80893228
AC099677.1	blue	0.21537667	0.000337808	-0.21537667	0.000337808	-0.369895435	2.81E-10	0.127743692	0.034889548	0.28958234	1.13E-06	0.769648276	9.78E-55	0.289004061	1.19E-06	0.33781736	1.03E-08	0.332607874	1.79E-08	0.008617501	0.887290276
KAT2B	blue	0.408733461	2.04E-12	-0.408733461	2.04E-12	-0.499898843	1.15E-18	0.244726047	4.36E-05	0.336552093	1.18E-08	0.717959306	1.55E-44	0.590864044	4.37E-27	0.492613186	4.28E-18	0.506758774	3.24E-19	-0.364034218	5.60E-10
RNU6-50P	blue	0.129864407	0.031956211	-0.129864407	0.031956211	-0.227762389	0.000147052	0.067157695	0.26881975	0.207645109	0.000554744	0.65827175	2.77E-35	0.166957803	0.005685753	0.194868718	0.001211901	0.177585439	0.00323826	0.10739446	0.076488831
ARHGEF2-AS1	blue	0.338591633	9.51E-09	-0.338591633	9.51E-09	-0.425957935	1.85E-13	0.365652576	4.64E-10	0.239732811	6.30E-05	0.627832442	2.47E-31	0.190245795	0.001589411	0.388977247	2.71E-11	0.214209525	0.000364486	-0.132516505	0.028586024
RAD17P1	blue	0.201666024	0.000804396	-0.201666024	0.000804396	-0.286730284	1.45E-06	0.167800875	0.00544361	0.312091179	1.40E-07	0.781401035	1.96E-57	0.146630466	0.015319508	0.291531759	9.50E-07	0.303987951	3.03E-07	-0.046514199	0.444016305
AC009090.3	blue	0.238225358	7.02E-05	-0.238225358	7.02E-05	-0.401871138	5.10E-12	0.264117757	9.75E-06	0.268223239	6.99E-06	0.775752735	4.07E-56	0.202757993	0.000752202	0.302391824	3.52E-07	0.236602145	7.89E-05	-0.051987383	0.392213567
IRAK3	blue	0.274524264	4.15E-06	-0.274524264	4.15E-06	-0.293386333	8.04E-07	0.309736509	1.76E-07	0.273519332	4.51E-06	0.506573667	3.35E-19	0.406642662	2.70E-12	0.33741071	1.08E-08	0.37326689	1.88E-10	-0.260431427	1.31E-05
TLE4	blue	0.356290397	1.36E-09	-0.356290397	1.36E-09	-0.368129092	3.47E-10	0.257875916	1.60E-05	0.317453433	8.30E-08	0.496181502	2.26E-18	0.371713399	2.26E-10	0.423799427	2.52E-13	0.423641697	2.57E-13	-0.335579186	1.31E-08
MIR6124	blue	0.143697445	0.017514758	-0.143697445	0.017514758	-0.195249244	0.001184827	0.09819209	0.105475301	0.181872224	0.002557697	0.805431958	1.64E-63	0.09986294	0.099649752	0.168335402	0.005294922	0.31794333	7.91E-08	-0.065218918	0.282915678
AC018410.1	blue	0.086947149	0.151936293	-0.086947149	0.151936293	-0.085274388	0.160003522	0.064221954	0.290354691	0.209906219	0.00048071	0.885743334	2.56E-92	0.173861242	0.003958437	0.162777424	0.00703501	0.294329943	7.39E-07	-0.048391486	0.425824842
PACERR	blue	0.138202197	0.022373406	-0.138202197	0.022373406	-0.098721724	0.103600298	-0.009207078	0.87963567	0.145263442	0.01631076	0.33357563	1.61E-08	-0.014356372	0.813331831	0.037044113	0.542212951	0.133627106	0.027267886	-0.084090046	0.165907124
AC124312.2	blue	0.157806444	0.009006385	-0.157806444	0.009006385	-0.165548059	0.006112304	0.053611667	0.377571133	0.233715395	9.70E-05	0.823990074	8.08E-69	0.116584997	0.054351125	0.287658436	1.34E-06	0.316180367	9.41E-08	-0.028374546	0.640666388
LINC00106	blue	0.188523187	0.001755674	-0.188523187	0.001755674	-0.142790053	0.018247272	0.074052195	0.22261499	0.189942036	0.00161764	0.325181958	3.83E-08	0.211928558	0.000422366	0.128547611	0.033751731	-0.005198465	0.931864523	0.007048308	0.907712585
PTP4A1	blue	-0.226100618	0.000164852	0.226100618	0.000164852	0.134524771	0.026240921	-0.001889342	0.975210648	-0.137308172	0.023265214	0.157960326	0.008938668	-0.213827164	0.000373643	-0.051193724	0.399491023	-0.08057347	0.184395336	0.267397486	7.47E-06
LYSMD1	blue	-0.279729633	2.67E-06	0.279729633	2.67E-06	0.338356626	9.75E-09	-0.184077365	0.002260848	-0.14943304	0.013450876	-0.157983662	0.008928439	-0.326839277	3.24E-08	-0.331655394	1.97E-08	-0.305704669	2.58E-07	0.272892438	4.75E-06
ZNF888	blue	0.226205515	0.000163672	-0.226205515	0.000163672	-0.251721856	2.58E-05	0.48614657	1.34E-17	0.195718344	0.001152217	0.493199482	3.85E-18	0.029796942	0.62400927	0.170053111	0.004841488	0.164563116	0.006427103	-0.005391976	0.929334692
ARHGEF28	blue	0.389648841	2.49E-11	-0.389648841	2.49E-11	-0.352224546	2.15E-09	0.488784368	8.43E-18	0.376079117	1.34E-10	0.491834975	4.91E-18	0.154617686	0.010515969	0.309440222	1.81E-07	0.268493317	6.84E-06	-0.219715013	0.00025376
LHFPL3	blue	0.294647247	7.18E-07	-0.294647247	7.18E-07	-0.319780194	6.59E-08	0.13842951	0.022151426	0.271256777	5.45E-06	0.484691598	1.72E-17	0.165490915	0.006130183	0.320000219	6.45E-08	0.197099035	0.001060962	-0.114877476	0.058005214
CDK8P2	blue	0.125127208	0.038820806	-0.125127208	0.038820806	-0.184387627	0.0022217	-0.061027046	0.315069109	0.02056216	0.735197771	0.211716003	0.000428174	0.065426708	0.281381543	0.002209817	0.971007527	0.066376992	0.274437114	-0.055164334	0.363892077
BCL11A	blue	0.255882993	1.87E-05	-0.255882993	1.87E-05	-0.228940976	0.000135536	-0.037484023	0.537424248	0.295609458	6.58E-07	0.369910615	2.81E-10	0.271381538	5.39E-06	0.209943851	0.000479559	0.229438042	0.000130937	-0.229656171	0.000128965
FGF2	blue	0.265778946	8.52E-06	-0.265778946	8.52E-06	-0.152252159	0.011776322	0.30963903	1.77E-07	0.353085199	1.95E-09	0.602942986	2.06E-28	0.337934571	1.02E-08	0.518401426	3.53E-20	0.584276775	2.19E-26	-0.204533619	0.000673964
DNTTIP1	blue	-0.221282276	0.000228528	0.221282276	0.000228528	0.170831674	0.00464772	-0.154289733	0.010683255	-0.204196576	0.000688211	-0.417955446	5.74E-13	-0.15065936	0.012698312	-0.337436657	1.08E-08	-0.315058116	1.05E-07	0.059931118	0.323854428
GPI	blue	-0.31200806	1.41E-07	0.31200806	1.41E-07	0.510253658	1.68E-19	-0.214890885	0.000348683	-0.286257626	1.52E-06	-0.607445426	6.36E-29	-0.31268022	1.32E-07	-0.440285338	2.26E-14	-0.397879431	8.62E-12	0.122669392	0.042848298
AC094019.2	blue	0.11940104	0.048743015	-0.11940104	0.048743015	-0.278330297	3.01E-06	0.127189494	0.035692754	0.279773806	2.66E-06	0.877262328	2.29E-88	0.211464301	0.000435147	0.311960491	1.42E-07	0.32009895	6.39E-08	0.06484796	0.285668502
QPRT	blue	-0.209303319	0.000499498	0.209303319	0.000499498	0.27889282	2.87E-06	-0.224641606	0.000182124	-0.137894837	0.022676612	-0.27170611	5.25E-06	-0.145572529	0.016081861	-0.176919175	0.003357661	-0.163179235	0.006893912	0.401127224	5.63E-12
AC010615.2	blue	-0.178315524	0.003111849	0.178315524	0.003111849	0.189929646	0.001618801	-0.196886128	0.001074586	-0.03472365	0.56781755	0.373368806	1.86E-10	-0.127979611	0.034552314	-0.095169412	0.11669352	-0.02497491	0.681201674	0.323102878	4.73E-08
IMPDH1	blue	-0.277230143	3.30E-06	0.277230143	3.30E-06	0.244344899	4.49E-05	-0.307334122	2.21E-07	-0.132533548	0.028565391	-0.499771425	1.18E-18	-0.166545281	0.005807721	-0.191378871	0.001488045	-0.264493144	9.46E-06	0.229132485	0.000133746
SYNE1	blue	0.22536546	0.000173354	-0.22536546	0.000173354	-0.435864326	4.37E-14	0.03351476	0.581380902	0.389708407	2.47E-11	0.763539871	2.14E-53	0.457631877	1.55E-15	0.537333094	7.98E-22	0.563762535	2.65E-24	-0.070561769	0.245247187
ODC1	blue	-0.177670398	0.003223314	0.177670398	0.003223314	0.279136292	2.81E-06	-0.171930011	0.004386238	-0.138396199	0.022183836	-0.27812428	3.06E-06	-0.21980877	0.00025218	-0.046408965	0.445048949	-0.212919228	0.000396252	0.161334925	0.007563038
RORA	blue	0.306313649	2.44E-07	-0.306313649	2.44E-07	-0.295371432	6.72E-07	0.136297218	0.02431048	0.352696057	2.04E-09	0.866782213	7.21E-84	0.387807918	3.14E-11	0.441311748	1.94E-14	0.539925938	4.66E-22	-0.194539935	0.001235749
PDCD5	blue	-0.380353974	7.95E-11	0.380353974	7.95E-11	0.570413632	5.81E-25	-0.255891793	1.87E-05	-0.213178817	0.000389661	-0.456003376	2.00E-15	-0.280928151	2.41E-06	-0.474969368	9.08E-17	-0.471681339	1.57E-16	0.25588911	1.87E-05
SULT1C2	blue	0.403325934	4.21E-12	-0.403325934	4.21E-12	-0.415940531	7.59E-13	0.51943395	2.89E-20	0.181721932	0.002579164	0.416855806	6.68E-13	0.20680405	0.00058488	0.192066629	0.001429442	0.126224371	0.037128968	-0.267568179	7.37E-06
TMEM71	blue	0.358227513	1.09E-09	-0.358227513	1.09E-09	-0.214718747	0.000352614	0.20302952	0.000739718	0.203874596	0.00070208	0.34279928	6.06E-09	0.316387215	9.22E-08	0.217722527	0.000289593	0.40216933	4.90E-12	-0.363072534	6.26E-10
PTGFR	blue	0.29815205	5.21E-07	-0.29815205	5.21E-07	-0.329177116	2.55E-08	0.039503505	0.515715545	0.296451615	6.09E-07	0.362378758	6.79E-10	0.154127637	0.010766805	0.312008753	1.41E-07	0.302514197	3.48E-07	-0.292309428	8.86E-07
AL590113.1	blue	0.189341596	0.001674795	-0.189341596	0.001674795	-0.199034871	0.000944184	0.168092918	0.005361915	0.159102113	0.008450184	0.579237468	7.34E-26	0.163486268	0.006787805	0.237987473	7.15E-05	0.2944928	7.28E-07	-0.024069939	0.692154298
TMEM220	blue	0.424736528	2.20E-13	-0.424736528	2.20E-13	-0.455642622	2.12E-15	0.477855922	5.58E-17	0.307061154	2.27E-07	0.48093448	3.30E-17	0.261921279	1.16E-05	0.411933275	1.32E-12	0.290145071	1.08E-06	-0.13650145	0.024096113
AP005131.7	blue	0.157592464	0.009101306	-0.157592464	0.009101306	-0.139566845	0.021069158	0.09361872	0.122799608	0.242806134	5.03E-05	0.874206317	5.17E-87	0.203155314	0.000734	0.228947183	0.000135477	0.371227311	2.40E-10	-0.070299174	0.247012564
LRRN3	blue	0.226307711	0.000162529	-0.226307711	0.000162529	-0.281243249	2.34E-06	0.152273816	0.011764203	0.302581582	3.46E-07	0.76505078	1.01E-53	0.392554263	1.72E-11	0.627175367	2.97E-31	0.478625644	4.89E-17	-0.111638143	0.065495226
GPM6B	blue	0.253020267	2.33E-05	-0.253020267	2.33E-05	-0.202519764	0.000763314	0.060270573	0.321116439	0.294216872	7.46E-07	0.556965176	1.21E-23	0.254756447	2.04E-05	0.512912273	1.01E-19	0.489253019	7.76E-18	-0.248846306	3.21E-05
AC132812.1	blue	0.280915976	2.41E-06	-0.280915976	2.41E-06	-0.466028757	4.00E-16	0.132560311	0.028533015	0.27542611	3.85E-06	0.386338842	3.78E-11	0.235277066	8.68E-05	0.199243552	0.000932329	0.084155147	0.165578442	-0.057994017	0.339767165
CACNA1D	blue	0.170615175	0.004700889	-0.170615175	0.004700889	-0.277066438	3.35E-06	0.200601752	0.000858463	0.263484185	1.03E-05	0.61832125	3.46E-30	0.068711985	0.257871311	0.301042916	3.99E-07	0.258530347	1.52E-05	-0.009953669	0.869958631
ITGA10	blue	0.359359261	9.60E-10	-0.359359261	9.60E-10	-0.325407965	3.75E-08	0.183114931	0.002386318	0.257250159	1.68E-05	0.350287354	2.67E-09	0.113398544	0.061332039	0.325266046	3.80E-08	0.321562064	5.52E-08	-0.32570615	3.63E-08
MRPL15	blue	-0.39098557	2.10E-11	0.39098557	2.10E-11	0.524628823	1.04E-20	-0.237820833	7.23E-05	-0.292748207	8.52E-07	-0.569111476	7.84E-25	-0.354535627	1.66E-09	-0.469468572	2.27E-16	-0.485530818	1.49E-17	0.274220022	4.26E-06
CCNG1	blue	0.409121887	1.93E-12	-0.409121887	1.93E-12	-0.299799484	4.48E-07	0.191358776	0.00148979	0.15814107	0.008859708	0.279554545	2.71E-06	0.245456022	4.13E-05	0.220961757	0.000233489	0.18102928	0.002680237	-0.418868999	5.05E-13
POU5F1	blue	0.263539583	1.02E-05	-0.263539583	1.02E-05	-0.301045727	3.99E-07	0.346616842	4.00E-09	0.212903713	0.000396649	0.398817272	7.62E-12	0.089183957	0.141634988	0.153894175	0.010888154	0.117885944	0.051697093	-0.051107557	0.400285967
IFI44	blue	0.275122719	3.94E-06	-0.275122719	3.94E-06	-0.082612582	0.17349842	0.047026075	0.439012807	0.1377205	0.022850166	0.235397072	8.61E-05	0.289337236	1.16E-06	0.114234806	0.059432097	0.179383411	0.002934999	-0.299931312	4.43E-07
MIR3671	blue	0.215500371	0.000335089	-0.215500371	0.000335089	-0.266131751	8.28E-06	0.145020195	0.016492897	0.338591641	9.51E-09	0.873342113	1.23E-86	0.318627	7.39E-08	0.333210427	1.68E-08	0.331996171	1.90E-08	-0.08776218	0.148119001
AC007849.1	blue	0.101208078	0.095147776	-0.101208078	0.095147776	-0.171220212	0.004553658	0.21660795	0.000311641	0.167285427	0.00559053	0.833640107	7.84E-72	0.053095581	0.382186764	0.158282938	0.008798166	0.237544445	7.38E-05	-0.031862962	0.600153339
COA6	blue	-0.290553433	1.04E-06	0.290553433	1.04E-06	0.416369317	7.15E-13	-0.161516523	0.007494675	-0.255010785	2.00E-05	-0.469521106	2.25E-16	-0.254840224	2.03E-05	-0.404406815	3.64E-12	-0.410691038	1.56E-12	0.208256117	0.00053376
BCL2L12	blue	-0.367252656	3.84E-10	0.367252656	3.84E-10	0.426722611	1.66E-13	-0.302625979	3.45E-07	-0.222286572	0.000213611	-0.733821259	2.06E-47	-0.249471729	3.06E-05	-0.374846628	1.55E-10	-0.437430845	3.46E-14	0.280102235	2.59E-06
ALG3	blue	-0.382615304	6.01E-11	0.382615304	6.01E-11	0.450301124	4.90E-15	-0.182428586	0.002479632	-0.303828571	3.08E-07	-0.713817698	8.08E-44	-0.386822778	3.55E-11	-0.471880214	1.52E-16	-0.508254543	2.45E-19	0.307759582	2.12E-07
MIR135A1	blue	0.238153004	7.06E-05	-0.238153004	7.06E-05	-0.202566275	0.000761133	0.453775261	2.85E-15	0.236558358	7.92E-05	0.59093297	4.29E-27	0.133644538	0.027247619	0.258519946	1.52E-05	0.187570802	0.00185428	-0.079937928	0.18789252
AC006441.1	blue	0.095494954	0.115442288	-0.095494954	0.115442288	-0.125925846	0.037582997	0.14372776	0.017490735	0.164344136	0.006499032	0.870351935	2.35E-85	0.115548019	0.056546748	0.173868803	0.003956839	0.280368031	2.53E-06	-0.007208098	0.905629981
MIR186	blue	0.197759525	0.001019703	-0.197759525	0.001019703	-0.278846806	2.88E-06	0.068308135	0.260686008	0.254180133	2.13E-05	0.801166823	2.26E-62	0.232096257	0.000108726	0.291756967	9.31E-07	0.292197264	8.95E-07	-0.054478319	0.369897461
CDC14A	blue	0.245951032	3.98E-05	-0.245951032	3.98E-05	-0.145041235	0.016477073	0.102273576	0.091697963	0.554148597	2.24E-23	0.631429294	8.89E-32	0.377247865	1.16E-10	0.381432167	6.96E-11	0.456630556	1.82E-15	-0.158425381	0.008736758
SLC4A4	blue	0.353452669	1.88E-09	-0.353452669	1.88E-09	-0.47742354	6.00E-17	0.336039353	1.25E-08	0.282214322	2.16E-06	0.528674151	4.65E-21	0.209516657	0.000492773	0.346717682	3.96E-09	0.354643342	1.64E-09	-0.218500423	0.000275077
SNHG6	blue	-0.323352127	4.61E-08	0.323352127	4.61E-08	0.338672281	9.43E-09	-0.291952785	9.15E-07	-0.152847088	0.011447402	-0.283449663	1.94E-06	-0.168797367	0.005169367	-0.274251459	4.24E-06	-0.38148168	6.91E-11	0.29878698	4.92E-07
PTPN21	blue	0.3056111	2.60E-07	-0.3056111	2.60E-07	-0.292780987	8.49E-07	0.260377551	1.31E-05	0.229450205	0.000130826	0.487676366	1.02E-17	0.223917877	0.000191305	0.538564304	6.18E-22	0.513499767	9.07E-20	-0.073632474	0.22525501
RNU6-1189P	blue	0.271183597	5.48E-06	-0.271183597	5.48E-06	-0.264667891	9.33E-06	0.154832349	0.01040773	0.35657666	1.32E-09	0.654593455	8.78E-35	0.214860894	0.000349365	0.255167375	1.98E-05	0.290578076	1.03E-06	-0.121515091	0.044857761
RAPGEF5	blue	0.365506138	4.72E-10	-0.365506138	4.72E-10	-0.432556009	7.11E-14	0.114940487	0.057866851	0.247765541	3.48E-05	0.681191203	1.41E-38	0.260797882	1.27E-05	0.442952244	1.51E-14	0.516967103	4.66E-20	-0.236682962	7.85E-05
GK	blue	0.221002899	0.000232847	-0.221002899	0.000232847	-0.222460019	0.000211129	0.069657981	0.251360309	0.233803328	9.64E-05	0.381225492	7.14E-11	0.263855839	9.95E-06	0.204630723	0.000669911	0.19035118	0.001579723	-0.149049228	0.013694331
MAGI2-AS3	blue	0.391940481	1.86E-11	-0.391940481	1.86E-11	-0.390228637	2.31E-11	0.096307983	0.112363191	0.332197222	1.86E-08	0.72161639	3.50E-45	0.416907901	6.64E-13	0.526811049	6.75E-21	0.726162043	5.34E-46	-0.28844423	1.25E-06
RNA5SP494	blue	0.237133937	7.60E-05	-0.237133937	7.60E-05	-0.249218139	3.12E-05	0.092904624	0.125693646	0.255750999	1.89E-05	0.752774063	3.95E-51	0.277134812	3.33E-06	0.30647261	2.40E-07	0.350395541	2.64E-09	-0.06668701	0.272196984
PLAUR	blue	-0.172382219	0.00428249	0.172382219	0.00428249	0.180125665	0.002817503	0.001241629	0.983707572	-0.217357991	0.000296639	-0.356624349	1.31E-09	-0.015544775	0.798198881	-0.092762956	0.12627402	0.021372696	0.72517223	0.056187786	0.355046202
AC022075.1	blue	0.318577574	7.43E-08	-0.318577574	7.43E-08	-0.207877981	0.000546658	0.177766316	0.003206515	0.314913088	1.07E-07	0.499983358	1.13E-18	0.235259361	8.69E-05	0.088447806	0.144964597	0.214820615	0.000350283	-0.318522784	7.47E-08
AL390208.1	blue	0.197228528	0.001052754	-0.197228528	0.001052754	-0.21548666	0.000335389	0.153845554	0.010913578	0.370514083	2.61E-10	0.88252429	8.79E-91	0.256174609	1.83E-05	0.322794318	4.88E-08	0.339709453	8.44E-09	-0.025665162	0.672892278
PFDN2	blue	-0.427245465	1.54E-13	0.427245465	1.54E-13	0.48026494	3.70E-17	-0.303327559	3.23E-07	-0.31799316	7.87E-08	-0.762247697	4.06E-53	-0.365400748	4.77E-10	-0.493947564	3.37E-18	-0.534011055	1.58E-21	0.304836766	2.80E-07
FTX	blue	0.143481993	0.017686326	-0.143481993	0.017686326	-0.160713542	0.007801184	0.101850785	0.093054698	0.187481823	0.001863746	0.919769814	4.36E-112	0.173650815	0.004003148	0.213685225	0.000377097	0.350965269	2.48E-09	-0.078256014	0.197381963
MAPK10	blue	0.462444305	7.16E-16	-0.462444305	7.16E-16	-0.550613139	4.83E-23	0.192123933	0.001424656	0.59111221	4.10E-27	0.71191818	1.71E-43	0.358225252	1.09E-09	0.514400246	7.63E-20	0.480487978	3.56E-17	-0.308818897	1.92E-07
AC008897.1	blue	0.21971348	0.000253786	-0.21971348	0.000253786	-0.289570204	1.13E-06	0.06824138	0.261153298	0.292287898	8.88E-07	0.857465502	3.52E-80	0.3229801	4.79E-08	0.286842419	1.44E-06	0.319100231	7.05E-08	-0.094161843	0.120633346
RNA5SP311	blue	0.139888824	0.020771215	-0.139888824	0.020771215	-0.203966785	0.000698083	0.161731576	0.00741443	0.194414585	0.001244955	0.676350171	7.41E-38	0.104835672	0.083811057	0.225409471	0.000172833	0.221568585	0.000224179	0.015637594	0.797020029
SLITRK6	blue	0.316273883	9.32E-08	-0.316273883	9.32E-08	-0.181182887	0.002657517	0.093763146	0.122220633	0.188383981	0.001769781	0.242988315	4.96E-05	-0.053283548	0.380501705	0.002939124	0.961445607	0.198143412	0.000996406	-0.406386804	2.79E-12
RNU6-807P	blue	0.12098886	0.045799746	-0.12098886	0.045799746	-0.14349356	0.017677078	0.192270107	0.001412514	0.170193128	0.004806113	0.789348228	2.34E-59	0.130293883	0.031388492	0.171369321	0.004518017	0.244352592	4.49E-05	-0.010360541	0.864692952
MIR3186	blue	0.153900368	0.010884919	-0.153900368	0.010884919	-0.224746109	0.000180832	-0.037539445	0.536822445	0.158554636	0.008681364	0.492846291	4.10E-18	0.143286121	0.017843571	0.149281896	0.01354629	0.114697049	0.058402918	-0.01560031	0.797493492
GOLGA8A	blue	0.176128759	0.003504473	-0.176128759	0.003504473	-0.178864844	0.003019706	0.058139046	0.338558803	0.267471941	7.43E-06	0.482973597	2.32E-17	0.222544466	0.00020993	0.143749492	0.017473531	0.054440807	0.370227595	0.051964966	0.392418013
RNF150	blue	0.219043704	0.000265343	-0.219043704	0.000265343	-0.082946473	0.17176069	0.015632462	0.797085188	0.21486649	0.000349237	0.366008746	4.45E-10	0.118605709	0.050275653	0.267718939	7.28E-06	0.419065209	4.91E-13	-0.132085825	0.029111674
CTSL	blue	-0.283649804	1.90E-06	0.283649804	1.90E-06	0.43083882	9.14E-14	-0.243455552	4.79E-05	-0.253331423	2.28E-05	-0.477840804	5.59E-17	0.078390848	0.196608598	-0.139500024	0.021131453	-0.1334264	0.027502161	0.142776379	0.018258511
SESN3	blue	0.309977815	1.72E-07	-0.309977815	1.72E-07	-0.429048351	1.19E-13	-0.029596329	0.626347276	0.277039586	3.36E-06	0.617095982	4.84E-30	0.340141974	8.06E-09	0.362007306	7.08E-10	0.457613825	1.55E-15	-0.172304681	0.00430012
LSM1	blue	-0.30260341	3.45E-07	0.30260341	3.45E-07	0.345067849	4.74E-09	-0.083510785	0.16885324	-0.182999623	0.002401768	-0.470771037	1.83E-16	-0.233592406	9.78E-05	-0.251682272	2.58E-05	-0.275349715	3.87E-06	0.168131836	0.005351111
AC007619.1	blue	0.087338535	0.150093996	-0.087338535	0.150093996	-0.121363001	0.045128326	0.125526265	0.038198068	0.224767193	0.000180573	0.873769965	8.01E-87	0.12690396	0.03611267	0.222229886	0.000214428	0.273702507	4.44E-06	-0.002692557	0.964677798
KLC3	blue	-0.443871125	1.31E-14	0.443871125	1.31E-14	0.34224777	6.43E-09	-0.398105565	8.37E-12	-0.155701845	0.009979323	-0.364568747	5.26E-10	-0.180462043	0.002765676	-0.281571674	2.28E-06	-0.292442663	8.76E-07	0.442590586	1.60E-14
SLC50A1	blue	-0.327894834	2.91E-08	0.327894834	2.91E-08	0.19063215	0.001554158	-0.176526496	0.003429887	-0.249084428	3.15E-05	-0.506553616	3.36E-19	-0.296530898	6.05E-07	-0.425012952	2.12E-13	-0.456849921	1.75E-15	0.390240807	2.31E-11
AC018926.1	blue	0.122460644	0.043205987	-0.122460644	0.043205987	-0.191610183	0.001468094	0.169086913	0.005092044	0.292676344	8.57E-07	0.898630701	5.76E-99	0.158104741	0.008875529	0.226471385	0.000160714	0.288841103	1.21E-06	0.005867482	0.923121327
AL031666.1	blue	0.234226164	9.35E-05	-0.234226164	9.35E-05	-0.349716521	2.84E-09	0.086635738	0.153414329	0.267102637	7.66E-06	0.744094668	2.19E-49	0.116295497	0.054956854	0.216409652	0.000315723	0.198147382	0.000996167	-0.150571442	0.012751005
SLFN12	blue	0.355582404	1.48E-09	-0.355582404	1.48E-09	-0.303625198	3.14E-07	0.096347289	0.112215982	0.20618755	0.000607925	0.543385028	2.26E-22	0.435861451	4.37E-14	0.338608205	9.50E-09	0.457055048	1.70E-15	-0.306316835	2.44E-07
FCF1P7	blue	0.084197597	0.165364379	-0.084197597	0.165364379	-0.126571084	0.036607488	0.078637122	0.195201752	0.195899666	0.001139834	0.873345091	1.23E-86	0.120106206	0.047416943	0.165105371	0.006252042	0.290202887	1.07E-06	0.00894989	0.882973468
DIAPH2	blue	0.357251306	1.22E-09	-0.357251306	1.22E-09	-0.354606743	1.65E-09	0.289517232	1.14E-06	0.267795574	7.24E-06	0.672135053	3.06E-37	0.337906441	1.02E-08	0.447728767	7.29E-15	0.503616207	5.80E-19	-0.317349705	8.39E-08
SPATA6	blue	0.345326225	4.61E-09	-0.345326225	4.61E-09	-0.419606951	4.55E-13	0.231044186	0.000117057	0.580118982	5.95E-26	0.698072313	3.35E-41	0.203949359	0.000698836	0.350062617	2.74E-09	0.420617197	3.95E-13	-0.186804682	0.001937245
MIRLET7D	blue	0.228473243	0.000140001	-0.228473243	0.000140001	-0.350827026	2.51E-09	0.133071286	0.027920902	0.303481247	3.18E-07	0.647761452	7.20E-34	0.31548	1.01E-07	0.32857364	2.71E-08	0.167795361	0.005445163	-0.081707677	0.178273619
AC112496.1	blue	0.154085375	0.010788683	-0.154085375	0.010788683	-0.184495395	0.002208247	0.051377756	0.397796393	0.237771442	7.26E-05	0.808036131	3.20E-64	0.21379911	0.000374323	0.208323142	0.000531504	0.268000659	7.12E-06	-0.062121923	0.306449215
GPR82	blue	0.163791713	0.006683698	-0.163791713	0.006683698	-0.217948242	0.000285309	0.064694255	0.286814376	0.228384268	0.000140866	0.816319286	1.49E-66	0.3898753	2.42E-11	0.25257065	2.41E-05	0.370702383	2.55E-10	-0.153291693	0.011206914
BHLHA15	blue	-0.215456884	0.000336042	0.215456884	0.000336042	0.239705152	6.31E-05	-0.131206848	0.030210189	-0.124557464	0.039724756	-0.26358608	1.02E-05	-0.058127891	0.338651649	-0.11413136	0.059664456	-0.173581895	0.004017891	0.254908474	2.02E-05
CDK4	blue	-0.311516708	1.48E-07	0.311516708	1.48E-07	0.478797134	4.75E-17	-0.332415835	1.82E-08	-0.271618724	5.28E-06	-0.647625849	7.50E-34	-0.209256317	0.000500991	-0.353928141	1.78E-09	-0.363278827	6.11E-10	0.14021158	0.020476225
ARHGAP27P1-BPTFP1-KPNA2P3	blue	0.300897502	4.05E-07	-0.300897502	4.05E-07	-0.476693263	6.79E-17	0.134787092	0.025947164	0.300306309	4.27E-07	0.55893984	7.80E-24	0.253804433	2.20E-05	0.245148286	4.23E-05	0.148639545	0.01395846	-0.080148251	0.186729832
AC009120.1	blue	0.227143221	0.000153462	-0.227143221	0.000153462	-0.360608795	8.32E-10	0.112044724	0.064513679	0.365287048	4.84E-10	0.56779733	1.06E-24	0.281242508	2.34E-06	0.245284502	4.19E-05	0.19482877	0.001214776	0.009882966	0.870874251
TNFSF15	blue	0.323394088	4.59E-08	-0.323394088	4.59E-08	-0.403720488	3.99E-12	0.089025464	0.142346872	0.277623221	3.19E-06	0.498861527	1.39E-18	0.306363416	2.42E-07	0.360179463	8.74E-10	0.321833651	5.37E-08	-0.065869996	0.278127484
RNU6-247P	blue	0.124050728	0.040543601	-0.124050728	0.040543601	-0.283914743	1.86E-06	0.03056329	0.615112767	0.225365636	0.000173352	0.357743269	1.15E-09	0.237945542	7.17E-05	0.188364074	0.001771807	0.178255421	0.003122084	-0.134755426	0.025982475
MIR29B2CHG	blue	0.208495125	0.000525754	-0.208495125	0.000525754	-0.358250674	1.09E-09	0.147810722	0.014506521	0.289556846	1.13E-06	0.886852341	7.38E-93	0.260563892	1.29E-05	0.272362297	4.97E-06	0.283044829	2.01E-06	-0.083789495	0.167430891
AC079793.1	blue	0.086478553	0.154164485	-0.086478553	0.154164485	-0.123227046	0.041904951	0.064457081	0.288588565	0.19121851	0.001502021	0.854728851	3.80E-79	0.179585316	0.002902606	0.180289391	0.002792168	0.286996187	1.42E-06	-0.010000997	0.869345823
AL357500.2	blue	0.148866315	0.01381171	-0.148866315	0.01381171	-0.185153089	0.002127744	0.108477282	0.073550622	0.226282197	0.000162813	0.864981413	3.91E-83	0.168983846	0.005119449	0.236746241	7.81E-05	0.272365877	4.97E-06	0.047024914	0.439024122
IER5L	blue	-0.253917737	2.18E-05	0.253917737	2.18E-05	0.313137989	1.27E-07	-0.122247852	0.043573182	-0.213632285	0.000378392	-0.413299135	1.09E-12	-0.215766614	0.000329307	-0.349988704	2.76E-09	-0.285697598	1.59E-06	0.208708727	0.000518693
PDCD2L	blue	-0.349286405	2.98E-09	0.349286405	2.98E-09	0.489069662	8.01E-18	-0.292447367	8.75E-07	-0.224545868	0.000183314	-0.53396733	1.59E-21	-0.304906226	2.78E-07	-0.413384773	1.08E-12	-0.398477797	7.97E-12	0.296553409	6.04E-07
ERVK13-1	blue	0.213914162	0.000371541	-0.213914162	0.000371541	-0.286568192	1.48E-06	0.100538206	0.097369057	0.342121972	6.52E-09	0.842845581	6.83E-75	0.254230229	2.12E-05	0.257393129	1.66E-05	0.273446554	4.54E-06	-0.016716893	0.78334677
SLC1A1	blue	0.307390268	2.20E-07	-0.307390268	2.20E-07	-0.322357029	5.10E-08	0.353826643	1.80E-09	0.211701746	0.000428566	0.392918983	1.64E-11	0.175685759	0.003589274	0.39105083	2.08E-11	0.377893218	1.07E-10	-0.173612264	0.004011389
RNU6-761P	blue	0.102489036	0.091012661	-0.102489036	0.091012661	-0.141789634	0.019085664	0.121363424	0.045127572	0.20470499	0.000666826	0.845359558	9.22E-76	0.088869607	0.143049572	0.193104903	0.001344971	0.276080996	3.64E-06	0.003713887	0.951293794
AL645933.1	blue	0.213894492	0.000372015	-0.213894492	0.000372015	-0.30103332	4.00E-07	0.090474522	0.135939211	0.188418272	0.001766296	0.735052836	1.21E-47	0.267608363	7.35E-06	0.332222019	1.86E-08	0.360096793	8.83E-10	-0.095461262	0.115571297
LRIG3	blue	0.349015781	3.07E-09	-0.349015781	3.07E-09	-0.418560309	5.27E-13	0.130081651	0.031667955	0.256298465	1.81E-05	0.419666894	4.51E-13	0.183457753	0.002340916	0.193784775	0.001292166	0.34547453	4.53E-09	-0.26099637	1.25E-05
ROBO2	blue	0.44474487	1.15E-14	-0.44474487	1.15E-14	-0.493814345	3.45E-18	0.360990174	7.96E-10	0.315663889	9.90E-08	0.687784404	1.40E-39	0.244668764	4.38E-05	0.583165847	2.86E-26	0.605449968	1.07E-28	-0.271283767	5.43E-06
EPB41L4A	blue	0.306563169	2.38E-07	-0.306563169	2.38E-07	-0.417293493	6.29E-13	0.100906813	0.096141717	0.390114711	2.34E-11	0.649633707	4.06E-34	0.291257346	9.74E-07	0.41210584	1.29E-12	0.488389235	9.03E-18	-0.080302242	0.185881913
MTMR10	blue	0.420656376	3.93E-13	-0.420656376	3.93E-13	-0.427553051	1.47E-13	0.45722088	1.65E-15	0.331681385	1.97E-08	0.774943949	6.23E-56	0.412356113	1.24E-12	0.589248894	6.50E-27	0.512616732	1.07E-19	-0.190048116	0.00160773
BCL9L	blue	-0.235533289	8.52E-05	0.235533289	8.52E-05	0.1541995	0.010729693	-0.172354572	0.004288768	-0.135812121	0.02482625	-0.239799424	6.27E-05	-0.081904102	0.177228904	-0.049964078	0.410924488	-0.022184463	0.715178203	0.25488549	2.02E-05
ZNF608	blue	0.364433724	5.35E-10	-0.364433724	5.35E-10	-0.399861252	6.65E-12	0.071673639	0.237869923	0.277543687	3.22E-06	0.572258556	3.79E-25	0.29143522	9.58E-07	0.380869025	7.46E-11	0.438035179	3.17E-14	-0.287944127	1.31E-06
SNRPGP2	blue	-0.281075329	2.38E-06	0.281075329	2.38E-06	0.413629157	1.04E-12	-0.134148815	0.026666913	-0.234197579	9.37E-05	-0.705361342	2.16E-42	-0.289928432	1.10E-06	-0.427358885	1.51E-13	-0.509272395	2.02E-19	0.129198793	0.032853365
CEP85L	blue	0.17653573	0.003428172	-0.17653573	0.003428172	-0.116637097	0.054242706	0.243146267	4.91E-05	0.241201273	5.66E-05	0.833021469	1.24E-71	0.346210077	4.18E-09	0.340710633	7.59E-09	0.420007037	4.30E-13	-0.137578427	0.022992448
UBASH3B	blue	0.317329053	8.41E-08	-0.317329053	8.41E-08	-0.085075456	0.16098395	0.2614698	1.20E-05	0.148491137	0.014055238	0.36608936	4.41E-10	0.310266255	1.67E-07	0.301573107	3.80E-07	0.368703556	3.24E-10	-0.293290176	8.11E-07
LRRC55	blue	0.255600439	1.91E-05	-0.255600439	1.91E-05	-0.161916718	0.007345962	0.087869608	0.147621333	0.14708763	0.014999988	0.355620841	1.47E-09	0.124887682	0.039198696	0.213394256	0.000384269	0.276265674	3.58E-06	-0.210273261	0.000469594
RCN3	blue	-0.215241658	0.000340798	0.215241658	0.000340798	0.173241101	0.004091513	-0.322088793	5.24E-08	-0.08789281	0.147514017	-0.384108386	4.99E-11	-0.061327717	0.312686319	-0.13523124	0.025456236	0.07540352	0.214265048	0.294723278	7.13E-07
B4GALT3	blue	-0.403821872	3.94E-12	0.403821872	3.94E-12	0.387398554	3.31E-11	-0.331516895	2.00E-08	-0.302736104	3.41E-07	-0.571973556	4.05E-25	-0.224388882	0.000185282	-0.324653704	4.04E-08	-0.394463059	1.34E-11	0.421086399	3.70E-13
TTC3P1	blue	0.338904105	9.20E-09	-0.338904105	9.20E-09	-0.435763737	4.44E-14	0.042466555	0.484703027	0.24094041	5.77E-05	0.658426613	2.63E-35	0.233620086	9.76E-05	0.277774348	3.15E-06	0.411337422	1.43E-12	-0.192292138	0.001410692
MIR30C2	blue	0.216659619	0.000310585	-0.216659619	0.000310585	-0.247028751	3.68E-05	0.237198815	7.56E-05	0.309439095	1.81E-07	0.817217019	8.20E-67	0.243019652	4.95E-05	0.454705478	2.46E-15	0.372545484	2.05E-10	-0.075315026	0.214804889
RNU6ATAC18P	blue	0.209966184	0.000478877	-0.209966184	0.000478877	-0.360574871	8.35E-10	0.185893228	0.002040356	0.344311215	5.14E-09	0.564844515	2.07E-24	0.183449834	0.002341956	0.260238959	1.33E-05	0.19942428	0.000922173	-0.033622972	0.580160676
SMARCA2	blue	0.385888162	4.00E-11	-0.385888162	4.00E-11	-0.465998298	4.02E-16	0.192059241	0.00143006	0.396631042	1.01E-11	0.484420749	1.81E-17	0.481556375	2.96E-17	0.54590173	1.33E-22	0.543131011	2.38E-22	-0.396381928	1.05E-11
SNORD116-24	blue	0.200899451	0.000843011	-0.200899451	0.000843011	-0.188534708	0.001754511	0.070864579	0.24322241	0.209453382	0.000494759	0.818210546	4.21E-67	0.160112983	0.008037676	0.271135908	5.50E-06	0.400049047	6.49E-12	-0.100159083	0.098644372
RN7SKP51	blue	0.371764242	2.25E-10	-0.371764242	2.25E-10	-0.509557806	1.92E-19	0.098271147	0.105193736	0.321303663	5.66E-08	0.677972523	4.26E-38	0.341533598	6.94E-09	0.401264829	5.53E-12	0.307092215	2.26E-07	-0.212230854	0.000414233
AF131215.6	blue	0.303867395	3.07E-07	-0.303867395	3.07E-07	-0.42948466	1.11E-13	0.353586671	1.85E-09	0.421947098	3.27E-13	0.647830996	7.04E-34	0.390921357	2.11E-11	0.484910158	1.66E-17	0.31958012	6.73E-08	-0.17044396	0.004743323
ANKRD44-IT1	blue	0.063997589	0.292046711	-0.063997589	0.292046711	-0.096864114	0.110294374	0.080155015	0.186692529	0.180184835	0.002808323	0.87972365	1.76E-89	0.1309937	0.030481848	0.155803445	0.009930297	0.283829549	1.87E-06	0.001782265	0.976615151
SATB1	blue	0.315979464	9.60E-08	-0.315979464	9.60E-08	-0.298417369	5.09E-07	0.091372989	0.132078926	0.393848732	1.45E-11	0.51044743	1.62E-19	0.312525616	1.34E-07	0.428926471	1.21E-13	0.427653553	1.45E-13	-0.251110723	2.70E-05
PHYKPL	blue	0.361905283	7.17E-10	-0.361905283	7.17E-10	-0.442211094	1.69E-14	0.084689575	0.1628986	0.331086222	2.09E-08	0.658729161	2.39E-35	0.451000518	4.39E-15	0.29870206	4.96E-07	0.245881985	4.00E-05	-0.13752081	0.023050368
AL078645.1	blue	0.112245306	0.064033912	-0.112245306	0.064033912	-0.150681389	0.01268514	0.128602771	0.033674831	0.189841979	0.001627038	0.891850473	2.31E-95	0.111450133	0.065953232	0.223540111	0.000196268	0.290194438	1.07E-06	0.002707836	0.964477492
MRPL12	blue	-0.277718625	3.17E-06	0.277718625	3.17E-06	0.388874109	2.74E-11	-0.28869193	1.22E-06	-0.266404329	8.10E-06	-0.825766811	2.33E-69	-0.316693261	8.95E-08	-0.418652137	5.20E-13	-0.531715905	2.52E-21	0.200644349	0.000856236
SLC16A3	blue	-0.271141646	5.50E-06	0.271141646	5.50E-06	0.324105128	4.27E-08	-0.114158947	0.059602416	-0.315277451	1.03E-07	-0.508768341	2.22E-19	-0.158930923	0.008521876	-0.35528537	1.53E-09	-0.268126906	7.04E-06	0.150260173	0.012939111
LYPD3	blue	-0.28569561	1.59E-06	0.28569561	1.59E-06	0.400969529	5.75E-12	-0.029395236	0.628694635	-0.18193988	0.002548086	-0.392911854	1.64E-11	-0.252648413	2.40E-05	-0.315960613	9.62E-08	-0.206583207	0.000593041	0.287840665	1.32E-06
EIF4E3	blue	0.356825363	1.28E-09	-0.356825363	1.28E-09	-0.44222589	1.69E-14	0.284688982	1.74E-06	0.275697156	3.76E-06	0.627202043	2.95E-31	0.408758382	2.03E-12	0.425463957	1.99E-13	0.485059825	1.62E-17	-0.314203461	1.14E-07
AP003108.5	blue	-0.228684871	0.000137964	0.228684871	0.000137964	0.188879795	0.001720003	-0.178716519	0.003044339	-0.035499827	0.559189251	0.187337421	0.001879203	-0.141104802	0.019678712	-0.10400954	0.086292167	-0.170862258	0.004640253	0.353803797	1.80E-09
PDZD2	blue	0.321869783	5.35E-08	-0.321869783	5.35E-08	-0.426099584	1.81E-13	0.170952473	0.00461829	0.275166515	3.93E-06	0.565162671	1.93E-24	0.197306061	0.001047867	0.534302258	1.49E-21	0.395425306	1.19E-11	-0.132427961	0.028693424
AC007318.1	blue	-0.259600438	1.40E-05	0.259600438	1.40E-05	0.349369564	2.95E-09	-0.129205536	0.03284417	-0.261336795	1.22E-05	-0.362157862	6.96E-10	-0.287971407	1.30E-06	-0.228363763	0.000141066	-0.215497139	0.00033516	0.201717984	0.000801838
RN7SL767P	blue	0.090425017	0.136154402	-0.090425017	0.136154402	-0.109148357	0.071776212	0.141500361	0.019334245	0.15477996	0.010434055	0.732381508	3.83E-47	0.085908551	0.156908053	0.146916273	0.015119062	0.267569321	7.37E-06	-0.008941494	0.883082464
AL390879.1	blue	0.208100193	0.000539044	-0.208100193	0.000539044	-0.24273714	5.06E-05	0.089764708	0.139049738	0.442550133	1.61E-14	0.705676127	1.92E-42	0.236678489	7.85E-05	0.160374217	0.007934032	0.198735767	0.000961417	-0.017399191	0.774736899
AC009120.3	blue	0.196447331	0.001103173	-0.196447331	0.001103173	-0.259055689	1.46E-05	0.106121973	0.08006258	0.307367947	2.20E-07	0.832858161	1.40E-71	0.267742437	7.27E-06	0.277966116	3.10E-06	0.314028765	1.16E-07	0.02571995	0.672234405
THSD4	blue	0.280512741	2.50E-06	-0.280512741	2.50E-06	-0.304955152	2.77E-07	0.272102854	5.08E-06	0.263668706	1.01E-05	0.423989729	2.45E-13	0.101136077	0.095384576	0.412847279	1.16E-12	0.401894216	5.09E-12	-0.178005401	0.003164989
LINC02122	blue	0.313797692	1.19E-07	-0.313797692	1.19E-07	-0.370968061	2.48E-10	0.356574716	1.32E-09	0.104197279	0.085723217	0.386205272	3.84E-11	0.0217412	0.720629518	0.102282099	0.091670779	0.162850913	0.007009013	-0.255628271	1.91E-05
GPRASP1	blue	0.297213468	5.68E-07	-0.297213468	5.68E-07	-0.344255294	5.17E-09	0.121443845	0.044984336	0.447806836	7.20E-15	0.698208302	3.19E-41	0.397443881	9.12E-12	0.527664648	5.69E-21	0.574321033	2.34E-25	-0.070847899	0.243333637
RETREG1	blue	0.326785507	3.26E-08	-0.326785507	3.26E-08	-0.216809154	0.000307548	0.396483613	1.03E-11	0.269164308	6.47E-06	0.367463415	3.75E-10	0.198005906	0.001004694	0.337168184	1.11E-08	0.313612153	1.21E-07	-0.17038514	0.004757981
CBLC	blue	-0.191324972	0.001492729	0.191324972	0.001492729	0.144284787	0.017054398	0.195792428	0.001147143	-0.082049571	0.176458133	-0.32780413	2.93E-08	-0.217582728	0.000292277	-0.259121196	1.45E-05	-0.35136114	2.37E-09	0.320754672	5.98E-08
RNU6-883P	blue	0.129829915	0.032002182	-0.129829915	0.032002182	-0.127331954	0.035484803	0.149100364	0.013661673	0.18548999	0.002087552	0.851159147	7.89E-78	0.066354174	0.274602486	0.184388964	0.002221533	0.254922959	2.01E-05	-0.004079742	0.946502586
AC025884.1	blue	0.163642111	0.006734509	-0.163642111	0.006734509	-0.059581865	0.326687178	0.011321626	0.85227883	0.108374274	0.073826122	0.167879564	0.005421488	0.195131597	0.001193137	0.104128517	0.085931251	0.063578429	0.295225369	-0.022260652	0.714242659
AC092569.1	blue	0.192665833	0.001380117	-0.192665833	0.001380117	-0.149857973	0.013185781	0.043119907	0.47800258	0.185115382	0.002132286	0.216930416	0.000305106	0.042804153	0.481234489	0.008034571	0.894868889	0.072671198	0.231384975	-0.129983936	0.031797335
AC010487.1	blue	0.215748844	0.00032969	-0.215748844	0.00032969	-0.244934994	4.30E-05	0.439463088	2.56E-14	0.273306684	4.59E-06	0.617440837	4.40E-30	0.062111493	0.306530591	0.180176703	0.002809583	0.118247793	0.050978363	-0.011870566	0.845204383
AC093110.1	blue	0.186293445	0.001994479	-0.186293445	0.001994479	-0.218599824	0.000273271	0.230247174	0.000123762	0.229615347	0.000129332	0.670807366	4.76E-37	0.264002551	9.84E-06	0.497676605	1.72E-18	0.235752875	8.39E-05	0.046389538	0.445239733
CKMT2	blue	0.162439855	0.007155536	-0.162439855	0.007155536	-0.244195691	4.54E-05	0.137289918	0.023283739	0.165683119	0.006070232	0.599472414	5.01E-28	0.171503678	0.004486118	0.205452603	0.000636494	0.225055531	0.000177059	-0.10571211	0.081241989
AC025423.1	blue	0.107280691	0.076802989	-0.107280691	0.076802989	-0.134116096	0.026704265	0.140644919	0.020085884	0.199842159	0.00089908	0.890127541	1.74E-94	0.124936869	0.039120844	0.200075806	0.000886402	0.280901681	2.41E-06	-0.020308439	0.738345381
TSHZ2	blue	0.206530375	0.000595008	-0.206530375	0.000595008	-0.010136336	0.86759385	0.123488362	0.041468951	0.223751401	0.000193478	0.553058042	2.84E-23	0.202582198	0.000760388	0.204677364	0.000667972	0.500646622	1.00E-18	-0.239028405	6.63E-05
NIPSNAP1	blue	-0.326674312	3.29E-08	0.326674312	3.29E-08	0.419234743	4.80E-13	-0.284426724	1.78E-06	-0.313092819	1.27E-07	-0.555809791	1.56E-23	-0.394721439	1.30E-11	-0.352047638	2.19E-09	-0.35282732	2.01E-09	0.294156882	7.50E-07
ZNF714	blue	-0.173561851	0.004022187	0.173561851	0.004022187	0.141368887	0.019448152	-0.191852525	0.001447454	0.051257664	0.398901757	0.434200162	5.59E-14	0.048923	0.420753994	-0.049209046	0.418039653	0.005341664	0.929992377	0.132946671	0.028069136
AC138150.1	blue	0.090649295	0.135181582	-0.090649295	0.135181582	-0.119566607	0.048428914	0.128427536	0.033919646	0.235078467	8.80E-05	0.879726823	1.75E-89	0.143897362	0.017356861	0.18203121	0.002535164	0.228948103	0.000135469	0.045373972	0.455277424
AC090001.1	blue	0.126177069	0.037200598	-0.126177069	0.037200598	-0.260988679	1.25E-05	-0.022319939	0.71351496	0.199556961	0.000914782	0.339524243	8.61E-09	0.247428591	3.57E-05	0.179851932	0.002860327	0.192052811	0.001430598	-0.149540611	0.013383329
PPP1R14B	blue	-0.375795605	1.39E-10	0.375795605	1.39E-10	0.424149721	2.39E-13	-0.394568142	1.32E-11	-0.344454417	5.06E-09	-0.735894166	8.38E-48	-0.390807009	2.15E-11	-0.517954032	3.85E-20	-0.511030355	1.45E-19	0.210943558	0.000449908
MIR223HG	blue	0.267805343	7.23E-06	-0.267805343	7.23E-06	-0.391393332	1.99E-11	0.048352034	0.426202635	0.344140199	5.24E-09	0.518884797	3.21E-20	0.532181346	2.29E-21	0.438573362	2.92E-14	0.319194265	6.99E-08	-0.193357698	0.00132511
MMP17	blue	-0.21220204	0.000415002	0.21220204	0.000415002	0.084575421	0.163468264	-0.263587982	1.02E-05	-0.14365431	0.01754899	-0.271681206	5.26E-06	-0.06280784	0.301128965	-0.13129194	0.030102319	-0.052200366	0.390274308	0.220877949	0.000234803
RN7SKP16	blue	0.141108959	0.019675064	-0.141108959	0.019675064	-0.140971411	0.019796069	0.098504184	0.104367215	0.202121924	0.000782211	0.853518934	1.07E-78	0.1099622	0.069671261	0.168472267	0.005257442	0.294398184	7.34E-07	-0.049363902	0.41657449
ZNF154	blue	0.188183844	0.001790245	-0.188183844	0.001790245	-0.242317953	5.21E-05	-0.00146051	0.980835958	0.293646869	7.86E-07	0.702851704	5.61E-42	0.326825909	3.24E-08	0.28415631	1.82E-06	0.404817548	3.45E-12	0.029970254	0.621992453
CDC34	blue	-0.341944097	6.64E-09	0.341944097	6.64E-09	0.351803718	2.26E-09	-0.302565904	3.47E-07	-0.181782272	0.002570526	-0.688600229	1.05E-39	-0.264334545	9.58E-06	-0.359199689	9.78E-10	-0.431382375	8.44E-14	0.194452478	0.001242165
CLDN20	blue	0.084045628	0.166131666	-0.084045628	0.166131666	-0.083166272	0.170623841	0.092876656	0.125808057	0.193176537	0.001339315	0.89965212	1.57E-99	0.134004387	0.026832134	0.190680808	0.001549769	0.284223673	1.81E-06	-0.004505211	0.940933103
CATSPER1	blue	-0.185012579	0.002144715	0.185012579	0.002144715	0.113156701	0.061890726	-0.178879108	0.003017346	-0.186579751	0.001962239	-0.234295689	9.31E-05	0.008696934	0.886258364	-0.225167816	0.000175708	-0.089109098	0.141970883	0.11915888	0.049205481
AL157394.1	blue	0.26267929	1.09E-05	-0.26267929	1.09E-05	-0.386507226	3.70E-11	0.14252195	0.018468747	0.306686935	2.35E-07	0.79050838	1.21E-59	0.425514806	1.97E-13	0.354381553	1.69E-09	0.468754442	2.56E-16	-0.203730557	0.000708367
SPINK14	blue	0.2007596	0.000850238	-0.2007596	0.000850238	-0.283657962	1.90E-06	-0.015152019	0.803192141	0.188811241	0.001726808	0.277738816	3.16E-06	0.059660827	0.326045332	0.070247404	0.247361643	0.109878095	0.069886431	-0.107558897	0.076036603
MIR421	blue	0.13551602	0.025145684	-0.13551602	0.025145684	-0.20686188	0.000582761	0.130872188	0.030637648	0.256128659	1.83E-05	0.894542995	9.15E-97	0.188955092	0.001712556	0.268122109	7.05E-06	0.312090015	1.40E-07	-0.022226664	0.71465995
JAG2	blue	-0.255869531	1.87E-05	0.255869531	1.87E-05	0.243848629	4.66E-05	-0.259410005	1.42E-05	-0.046437082	0.444772913	-0.339565336	8.57E-09	-0.133719967	0.027160074	-0.11242195	0.06361383	-0.19246371	0.001396578	0.26445825	9.48E-06
ABCA6	blue	0.31166745	1.46E-07	-0.31166745	1.46E-07	-0.346270766	4.15E-09	0.187246827	0.00188896	0.34106366	7.30E-09	0.888949385	6.79E-94	0.453860847	2.81E-15	0.54376344	2.08E-22	0.642837718	3.17E-33	-0.162485098	0.007139276
STX19	blue	0.241864854	5.39E-05	-0.241864854	5.39E-05	-0.338315982	9.80E-09	0.342649541	6.16E-09	0.275855117	3.71E-06	0.454309453	2.62E-15	0.153062545	0.011330298	0.174438423	0.003838105	0.111901528	0.064857989	-0.03922467	0.518685766
MRPL21	blue	-0.388411787	2.91E-11	0.388411787	2.91E-11	0.490387767	6.35E-18	-0.254604137	2.06E-05	-0.304789515	2.81E-07	-0.590108766	5.26E-27	-0.369297042	3.02E-10	-0.552108609	3.49E-23	-0.586982052	1.13E-26	0.207048675	0.000575962
H2AW	blue	-0.191402494	0.001485996	0.191402494	0.001485996	0.164774635	0.006358301	-0.011882319	0.845053055	-0.004390576	0.942433434	-0.264729788	9.28E-06	-0.146719618	0.015256735	-0.123015351	0.042260982	-0.162888507	0.006995747	0.295863051	6.43E-07
POP7	blue	-0.34813985	3.38E-09	0.34813985	3.38E-09	0.476475403	7.05E-17	-0.270610539	5.74E-06	-0.323706183	4.45E-08	-0.791688654	6.14E-60	-0.331312417	2.04E-08	-0.50386835	5.54E-19	-0.547072945	1.03E-22	0.17561762	0.003602481
KCND3	blue	0.343867836	5.40E-09	-0.343867836	5.40E-09	-0.38996624	2.39E-11	0.196432945	0.001104122	0.30778742	2.12E-07	0.514106978	8.08E-20	0.320754697	5.98E-08	0.474771969	9.39E-17	0.520595031	2.30E-20	-0.277895	3.12E-06
CD302	blue	0.301603636	3.79E-07	-0.301603636	3.79E-07	-0.49844638	1.50E-18	0.08792896	0.147346928	0.285741326	1.59E-06	0.608418689	4.93E-29	0.405402181	3.19E-12	0.57430811	2.35E-25	0.551747764	3.78E-23	-0.183099505	0.00238838
SLC5A9	blue	0.294466097	7.30E-07	-0.294466097	7.30E-07	-0.363447343	5.99E-10	0.342659034	6.15E-09	0.221671112	0.000222641	0.603895574	1.61E-28	0.275414755	3.85E-06	0.480424679	3.60E-17	0.302936679	3.35E-07	-0.044124866	0.467795304
PCDHGA10	blue	0.249709313	3.00E-05	-0.249709313	3.00E-05	-0.189609756	0.001649044	0.237813256	7.24E-05	0.130822979	0.030700936	0.486554401	1.25E-17	0.08132438	0.180325355	0.184070092	0.002261773	0.320029869	6.43E-08	-0.206052919	0.000613068
FKBP10	blue	-0.22413466	0.000188511	0.22413466	0.000188511	0.362236585	6.90E-10	-0.270765684	5.67E-06	-0.22097158	0.000233336	-0.392820079	1.66E-11	-0.188897841	0.001718215	-0.23086149	0.000118563	-0.012331416	0.839274743	0.178266328	0.003120225
IL7	blue	0.37758357	1.12E-10	-0.37758357	1.12E-10	-0.332154776	1.87E-08	0.373096892	1.92E-10	0.278221872	3.04E-06	0.551791443	3.74E-23	0.485088877	1.61E-17	0.302725098	3.41E-07	0.383756367	5.22E-11	-0.356611407	1.31E-09
DOP1A	blue	0.29429202	7.41E-07	-0.29429202	7.41E-07	-0.247096602	3.66E-05	0.177001435	0.003342706	0.329267209	2.52E-08	0.837499017	4.32E-73	0.353474752	1.87E-09	0.377607857	1.11E-10	0.411206567	1.46E-12	-0.163007651	0.006953852
POLRMTP1	blue	-0.21694215	0.000304871	0.21694215	0.000304871	0.210903176	0.000451072	-0.086924684	0.152042553	-0.101038583	0.095705967	-0.20121462	0.000826932	-0.110068768	0.069399402	-0.110026356	0.069507494	-0.191159172	0.001507224	0.269174994	6.46E-06
MBNL3	blue	0.27974387	2.67E-06	-0.27974387	2.67E-06	-0.231967769	0.000109713	0.333451342	1.64E-08	0.217769254	0.000288702	0.686067788	2.57E-39	0.301941738	3.67E-07	0.295808478	6.46E-07	0.361649299	7.38E-10	-0.31060489	1.62E-07
CREB5	blue	0.34962398	2.87E-09	-0.34962398	2.87E-09	-0.088343293	0.145442104	-0.006039614	0.92087323	0.084076128	0.16597746	0.421286356	3.59E-13	0.144540278	0.016857463	0.154719955	0.010464279	0.415167263	8.45E-13	-0.362081807	7.02E-10
FOXO1	blue	0.267212996	7.59E-06	-0.267212996	7.59E-06	-0.273109944	4.67E-06	0.319218844	6.97E-08	0.294584936	7.22E-07	0.61844845	3.35E-30	0.346573076	4.02E-09	0.526771331	6.81E-21	0.623906491	7.43E-31	-0.096752451	0.110707342
MTURN	blue	0.36606582	4.42E-10	-0.36606582	4.42E-10	-0.484440142	1.80E-17	0.160660722	0.007821732	0.339742973	8.41E-09	0.536417297	9.64E-22	0.191635442	0.00146593	0.402575372	4.65E-12	0.28756729	1.35E-06	-0.197400009	0.001041974
PYCR1	blue	-0.409483163	1.84E-12	0.409483163	1.84E-12	0.424081418	2.42E-13	-0.288191491	1.28E-06	-0.376516032	1.27E-10	-0.624697131	5.96E-31	-0.437589575	3.38E-14	-0.388251113	2.97E-11	-0.368735377	3.23E-10	0.471271734	1.69E-16
RIC3	blue	0.339153414	8.96E-09	-0.339153414	8.96E-09	-0.460635189	9.58E-16	0.060389474	0.320160973	0.460360548	1.00E-15	0.615304106	7.86E-30	0.378500845	9.97E-11	0.41164184	1.37E-12	0.319230808	6.96E-08	-0.137028783	0.023550132
LINC02830	blue	-0.268525809	6.82E-06	0.268525809	6.82E-06	0.313418554	1.23E-07	-0.041436939	0.495364144	-0.133899307	0.026952894	0.164993847	0.006287694	-0.183370804	0.002352356	-0.163922045	0.006639713	-0.057400378	0.34474188	0.331463927	2.01E-08
HSPE1	blue	-0.369890034	2.81E-10	0.369890034	2.81E-10	0.538149725	6.74E-22	-0.203214338	0.000731331	-0.333005069	1.71E-08	-0.657680995	3.33E-35	-0.384378427	4.83E-11	-0.569158683	7.75E-25	-0.606231379	8.75E-29	0.168525838	0.005242836
GK-AS1	blue	0.18624128	0.002000404	-0.18624128	0.002000404	-0.218358315	0.000277677	0.03584701	0.555350416	0.257412281	1.66E-05	0.763873591	1.81E-53	0.315581672	9.98E-08	0.255111331	1.98E-05	0.267438804	7.45E-06	-0.080066696	0.187180051
DNM3OS	blue	0.185780594	0.00205344	-0.185780594	0.00205344	-0.186957824	0.001920394	0.026576734	0.661979301	0.181343735	0.002633914	0.748048154	3.58E-50	0.275966642	3.67E-06	0.292135877	9.00E-07	0.589525375	6.08E-27	-0.091046305	0.133472638
PRR19	blue	-0.392579177	1.71E-11	0.392579177	1.71E-11	0.371856599	2.23E-10	-0.276124245	3.63E-06	-0.219865199	0.000251234	-0.405060611	3.34E-12	-0.237168956	7.58E-05	-0.321257387	5.69E-08	-0.281304078	2.33E-06	0.408066453	2.23E-12
NR6A1	blue	-0.187089409	0.001906023	0.187089409	0.001906023	0.101408229	0.094491967	-0.215707897	0.000330574	0.080102687	0.186981267	0.249698925	3.01E-05	0.007747238	0.898608031	-0.003707506	0.951377385	-0.087764482	0.148108323	0.242913411	4.99E-05
KRTAP4-1	blue	-0.139617899	0.02102167	0.139617899	0.02102167	0.121566064	0.044767384	-0.16831304	0.005301068	-0.108335211	0.073930815	-0.1873527	0.001877562	-0.11154856	0.065713129	-0.179965033	0.002842562	-0.070918843	0.242860803	0.40106876	5.67E-12
SRM	blue	-0.343362568	5.70E-09	0.343362568	5.70E-09	0.436211015	4.15E-14	-0.421693726	3.39E-13	-0.289618235	1.13E-06	-0.762204274	4.15E-53	-0.279440436	2.74E-06	-0.356611597	1.31E-09	-0.43033818	9.83E-14	0.235570682	8.50E-05
AL353804.1	blue	0.165526698	0.006118982	-0.165526698	0.006118982	-0.232866971	0.00010298	0.058821062	0.332913213	0.216046501	0.000323329	0.883573629	2.81E-91	0.20103721	0.000835948	0.243196507	4.89E-05	0.331640892	1.98E-08	-0.029603363	0.62626524
TUFT1	blue	-0.388167723	3.00E-11	0.388167723	3.00E-11	0.368706899	3.24E-10	0.036468056	0.548515549	-0.199693297	0.000907245	-0.196446402	0.001103235	-0.390705631	2.17E-11	-0.329003419	2.59E-08	-0.331709589	1.96E-08	0.495870949	2.39E-18
SLC9C1	blue	0.098161744	0.105583536	-0.098161744	0.105583536	-0.095165241	0.116709621	0.194230999	0.00125855	0.147002302	0.015059179	0.859858032	4.21E-81	0.049556565	0.414755831	0.170000326	0.004854884	0.236664689	7.86E-05	-0.008073734	0.894359424
MAK	blue	0.171772135	0.004422988	-0.171772135	0.004422988	-0.163420456	0.006810425	0.10404679	0.086179041	0.642811528	3.20E-33	0.772554681	2.18E-55	0.224525304	0.000183571	0.290494765	1.04E-06	0.341695397	6.82E-09	-0.083726393	0.167752131
KRT18	blue	-0.239225223	6.53E-05	0.239225223	6.53E-05	0.267444589	7.45E-06	-0.030002922	0.621612616	-0.185594238	0.002075256	-0.638383917	1.18E-32	-0.368153128	3.46E-10	-0.375609432	1.42E-10	-0.446006358	9.49E-15	0.266348981	8.14E-06
HMBS	blue	-0.36147641	7.53E-10	0.36147641	7.53E-10	0.435619295	4.53E-14	-0.338128779	9.99E-09	-0.242259543	5.24E-05	-0.623181642	9.09E-31	-0.326369832	3.40E-08	-0.448239819	6.74E-15	-0.506864875	3.17E-19	0.269462322	6.31E-06
SLC45A1	blue	-0.246868345	3.72E-05	0.246868345	3.72E-05	0.217142917	0.00030087	-0.259154284	1.45E-05	-0.136481069	0.024117432	-0.268441711	6.86E-06	-0.184081015	0.002260384	-0.159097866	0.008451956	-0.039510795	0.51563801	0.228034189	0.000144317
CCDC68	blue	0.244335467	4.49E-05	-0.244335467	4.49E-05	-0.295150473	6.86E-07	0.477984081	5.46E-17	0.197491984	0.001036234	0.507121198	3.03E-19	0.167413688	0.005553642	0.38749134	3.27E-11	0.275097241	3.95E-06	-0.11959642	0.048372536
PAFAH1B3	blue	-0.331636881	1.98E-08	0.331636881	1.98E-08	0.418301553	5.46E-13	-0.297937833	5.32E-07	-0.239602314	6.36E-05	-0.730937912	7.11E-47	-0.341941804	6.65E-09	-0.423732195	2.54E-13	-0.428604962	1.26E-13	0.261265108	1.22E-05
MIR4668	blue	0.168478527	0.005255733	-0.168478527	0.005255733	-0.131963866	0.029262022	0.181123797	0.002666236	0.196209703	0.001118945	0.6408054	5.80E-33	0.125559374	0.038146783	0.151048752	0.012467232	0.235856173	8.33E-05	-0.008182202	0.892948625
ETV5-AS1	blue	0.116758121	0.053991547	-0.116758121	0.053991547	-0.179770712	0.002873147	0.080111985	0.186929939	0.164027089	0.00660445	0.823079706	1.52E-68	0.103709686	0.087207178	0.152113401	0.011854225	0.23082823	0.000118839	-0.047673306	0.432732587
Z83843.1	blue	0.148832831	0.013833293	-0.148832831	0.013833293	-0.177717918	0.003214982	0.097926315	0.10642623	0.239482616	6.41E-05	0.921839011	1.46E-113	0.207280285	0.000567635	0.235606503	8.48E-05	0.294430632	7.32E-07	-0.016967936	0.780175752
LHFPL3-AS2	blue	0.481412195	3.04E-17	-0.481412195	3.04E-17	-0.580969964	4.86E-26	0.204204124	0.000687889	0.338879688	9.23E-09	0.435779477	4.43E-14	0.343971575	5.34E-09	0.486566594	1.24E-17	0.32624012	3.44E-08	-0.258163664	1.56E-05
RERE-AS1	blue	0.124146174	0.040388288	-0.124146174	0.040388288	-0.178174503	0.003135912	0.105069726	0.083118666	0.25638607	1.80E-05	0.892824098	7.25E-96	0.269105038	6.50E-06	0.246240331	3.90E-05	0.296004784	6.34E-07	-0.018536575	0.76044585
MIR6774	blue	0.185595267	0.002075135	-0.185595267	0.002075135	-0.236418018	8.00E-05	0.068380104	0.260182867	0.318022936	7.85E-08	0.672669034	2.56E-37	0.442712792	1.57E-14	0.374833062	1.56E-10	0.343929811	5.36E-09	-0.087101992	0.151205392
MDM2	blue	0.28691771	1.43E-06	-0.28691771	1.43E-06	-0.257644363	1.63E-05	0.243146099	4.91E-05	0.23696499	7.69E-05	0.582362018	3.48E-26	0.15577414	0.009944416	0.21797719	0.000284764	0.22943438	0.00013097	-0.070188221	0.247761129
CYC1	blue	-0.312056745	1.41E-07	0.312056745	1.41E-07	0.442521109	1.61E-14	-0.223524835	0.000196471	-0.282729091	2.06E-06	-0.71400141	7.51E-44	-0.317428186	8.32E-08	-0.419523056	4.61E-13	-0.51519654	6.55E-20	0.213175963	0.000389733
AC138932.6	blue	0.103365898	0.088265816	-0.103365898	0.088265816	-0.144811005	0.016650951	0.116496256	0.054536209	0.232253995	0.000107526	0.870973615	1.28E-85	0.171717815	0.004435697	0.154969365	0.010339159	0.285914406	1.56E-06	0.019254484	0.751466771
ADAM28	blue	0.28482765	1.72E-06	-0.28482765	1.72E-06	-0.296523152	6.05E-07	0.576561053	1.38E-25	0.288972233	1.19E-06	0.457317112	1.63E-15	0.329768032	2.40E-08	0.219127325	0.000263874	0.283204369	1.98E-06	-0.191634822	0.001465983
NPW	blue	-0.231004468	0.000117383	0.231004468	0.000117383	0.212893416	0.000396913	-0.089293724	0.141143561	-0.12739322	0.035395687	-0.247183584	3.63E-05	-0.25621574	1.82E-05	-0.206202422	0.000607359	-0.224229183	0.000187304	0.387735382	3.17E-11
SEC31B	blue	0.221406216	0.000226636	-0.221406216	0.000226636	-0.253858992	2.19E-05	0.037416715	0.53815557	0.289103378	1.18E-06	0.448926392	6.06E-15	0.402738169	4.55E-12	0.274678647	4.09E-06	0.11188583	0.064895825	-0.018123814	0.765623015
AC090015.1	blue	-0.229144729	0.000133632	0.229144729	0.000133632	0.234235604	9.35E-05	-0.115454458	0.056748407	-0.085863185	0.157127984	0.148732526	0.013898124	-0.092023613	0.129336638	-0.142957564	0.018110071	-0.06550544	0.28080172	0.21702035	0.000303307
CRYBG2	blue	-0.180482434	0.002762562	0.180482434	0.002762562	0.257926353	1.59E-05	0.221865588	0.00021975	-0.210345629	0.000467431	-0.252179252	2.49E-05	-0.220289138	0.00024423	-0.212837347	0.000398352	-0.233050383	0.000101655	0.258707405	1.50E-05
RNA5SP490	blue	0.176471255	0.003440159	-0.176471255	0.003440159	-0.17906665	0.002986481	0.029887375	0.622956558	0.244025385	4.60E-05	0.742818251	3.89E-49	0.15505292	0.01029754	0.224625517	0.000182323	0.372683422	2.02E-10	-0.021303754	0.726023178
AP001033.3	blue	-0.18523575	0.002117818	0.18523575	0.002117818	0.164090079	0.006583385	-0.098098104	0.105810807	0.013643535	0.822442743	-0.184587492	0.00219681	-0.169372964	0.005016677	-0.10536744	0.082244618	-0.116228263	0.055098328	0.199146921	0.000937801
RNU4-78P	blue	0.144085587	0.017209334	-0.144085587	0.017209334	-0.20224739	0.000776205	0.24273734	5.06E-05	0.267052249	7.69E-06	0.766156753	5.77E-54	0.193574872	0.001308263	0.211585182	0.000431785	0.203518101	0.000717736	0.027301521	0.653352982
CARMN	blue	0.105588461	0.081600538	-0.105588461	0.081600538	-0.128299594	0.034099343	0.157210353	0.009273019	0.193096178	0.001345661	0.897599723	2.11E-98	0.117922068	0.051624964	0.222935913	0.000204456	0.342707258	6.12E-09	-0.021462973	0.724058447
AL162408.1	blue	0.086100631	0.155979437	-0.086100631	0.155979437	-0.139213629	0.021400259	0.110234481	0.068978382	0.174045927	0.003919568	0.876725228	3.99E-88	0.084639537	0.163148119	0.175610773	0.00360381	0.277713457	3.17E-06	-0.018021802	0.76690415
ERV3-1	blue	0.176231567	0.003485055	-0.176231567	0.003485055	-0.294141361	7.51E-07	0.02659257	0.661790349	0.171667809	0.004447426	0.458558154	1.34E-15	0.150340115	0.012890569	0.08308926	0.171021527	0.163505028	0.00678137	0.015611623	0.797349819
AP005131.6	blue	0.104533335	0.084712312	-0.104533335	0.084712312	-0.11683967	0.053822856	0.101153094	0.095328565	0.229370923	0.000131549	0.899950543	1.07E-99	0.167464687	0.005539036	0.194516913	0.001237435	0.329681765	2.42E-08	-0.018794188	0.757220047
PLAC4	blue	0.109013801	0.072129173	-0.109013801	0.072129173	-0.082880819	0.172101359	0.269312857	6.39E-06	0.139926966	0.020736163	0.754381612	1.84E-51	-0.002507684	0.967101628	0.129546463	0.032382115	0.172380185	0.004282951	0.025362977	0.676525223
FAM13B	blue	0.40900917	1.96E-12	-0.40900917	1.96E-12	-0.368244847	3.42E-10	0.178542904	0.003073403	0.332964532	1.72E-08	0.792816062	3.20E-60	0.453766243	2.85E-15	0.465236517	4.55E-16	0.546814755	1.09E-22	-0.275090097	3.96E-06
ACKR4	blue	0.254977894	2.01E-05	-0.254977894	2.01E-05	-0.249688407	3.01E-05	0.616216109	6.14E-30	0.212822951	0.000398722	0.501251896	8.97E-19	0.29126363	9.73E-07	0.360344703	8.58E-10	0.28917788	1.17E-06	-0.196976688	0.001068772
SESN1	blue	0.409726701	1.78E-12	-0.409726701	1.78E-12	-0.419469349	4.64E-13	0.226355815	0.000161994	0.441235078	1.96E-14	0.539934392	4.65E-22	0.477551575	5.87E-17	0.568764426	8.49E-25	0.45874476	1.30E-15	-0.226786396	0.000157275
TMEM233	blue	0.201754658	0.000800038	-0.201754658	0.000800038	-0.14721004	0.014915431	-0.083363953	0.169606188	0.000246848	0.996760696	0.170123361	0.00482371	0.093683077	0.122541352	0.042950979	0.479730182	0.187390122	0.001873548	-0.292150637	8.99E-07
AP000866.6	blue	0.110825022	0.067494954	-0.110825022	0.067494954	-0.141248185	0.019553237	0.086082497	0.156066932	0.245303426	4.18E-05	0.869192794	7.21E-85	0.130619303	0.030964074	0.169351486	0.005022301	0.227540467	0.00014932	2.97E-05	0.999610681
RNU4-23P	blue	0.162234345	0.007229812	-0.162234345	0.007229812	-0.143501637	0.017670622	0.092181115	0.128679444	0.291874655	9.21E-07	0.720204128	6.23E-45	0.200939908	0.000840931	0.199851989	0.000898543	0.327111892	3.15E-08	-0.098554016	0.104191144
CYP4V2	blue	0.442606234	1.59E-14	-0.442606234	1.59E-14	-0.562713363	3.36E-24	0.279998586	2.61E-06	0.324401071	4.15E-08	0.599773043	4.64E-28	0.393164535	1.59E-11	0.445235054	1.07E-14	0.456954122	1.72E-15	-0.325857572	3.58E-08
LINC00861	blue	0.197658571	0.001025912	-0.197658571	0.001025912	-0.207250397	0.000568703	0.090499664	0.135830023	0.301446628	3.85E-07	0.695419629	8.91E-41	0.656923429	4.23E-35	0.371726914	2.26E-10	0.363497838	5.96E-10	-0.070808502	0.243596488
COMTD1	blue	-0.174155757	0.003896617	0.174155757	0.003896617	0.196879524	0.001075011	-0.050772973	0.403381646	-0.168874637	0.00514863	-0.558790461	8.06E-24	-0.177428104	0.003266103	-0.28250067	2.10E-06	-0.464891835	4.82E-16	0.272506094	4.91E-06
AC005076.1	blue	0.128279623	0.034127467	-0.128279623	0.034127467	-0.172146593	0.004336269	0.093194571	0.124512263	0.217657853	0.000290832	0.890284196	1.45E-94	0.177971186	0.003170901	0.204088617	0.000692832	0.28750202	1.36E-06	-0.040053772	0.509879822
FTH1P16	blue	-0.181221762	0.002651795	0.181221762	0.002651795	0.215489058	0.000335337	-0.081827187	0.177637446	-0.056661713	0.350996087	-0.012200499	0.840958317	-0.065036718	0.284265515	-0.149297826	0.013536206	-0.07384822	0.223895219	0.037292742	0.539503871
H2AC8	blue	-0.18426494	0.002237106	0.18426494	0.002237106	0.204310872	0.000683349	-4.69E-05	0.999384308	0.080973577	0.18221839	0.133678328	0.027208371	-0.080470732	0.184957399	-0.141065862	0.019712908	-0.081010811	0.182016776	0.354942489	1.59E-09
TIMM50	blue	-0.300401737	4.24E-07	0.300401737	4.24E-07	0.414438566	9.34E-13	-0.240363272	6.02E-05	-0.209459142	0.000494578	-0.613677274	1.22E-29	-0.267010209	7.71E-06	-0.348583851	3.22E-09	-0.390186244	2.32E-11	0.197763451	0.001019462
AC091588.1	blue	0.186007779	0.002027127	-0.186007779	0.002027127	-0.20925648	0.000500986	0.272753794	4.81E-06	0.180877333	0.002702886	0.878884215	4.24E-89	0.106245347	0.079710285	0.269156758	6.47E-06	0.289631395	1.13E-06	-0.070880413	0.243116852
NHS	blue	0.432807163	6.86E-14	-0.432807163	6.86E-14	-0.405876969	2.99E-12	0.381386186	7.00E-11	0.304078787	3.01E-07	0.571504609	4.51E-25	0.292326746	8.85E-07	0.239880887	6.23E-05	0.393531789	1.51E-11	-0.374615805	1.60E-10
AC090518.2	blue	0.103190648	0.08880942	-0.103190648	0.08880942	-0.134891309	0.025831246	0.149870163	0.013178245	0.185803992	0.002050716	0.859198409	7.59E-81	0.094372705	0.119800376	0.15684443	0.009440147	0.230749896	0.000119492	0.025377917	0.676345438
CKM	blue	-0.233414629	9.91E-05	0.233414629	9.91E-05	0.141139671	0.019648134	-0.192446637	0.001397977	-0.035300718	0.561396573	-0.174936583	0.003736915	-0.086982395	0.151769686	-0.12395818	0.040694677	-0.067956275	0.26315552	0.284021819	1.84E-06
PPM1L	blue	0.277866217	3.13E-06	-0.277866217	3.13E-06	-0.089138183	0.141840305	0.366750337	4.08E-10	0.220379435	0.000242761	0.547316891	9.80E-23	0.032781478	0.589680833	0.27371912	4.44E-06	0.264359	9.56E-06	-0.18359068	0.002323525
AL023653.2	blue	0.195887789	0.001140641	-0.195887789	0.001140641	-0.333402782	1.64E-08	-0.089683686	0.139408228	0.260219003	1.33E-05	0.390208578	2.32E-11	0.215935204	0.000325694	0.16602293	0.005965523	0.119550215	0.048459937	-0.02967655	0.6254119
CDH6	blue	0.187539875	0.001857565	-0.187539875	0.001857565	-0.095608022	0.115010172	0.237930021	7.18E-05	0.144715279	0.016723717	0.387751849	3.16E-11	0.108796457	0.072702283	0.237194791	7.57E-05	0.285110974	1.68E-06	-0.170281447	0.00478392
AC027277.2	blue	0.143007802	0.018069098	-0.143007802	0.018069098	-0.228692883	0.000137887	0.116103383	0.055361902	0.247546914	3.54E-05	0.864274807	7.54E-83	0.142746771	0.018282869	0.281168546	2.36E-06	0.309170495	1.86E-07	-0.021474424	0.723917215
AC100854.1	blue	0.351829541	2.25E-09	-0.351829541	2.25E-09	-0.363804506	5.75E-10	0.270790258	5.66E-06	0.249533654	3.04E-05	0.617748421	4.05E-30	0.337168864	1.11E-08	0.299469551	4.62E-07	0.347869257	3.49E-09	-0.150383391	0.012864358
SNRPB	blue	-0.354820697	1.61E-09	0.354820697	1.61E-09	0.529996095	3.57E-21	-0.243185076	4.89E-05	-0.257369474	1.66E-05	-0.748606557	2.77E-50	-0.31236805	1.36E-07	-0.413983111	9.95E-13	-0.493322108	3.77E-18	0.179587262	0.002902295
LIMS1-AS1	blue	0.103073325	0.08917484	-0.103073325	0.08917484	-0.115349944	0.056974377	0.062682247	0.302098515	0.245978743	3.98E-05	0.88630993	1.36E-92	0.201318458	0.000821697	0.245385222	4.16E-05	0.349981626	2.76E-09	0.017526878	0.773128641
ZBTB10	blue	-0.261544289	1.20E-05	0.261544289	1.20E-05	0.268578999	6.79E-06	-0.229274052	0.000132438	-0.018158127	0.765192228	0.321519558	5.54E-08	-0.12629416	0.037023498	-0.09155285	0.131316395	0.018878792	0.756161566	0.289003902	1.19E-06
NME1	blue	-0.405530735	3.13E-12	0.405530735	3.13E-12	0.558170257	9.25E-24	-0.378168684	1.04E-10	-0.353924266	1.78E-09	-0.650656177	2.97E-34	-0.369199571	3.05E-10	-0.540489203	4.14E-22	-0.530450845	3.25E-21	0.239301472	6.50E-05
ZNF483	blue	0.147911361	0.014438982	-0.147911361	0.014438982	-0.124965912	0.039074937	0.088271343	0.145771526	0.209942767	0.000479592	0.84032276	4.93E-74	0.093095735	0.124913997	0.156775271	0.009472032	0.288719449	1.22E-06	-0.079703816	0.189192957
SNRPG	blue	-0.339425791	8.70E-09	0.339425791	8.70E-09	0.497397547	1.81E-18	-0.160494666	0.007886647	-0.278650455	2.93E-06	-0.531136886	2.83E-21	-0.315218402	1.03E-07	-0.520136655	2.52E-20	-0.51385517	8.47E-20	0.125472318	0.038281758
NUDT12	blue	0.367529479	3.72E-10	-0.367529479	3.72E-10	-0.405284045	3.24E-12	0.301082587	3.98E-07	0.210148929	0.000473333	0.393391343	1.54E-11	0.201185447	0.000828408	0.205424022	0.00063763	0.160479005	0.007892794	-0.30407671	3.01E-07
AC110285.2	blue	0.214512358	0.000357382	-0.214512358	0.000357382	-0.291305495	9.70E-07	0.015508035	0.798665623	0.262315759	1.13E-05	0.280556015	2.49E-06	0.143515254	0.017659745	0.167968741	0.005396516	0.035246683	0.561996337	0.030818209	0.612165761
AC083843.4	blue	0.166955365	0.005686468	-0.166955365	0.005686468	-0.282410222	2.12E-06	0.089216973	0.141487037	0.256195834	1.82E-05	0.714434961	6.32E-44	0.148554692	0.014013721	0.257507286	1.65E-05	0.17740415	0.003270362	0.068510198	0.259275064
ZBTB20	blue	0.090789562	0.134575889	-0.090789562	0.134575889	-0.101360055	0.094649482	0.151547171	0.012176859	0.175635602	0.003598991	0.863043225	2.35E-82	0.101207188	0.095150701	0.160682078	0.007813419	0.293755448	7.78E-07	-0.019892017	0.743520889
AP005131.3	blue	0.08434774	0.164608924	-0.08434774	0.164608924	-0.093370956	0.123797808	0.108603319	0.073214669	0.188281504	0.001780232	0.874046918	6.07E-87	0.111872289	0.064928478	0.167752415	0.005457274	0.30079837	4.08E-07	-0.010080787	0.868312854
AL049552.1	blue	0.11781296	0.051843076	-0.11781296	0.051843076	-0.151700514	0.01208873	0.10125337	0.094999057	0.259625513	1.39E-05	0.812010628	2.51E-65	0.150975557	0.012510384	0.232987629	0.000102107	0.21382434	0.000373712	0.064140135	0.290970962
MIR4768	blue	0.14375351	0.017470352	-0.14375351	0.017470352	-0.213413271	0.000383796	0.11204881	0.064503877	0.253191444	2.30E-05	0.504166352	5.24E-19	0.120842061	0.046065462	0.085315515	0.159801391	0.182365406	0.002488386	-0.051978079	0.392298416
AC060766.7	blue	0.370490581	2.62E-10	-0.370490581	2.62E-10	-0.390284123	2.29E-11	0.115379989	0.056909341	0.255570864	1.92E-05	0.585398891	1.67E-26	0.392952451	1.63E-11	0.355887483	1.43E-09	0.418199007	5.54E-13	-0.255611709	1.91E-05
ECE2	blue	-0.485120919	1.60E-17	0.485120919	1.60E-17	0.623871113	7.51E-31	-0.290908174	1.00E-06	-0.374829264	1.56E-10	-0.613958361	1.13E-29	-0.463844352	5.71E-16	-0.561754951	4.16E-24	-0.542123719	2.94E-22	0.364173645	5.51E-10
LPCAT2	blue	0.384754176	4.61E-11	-0.384754176	4.61E-11	-0.363133638	6.22E-10	0.198513075	0.000974436	0.213362751	0.000385053	0.405428492	3.18E-12	0.342104419	6.53E-09	0.318781693	7.28E-08	0.526907214	6.62E-21	-0.361394138	7.60E-10
PHACTR2	blue	0.184999846	0.002146258	-0.184999846	0.002146258	-0.108960427	0.072269572	0.260922762	1.26E-05	0.204710352	0.000666604	0.677967974	4.27E-38	0.25099121	2.72E-05	0.464760546	4.92E-16	0.516684897	4.92E-20	-0.019113548	0.753226892
MIR23A	blue	0.19729983	0.001048259	-0.19729983	0.001048259	-0.309614371	1.78E-07	0.112804069	0.062712846	0.324389876	4.15E-08	0.513661545	8.79E-20	0.280830572	2.43E-06	0.436967918	3.71E-14	0.332359368	1.83E-08	-0.041752042	0.492088257
ZMAT1	blue	0.349660691	2.86E-09	-0.349660691	2.86E-09	-0.448366657	6.61E-15	-0.003128195	0.95896756	0.384865949	4.54E-11	0.670864476	4.67E-37	0.374663055	1.59E-10	0.295845634	6.44E-07	0.301990684	3.66E-07	-0.118002792	0.051464086
ITPR1	blue	0.284331632	1.79E-06	-0.284331632	1.79E-06	-0.319294002	6.92E-08	0.114494545	0.058851965	0.28648303	1.49E-06	0.580773074	5.09E-26	0.424279826	2.35E-13	0.49311498	3.91E-18	0.488417376	8.99E-18	-0.117500632	0.052471676
AC008752.4	blue	0.27037968	5.85E-06	-0.27037968	5.85E-06	-0.338534389	9.57E-09	0.170849853	0.00464328	0.373536861	1.82E-10	0.861352469	1.10E-81	0.242751772	5.05E-05	0.295287215	6.77E-07	0.325078209	3.87E-08	-0.048945441	0.420540671
AC007240.1	blue	-0.153745883	0.010965859	0.153745883	0.010965859	0.198074173	0.001000571	-0.011522849	0.849684173	-0.005364492	0.929693956	0.610394071	2.92E-29	-0.031957935	0.599066629	-0.045087932	0.4581273	0.022757925	0.708147085	0.131125812	0.030313226
SLC5A8	blue	0.204922826	0.000657853	-0.204922826	0.000657853	-0.126417371	0.036837912	0.154626091	0.010511713	0.202767543	0.000751759	0.342275486	6.41E-09	0.198037818	0.001002764	0.323387728	4.60E-08	0.250886002	2.75E-05	-0.13960104	0.021037341
PDK1	blue	-0.282814059	2.05E-06	0.282814059	2.05E-06	0.399665306	6.82E-12	-0.042933638	0.479907714	-0.123916354	0.040763109	0.304197049	2.97E-07	0.063985491	0.292138137	-0.159839973	0.008147278	-0.044179105	0.467247842	0.157680466	0.009062161
PLCXD3	blue	0.186986123	0.001917296	-0.186986123	0.001917296	-0.217117131	0.000301381	0.115474281	0.056705631	0.120891416	0.045975982	0.389559222	2.52E-11	0.075949774	0.210954258	0.354643888	1.64E-09	0.253647443	2.22E-05	-0.032393226	0.594097289
AC254562.3	blue	0.261283578	1.22E-05	-0.261283578	1.22E-05	-0.379734671	8.57E-11	0.049218064	0.417954249	0.187898063	0.00181984	0.318803339	7.27E-08	0.180061595	0.002827474	0.163223144	0.006878647	0.095589502	0.115080863	0.029820393	0.623736209
PTGES	blue	-0.236184488	8.13E-05	0.236184488	8.13E-05	0.17105139	0.004594316	-0.183525941	0.00233198	-0.088249037	0.145873774	-0.279681989	2.68E-06	-0.095004941	0.117329685	-0.179919314	0.002849731	-0.155062062	0.010292995	0.323084422	4.74E-08
OPHN1	blue	0.32591096	3.56E-08	-0.32591096	3.56E-08	-0.402415598	4.75E-12	0.148160108	0.014273229	0.265770005	8.53E-06	0.652488099	1.69E-34	0.184029049	0.002267001	0.323573733	4.51E-08	0.396624878	1.01E-11	-0.093270296	0.124205146
MIR548V	blue	0.110348215	0.06869063	-0.110348215	0.06869063	-0.159373319	0.008337704	0.161721228	0.007418274	0.188633135	0.001744604	0.892034885	1.85E-95	0.086381869	0.154627277	0.203365746	0.000724525	0.285962997	1.56E-06	-0.007500944	0.901814911
MIR3936	blue	0.195238969	0.001185551	-0.195238969	0.001185551	-0.288883443	1.20E-06	0.092217053	0.128529856	0.240183877	6.09E-05	0.699122299	2.27E-41	0.19816619	0.000995039	0.178323953	0.003110416	0.15113023	0.012419351	-0.031432337	0.605091768
CCNYL7	blue	0.079453791	0.190589057	-0.079453791	0.190589057	-0.101170187	0.095272333	0.077789247	0.200076285	0.191059307	0.001516016	0.898587431	6.08E-99	0.132671137	0.028399286	0.169659146	0.00494228	0.291771246	9.30E-07	-0.010253836	0.866073335
STIP1	blue	-0.376644065	1.25E-10	0.376644065	1.25E-10	0.536393466	9.68E-22	-0.305411868	2.65E-07	-0.31647402	9.14E-08	-0.674904145	1.21E-37	-0.377540004	1.12E-10	-0.473336127	1.19E-16	-0.452074601	3.72E-15	0.245869672	4.01E-05
AL021578.1	blue	0.121792669	0.044367459	-0.121792669	0.044367459	-0.218955217	0.000266907	0.172730505	0.004204098	0.227288877	0.000151931	0.830117249	1.04E-70	0.131520201	0.029814576	0.242771775	5.04E-05	0.237094737	7.62E-05	-0.009152921	0.880338353
ANK3	blue	0.28667433	1.46E-06	-0.28667433	1.46E-06	-0.38944059	2.55E-11	0.093846432	0.121887721	0.292232065	8.92E-07	0.665950938	2.35E-36	0.203642687	0.000712228	0.294247246	7.44E-07	0.338022917	1.01E-08	-0.18877256	0.001730659
SRMS	blue	-0.191411195	0.001485242	0.191411195	0.001485242	0.140990041	0.019779642	0.102684535	0.090394397	-0.14755506	0.014679344	-0.243067542	4.93E-05	-0.212896785	0.000396826	-0.143948378	0.017316767	-0.16710756	0.005642048	0.341366295	7.07E-09
CPLX1	blue	-0.290928066	1.00E-06	0.290928066	1.00E-06	0.317219213	8.50E-08	-0.227553324	0.000149188	-0.179182556	0.002967549	-0.296330952	6.16E-07	-0.213188756	0.000389411	-0.27112702	5.50E-06	-0.30040564	4.24E-07	0.342011841	6.60E-09
HSPA6	blue	-0.173495125	0.004036522	0.173495125	0.004036522	0.209904208	0.000480771	-0.255980766	1.86E-05	-0.091289046	0.132435974	-0.229214859	0.000132983	-0.049929048	0.411253006	-0.191203814	0.001503308	-0.110873101	0.067375337	0.020458298	0.736485726
AC020978.3	blue	0.145857814	0.015873086	-0.145857814	0.015873086	-0.223380254	0.000198404	0.114298336	0.059289766	0.266799741	7.85E-06	0.888444167	1.21E-93	0.177608055	0.003234275	0.214791637	0.000350944	0.277392076	3.26E-06	-0.014052912	0.817207418
ZNF214	blue	0.335156296	1.37E-08	-0.335156296	1.37E-08	-0.341704975	6.82E-09	0.196895322	0.001073994	0.505073414	4.43E-19	0.631504898	8.70E-32	0.209724562	0.000486301	0.262867676	1.08E-05	0.388642834	2.82E-11	-0.232265137	0.000107442
YDJC	blue	-0.301159655	3.95E-07	0.301159655	3.95E-07	0.409445945	1.85E-12	-0.215575662	0.000333445	-0.220174558	0.000246105	-0.706109001	1.62E-42	-0.30925273	1.84E-07	-0.407249534	2.49E-12	-0.487618063	1.03E-17	0.312873611	1.30E-07
ARMC2-AS1	blue	0.213814883	0.000373941	-0.213814883	0.000373941	-0.259041165	1.46E-05	0.114232409	0.059437472	0.578857991	8.03E-26	0.770826696	5.33E-55	0.283401645	1.95E-06	0.33836327	9.75E-09	0.361806835	7.25E-10	-0.03119274	0.6078473
GOLGA2P10	blue	0.282470359	2.11E-06	-0.282470359	2.11E-06	-0.337114654	1.11E-08	0.100446262	0.097677135	0.339727514	8.43E-09	0.230333945	0.000123015	0.149350465	0.01350293	0.248095341	3.39E-05	0.073005734	0.229238444	-0.101872068	0.092986018
COLCA1	blue	0.301387437	3.87E-07	-0.301387437	3.87E-07	-0.384949668	4.49E-11	0.271916677	5.16E-06	0.3898937	2.41E-11	0.492557123	4.32E-18	0.254028451	2.16E-05	0.326002439	3.53E-08	0.206998031	0.000577798	-0.177206265	0.003305731
MYO5C	blue	0.266329779	8.15E-06	-0.266329779	8.15E-06	-0.403419645	4.15E-12	0.386788975	3.57E-11	0.252700854	2.39E-05	0.54166171	3.24E-22	0.049097918	0.419092941	0.25822102	1.56E-05	0.142545578	0.018449135	-0.064712209	0.286680368
NEIL1	blue	0.385214219	4.35E-11	-0.385214219	4.35E-11	-0.516200851	5.40E-20	0.199433067	0.000921682	0.351260892	2.40E-09	0.372711935	2.01E-10	0.252447077	2.44E-05	0.271176318	5.48E-06	0.100245705	0.098351826	-0.083160009	0.170656156
AC012317.1	blue	0.311617175	1.47E-07	-0.311617175	1.47E-07	-0.316258117	9.34E-08	0.581000358	4.82E-26	0.250346113	2.86E-05	0.578010192	9.82E-26	0.023735312	0.696220625	0.223059723	0.000202753	0.204172667	0.000689232	-0.161184757	0.007619988
AC015912.3	blue	-0.190419952	0.00157343	0.190419952	0.00157343	0.263879694	9.94E-06	-0.028676863	0.637110613	-0.069894416	0.249750972	-0.255363128	1.95E-05	-0.125991445	0.037482827	-0.21814739	0.000281579	-0.408153906	2.20E-12	0.187458645	0.001866219
SULT2B1	blue	-0.262485033	1.11E-05	0.262485033	1.11E-05	0.17244405	0.004268477	-0.087125304	0.151095586	-0.095272517	0.11629609	-0.358258344	1.09E-09	-0.143768546	0.017458459	-0.135095257	0.025605685	-0.207302792	0.000566832	0.325138374	3.85E-08
AC006057.1	blue	0.14379916	0.017434267	-0.14379916	0.017434267	-0.231666432	0.00011206	0.022474542	0.711618545	0.309366208	1.82E-07	0.577839893	1.02E-25	0.164863873	0.006329473	0.252492838	2.43E-05	0.206833011	0.000583818	0.02161546	0.722178484
MECOM-AS1	blue	0.106575802	0.078772841	-0.106575802	0.078772841	-0.197560642	0.001031968	0.227439446	0.000150363	0.173398873	0.004057279	0.848643541	6.37E-77	0.070713851	0.244228806	0.210046176	0.000476443	0.243577031	4.75E-05	-0.021078533	0.728805422
XAF1	blue	0.251820285	2.56E-05	-0.251820285	2.56E-05	-0.154000447	0.010832766	0.187134735	0.001901096	0.255244624	1.96E-05	0.552836692	2.98E-23	0.503357126	6.09E-19	0.311004878	1.56E-07	0.295750275	6.49E-07	-0.141606894	0.019242373
IFI44L	blue	0.255215583	1.97E-05	-0.255215583	1.97E-05	-0.065421031	0.281423379	0.009087161	0.881191702	0.160248601	0.00798372	0.380730987	7.58E-11	0.27409121	4.30E-06	0.105352774	0.082287501	0.208297158	0.000532378	-0.298576464	5.01E-07
AC007036.1	blue	0.118775486	0.049945156	-0.118775486	0.049945156	-0.094152616	0.120669895	0.135523421	0.025137657	0.173369142	0.004063711	0.728751777	1.80E-46	0.172750804	0.004199569	0.145947981	0.015807595	0.209123905	0.00050522	-0.058000907	0.339709697
HTR2B	blue	0.124281459	0.04016901	-0.124281459	0.04016901	-0.059522674	0.327168852	0.111971219	0.064690233	0.061455599	0.311676449	0.341953205	6.64E-09	0.103942521	0.086496005	0.079519353	0.190222242	0.275723288	3.75E-06	-0.020392513	0.73730189
AC008966.2	blue	0.139625233	0.021014856	-0.139625233	0.021014856	-0.212562547	0.000405476	0.093864027	0.121817482	0.246525483	3.82E-05	0.79405718	1.56E-60	0.116471405	0.054588133	0.178559476	0.003070618	0.28608617	1.54E-06	-0.020456425	0.736508962
MIR27B	blue	0.164938843	0.006305344	-0.164938843	0.006305344	-0.341671728	6.84E-09	0.095420834	0.115726245	0.305342211	2.67E-07	0.68879729	9.76E-40	0.243076233	4.93E-05	0.329322482	2.51E-08	0.290131917	1.08E-06	-0.06610798	0.27639106
FAM3C2	blue	-0.196796534	0.001080367	0.196796534	0.001080367	0.207532782	0.000558684	0.019861698	0.743898161	-0.196461879	0.001102214	-0.237407208	7.45E-05	-0.112064616	0.064465969	-0.198105388	0.000998691	-0.064247317	0.290163838	0.015581916	0.797727116
AL445933.1	blue	0.206713216	0.000588224	-0.206713216	0.000588224	-0.161490512	0.007504432	0.036237167	0.551051742	0.192271499	0.001412399	0.460567098	9.69E-16	0.215242669	0.000340775	0.095998183	0.11352878	0.048344902	0.426270951	-0.129575869	0.032342522
ACCS	blue	0.310455855	1.64E-07	-0.310455855	1.64E-07	-0.399435328	7.03E-12	0.164536845	0.006435694	0.305835044	2.55E-07	0.462026651	7.66E-16	0.370995252	2.47E-10	0.266887009	7.79E-06	0.112496791	0.063436532	-0.083105462	0.170937804
AC120036.1	blue	-0.139920966	0.020741674	0.139920966	0.020741674	0.131427509	0.029931137	-0.094401491	0.119687008	-0.012297935	0.839705232	0.183375008	0.002351802	0.020763101	0.732708065	-0.108543279	0.07337455	-0.045247862	0.456532662	0.354738189	1.62E-09
HSPE1P18	blue	0.176854327	0.003369493	-0.176854327	0.003369493	-0.250041101	2.93E-05	0.090254607	0.136897151	0.25442875	2.09E-05	0.857971675	2.25E-80	0.368808822	3.20E-10	0.308940076	1.90E-07	0.366662154	4.12E-10	-0.113242081	0.061693011
MACC1	blue	0.278669078	2.92E-06	-0.278669078	2.92E-06	-0.309287698	1.84E-07	0.136954296	0.0236266	0.198270868	0.00098878	0.514589876	7.36E-20	0.17319171	0.004102284	0.160510095	0.007880595	0.38455442	4.72E-11	-0.209466618	0.000494343
MAD2L2	blue	-0.348118171	3.39E-09	0.348118171	3.39E-09	0.459282111	1.19E-15	-0.416891551	6.65E-13	-0.267620698	7.34E-06	-0.664162324	4.20E-36	-0.253131657	2.31E-05	-0.391107568	2.07E-11	-0.364591097	5.25E-10	0.123101285	0.042116152
CFAP54	blue	0.162489574	0.007137669	-0.162489574	0.007137669	-0.162583785	0.007103924	0.080890059	0.182671231	0.604314487	1.44E-28	0.769911375	8.55E-55	0.28008583	2.59E-06	0.245262326	4.19E-05	0.369007069	3.12E-10	-0.052727708	0.385497751
CHD9	blue	0.27875966	2.90E-06	-0.27875966	2.90E-06	-0.351054075	2.45E-09	0.25811268	1.57E-05	0.268499264	6.83E-06	0.869409588	5.85E-85	0.279620227	2.69E-06	0.355869263	1.43E-09	0.444180196	1.25E-14	-0.189720891	0.001638479
LINC02100	blue	-0.237833748	7.23E-05	0.237833748	7.23E-05	0.231316367	0.000114846	-0.130684213	0.030880006	-0.082378564	0.174724125	0.305463734	2.64E-07	0.126715619	0.036391936	-0.170601994	0.004704143	-0.046814546	0.441076553	0.144113669	0.017187419
SNHG22	blue	0.113739013	0.06055256	-0.113739013	0.06055256	-0.098708241	0.103647702	0.16830769	0.00530254	0.164303497	0.00651246	0.793784559	1.82E-60	0.088553717	0.144481921	0.172454246	0.004266171	0.265875496	8.46E-06	-0.02137382	0.725158354
P2RY14	blue	0.278137054	3.06E-06	-0.278137054	3.06E-06	-0.33959346	8.55E-09	0.03323559	0.584534378	0.20794329	0.00054441	0.517990233	3.82E-20	0.640486213	6.38E-33	0.557662582	1.04E-23	0.531019514	2.90E-21	-0.15919934	0.008409705
FAM120C	blue	0.26226778	1.13E-05	-0.26226778	1.13E-05	-0.224447812	0.000184541	-0.107254851	0.07687449	0.244441213	4.46E-05	0.51621592	5.39E-20	0.176476233	0.003439232	0.184676989	0.002185747	0.334311712	1.49E-08	-0.140692863	0.020043096
SCNM1	blue	-0.404954533	3.39E-12	0.404954533	3.39E-12	0.446697837	8.54E-15	-0.313464536	1.23E-07	-0.236596015	7.90E-05	-0.585504102	1.63E-26	-0.269779546	6.15E-06	-0.462435396	7.17E-16	-0.434011234	5.74E-14	0.328556621	2.72E-08
PDE7B	blue	0.268322335	6.93E-06	-0.268322335	6.93E-06	-0.247339275	3.59E-05	0.017439909	0.774223943	0.362807605	6.46E-10	0.527737403	5.61E-21	0.22158867	0.000223877	0.471438419	1.64E-16	0.57136783	4.66E-25	-0.169766127	0.004914725
CCT3	blue	-0.472259877	1.43E-16	0.472259877	1.43E-16	0.6028873	2.09E-28	-0.326049986	3.51E-08	-0.357313774	1.21E-09	-0.643102335	2.93E-33	-0.436027947	4.27E-14	-0.495386004	2.60E-18	-0.489993487	6.81E-18	0.360844935	8.10E-10
CLK4	blue	0.396291663	1.06E-11	-0.396291663	1.06E-11	-0.460948885	9.11E-16	0.087339361	0.150090128	0.407042139	2.56E-12	0.785844499	1.69E-58	0.417129261	6.44E-13	0.343717576	5.49E-09	0.360760159	8.18E-10	-0.217176788	0.0003002
TMEM154	blue	0.305880225	2.54E-07	-0.305880225	2.54E-07	-0.262968768	1.07E-05	0.386846136	3.54E-11	0.352933404	1.99E-09	0.631236822	9.39E-32	0.32877068	2.66E-08	0.306155004	2.47E-07	0.352146605	2.17E-09	-0.302682628	3.43E-07
HMCN1	blue	0.317352256	8.39E-08	-0.317352256	8.39E-08	-0.37475591	1.57E-10	0.161898344	0.007352732	0.272981414	4.72E-06	0.699043614	2.34E-41	0.362658234	6.57E-10	0.600498328	3.86E-28	0.724571941	1.04E-45	-0.189014737	0.001706679
INPP4B	blue	0.21785979	0.000286981	-0.21785979	0.000286981	0.003613314	0.952611205	0.350403123	2.64E-09	0.110870276	0.067382361	0.483112406	2.27E-17	0.101355341	0.094664908	0.126970353	0.036014658	0.301535052	3.81E-07	-0.161353577	0.007555991
MITF	blue	0.337229938	1.10E-08	-0.337229938	1.10E-08	-0.234394685	9.24E-05	0.328012164	2.87E-08	0.165757328	0.006047226	0.546971502	1.06E-22	0.392588783	1.71E-11	0.402543946	4.67E-12	0.589957485	5.46E-27	-0.282338509	2.13E-06
H2BC9	blue	-0.166896832	0.005703634	0.166896832	0.005703634	0.208289132	0.000532648	-0.009932652	0.870230785	0.029820808	0.623731373	0.281265894	2.34E-06	-0.037349481	0.538886573	-0.108814035	0.072655794	-0.034578774	0.569435043	0.225045253	0.000177183
PRDX1	blue	-0.258894948	1.48E-05	0.258894948	1.48E-05	0.386938766	3.50E-11	-0.097457789	0.108119036	-0.173278129	0.004083455	-0.597141322	9.07E-28	-0.215153756	0.000342758	-0.283032282	2.01E-06	-0.351002841	2.47E-09	0.190507226	0.001565478
ZBTB20-AS5	blue	0.061850824	0.308568947	-0.061850824	0.308568947	-0.084136035	0.165674883	0.114658692	0.058487756	0.160399533	0.007924052	0.875257717	1.79E-87	0.092481102	0.127434867	0.153003977	0.011362025	0.273282395	4.60E-06	-0.004680791	0.938635546
KBTBD12	blue	-0.214069763	0.000367809	0.214069763	0.000367809	0.135054158	0.025651003	-0.080114577	0.186915631	0.004928704	0.93539234	0.227327417	0.000151528	0.004141878	0.945689039	-0.076957967	0.204940638	0.026537517	0.662447345	0.31487208	1.07E-07
AC074135.1	blue	-0.241497278	5.54E-05	0.241497278	5.54E-05	0.365256405	4.86E-10	-0.199503728	0.000917741	-0.080787888	0.18322634	0.160804082	0.007766074	-0.15697757	0.009379031	-0.07745628	0.202014526	-0.042924304	0.480003288	0.378043628	1.05E-10
HOXB-AS2	blue	0.149569332	0.013365344	-0.149569332	0.013365344	-0.067977261	0.263007785	0.062464576	0.303783765	0.211834177	0.000424936	0.600960716	3.42E-28	0.201031261	0.000836252	0.225189487	0.000175449	0.330293151	2.27E-08	-0.037232056	0.540164482
RN7SKP70	blue	0.241978926	5.35E-05	-0.241978926	5.35E-05	-0.308496087	1.98E-07	0.133740117	0.027136728	0.332071047	1.89E-08	0.879392819	2.49E-89	0.257047101	1.71E-05	0.29420677	7.47E-07	0.319038738	7.10E-08	-0.088284349	0.145711936
UQCC2	blue	-0.329832666	2.38E-08	0.329832666	2.38E-08	0.409200296	1.91E-12	-0.272554041	4.89E-06	-0.168431868	0.00526848	-0.431155486	8.73E-14	-0.313180366	1.26E-07	-0.406491902	2.76E-12	-0.462366472	7.25E-16	0.222346609	0.000212749
RN7SKP80	blue	0.137953492	0.022618477	-0.137953492	0.022618477	-0.161810022	0.00738535	0.122093902	0.043840472	0.193768125	0.001293437	0.768441112	1.81E-54	0.127139641	0.03576577	0.16706798	0.00565357	0.232250775	0.000107551	0.027304284	0.65332018
P3H4	blue	-0.315076036	1.05E-07	0.315076036	1.05E-07	0.429119595	1.17E-13	-0.278970383	2.85E-06	-0.316048711	9.53E-08	-0.567136649	1.23E-24	-0.36964716	2.90E-10	-0.38174621	6.69E-11	-0.202149795	0.000780873	0.271620191	5.28E-06
RBP2	blue	0.230380658	0.000122615	-0.230380658	0.000122615	-0.229329554	0.000131928	0.192091482	0.001427364	0.21562077	0.000332463	0.547858434	8.73E-23	0.2296686	0.000128854	0.371652331	2.28E-10	0.27999727	2.61E-06	-0.091095363	0.133262625
AC008770.3	blue	0.172727379	0.004204796	-0.172727379	0.004204796	-0.217332083	0.000297146	0.122974	0.042330824	0.26310772	1.06E-05	0.903878872	6.19E-102	0.267731841	7.27E-06	0.274577827	4.13E-06	0.328709102	2.67E-08	-0.040995852	0.49996918
IQGAP2	blue	0.383310257	5.51E-11	-0.383310257	5.51E-11	-0.328925126	2.62E-08	0.439138355	2.68E-14	0.275902266	3.69E-06	0.517896683	3.89E-20	0.453116264	3.16E-15	0.410202515	1.67E-12	0.409947697	1.73E-12	-0.337999388	1.01E-08
LRP2BP	blue	0.231810875	0.000110929	-0.231810875	0.000110929	-0.334396095	1.48E-08	0.065872031	0.278112609	0.428883982	1.21E-13	0.879671913	1.85E-89	0.233131997	0.000101071	0.390328417	2.28E-11	0.357624857	1.17E-09	-0.071210337	0.240924768
TIMM17B	blue	-0.272948392	4.73E-06	0.272948392	4.73E-06	0.291022653	9.94E-07	-0.138504684	0.022078436	-0.196724867	0.001085012	-0.651086534	2.60E-34	-0.277828388	3.14E-06	-0.350208039	2.69E-09	-0.481605891	2.94E-17	0.309196226	1.85E-07
AL391840.2	blue	0.080640795	0.184027693	-0.080640795	0.184027693	-0.101509935	0.094160107	0.138167724	0.022407238	0.177186059	0.003309362	0.880605874	6.89E-90	0.076899371	0.205286719	0.158218094	0.008826248	0.262999375	1.07E-05	-0.005935502	0.922232891
VN1R84P	blue	0.136198436	0.024414753	-0.136198436	0.024414753	-0.135109694	0.025589782	0.030330354	0.61781104	0.207991291	0.000542763	0.686851883	1.95E-39	0.148521604	0.014035322	0.156511367	0.009594583	0.236693024	7.84E-05	-0.041399613	0.495752962
AC011503.2	blue	-0.193048106	0.001349471	0.193048106	0.001349471	0.189197992	0.001688735	-0.221112394	0.000231145	-0.021099407	0.728547416	0.213445858	0.000382988	-0.136120632	0.024497153	-0.185249388	0.002116184	-0.124067699	0.040515948	0.240160977	6.10E-05
AC079684.2	blue	-0.205464626	0.000636017	0.205464626	0.000636017	0.312475644	1.35E-07	-0.020266373	0.738867668	0.023620933	0.697612537	0.487147613	1.12E-17	-0.117271833	0.052936173	-0.125476628	0.038275066	-0.120648052	0.046418611	0.218300152	0.000278748
TDRKH-AS1	blue	-0.331926597	1.92E-08	0.331926597	1.92E-08	0.201309585	0.000822143	-0.260451393	1.31E-05	-0.0935304	0.123154718	-0.149696545	0.013285942	-0.169824584	0.004899727	-0.31851993	7.47E-08	-0.360852646	8.09E-10	0.394427963	1.35E-11
SSBP2	blue	0.296543323	6.04E-07	-0.296543323	6.04E-07	-0.378259567	1.03E-10	0.067311454	0.267722737	0.377432819	1.14E-10	0.616804868	5.23E-30	0.299471241	4.62E-07	0.330196282	2.29E-08	0.442878256	1.53E-14	-0.251396522	2.64E-05
SLC16A14	blue	-0.275759561	3.74E-06	0.275759561	3.74E-06	0.349157307	3.03E-09	-0.150566283	0.012754103	-0.145331056	0.016260445	-0.131799234	0.029466028	-0.234169327	9.39E-05	-0.118772339	0.049951265	-0.14977669	0.013236131	0.310069542	1.70E-07
PSORS1C3	blue	0.266439501	8.08E-06	-0.266439501	8.08E-06	-0.322953543	4.80E-08	0.324658887	4.04E-08	0.18715481	0.001898917	0.486035328	1.36E-17	0.105592873	0.08158772	0.170033378	0.004846492	0.186156757	0.00201004	-0.084333272	0.164681608
MPHOSPH9	blue	-0.264517206	9.44E-06	0.264517206	9.44E-06	0.454100215	2.71E-15	-0.147194421	0.014926196	-0.035108012	0.563536902	0.42817281	1.35E-13	-0.048299034	0.426710479	-0.111672734	0.065411245	-0.037253942	0.53992619	0.180175467	0.002809775
BX322639.1	blue	-0.267928806	7.16E-06	0.267928806	7.16E-06	0.335855644	1.27E-08	-0.192188989	0.00141924	-0.057675795	0.342428161	0.191025439	0.001519009	-0.167776402	0.005450506	-0.118353793	0.050769402	-0.081148373	0.181273318	0.374072533	1.71E-10
HSD17B14	blue	-0.220763346	0.000236611	0.220763346	0.000236611	0.127076897	0.035857847	-0.257825278	1.61E-05	-0.095620535	0.114962425	-0.34469224	4.93E-09	0.101024224	0.095753374	-0.059205624	0.329756686	-0.133838812	0.027022628	0.236536793	7.93E-05
AC060766.1	blue	0.368909033	3.16E-10	-0.368909033	3.16E-10	-0.387848842	3.12E-11	0.12168613	0.04455511	0.226802162	0.000157105	0.502851186	6.68E-19	0.44869493	6.28E-15	0.407438769	2.43E-12	0.455056463	2.33E-15	-0.282578956	2.09E-06
AL360219.2	blue	0.161661168	0.007440618	-0.161661168	0.007440618	-0.235159011	8.75E-05	0.049302596	0.41715418	0.203957969	0.000698464	0.708762126	5.85E-43	0.126353133	0.036934571	0.175772468	0.003572531	0.287632641	1.34E-06	-0.04072476	0.502810596
MIR6757	blue	0.19956993	0.000914063	-0.19956993	0.000914063	-0.256446388	1.79E-05	0.037271689	0.539733005	0.196029142	0.001131067	0.668143542	1.15E-36	0.177277908	0.003292886	0.239999984	6.18E-05	0.257963097	1.59E-05	-0.021335903	0.725626322
AC010542.6	blue	0.23298489	0.000102127	-0.23298489	0.000102127	-0.29442897	7.32E-07	0.138327438	0.022250867	0.325648416	3.66E-08	0.616555893	5.60E-30	0.359937483	8.99E-10	0.157124451	0.009312016	0.155216764	0.010216359	-0.109604922	0.070589047
ST3GAL6	blue	0.32264924	4.95E-08	-0.32264924	4.95E-08	-0.444018466	1.29E-14	0.074864764	0.217566732	0.350753399	2.53E-09	0.582871871	3.08E-26	0.367036785	3.94E-10	0.347523334	3.62E-09	0.32264343	4.95E-08	-0.309159006	1.86E-07
FBLN7	blue	-0.258795762	1.49E-05	0.258795762	1.49E-05	0.324432564	4.13E-08	-0.292480439	8.73E-07	-0.138130297	0.022444019	-0.078430604	0.196380995	-0.065450898	0.281203308	-0.134271669	0.026527059	0.057641508	0.342715652	0.176386565	0.003455962
AC087392.1	blue	0.109728717	0.07026993	-0.109728717	0.07026993	-0.159054006	0.008470276	0.069986766	0.249124323	0.345064431	4.74E-09	0.740352894	1.17E-48	0.128039085	0.034467739	0.2061171	0.000610611	0.299353143	4.67E-07	-0.064208512	0.290455882
AC004982.1	blue	0.27463781	4.11E-06	-0.27463781	4.11E-06	-0.414902834	8.76E-13	0.138966691	0.021634404	0.360887838	8.06E-10	0.656252236	5.22E-35	0.225176681	0.000175602	0.281766018	2.24E-06	0.294149003	7.51E-07	-0.029095556	0.632199741
AC067817.2	blue	0.148321123	0.014166829	-0.148321123	0.014166829	-0.218550844	0.000274159	0.08468809	0.162905999	0.297065324	5.76E-07	0.80478361	2.45E-63	0.264925059	9.13E-06	0.353175199	1.93E-09	0.346660231	3.98E-09	-0.048004574	0.429538333
SNCG	blue	-0.242332496	5.21E-05	0.242332496	5.21E-05	0.267912236	7.17E-06	-0.102039732	0.0924464	-0.103108585	0.089064892	-0.39231317	1.77E-11	-0.015219085	0.802338925	-0.113210801	0.061765386	-0.107079735	0.077360459	0.244054675	4.59E-05
AC139887.4	blue	0.134961267	0.025753682	-0.134961267	0.025753682	-0.229129126	0.000133777	0.052689197	0.385845375	0.261959572	1.16E-05	0.793649233	1.97E-60	0.112224205	0.064084245	0.16636207	0.005862637	0.215346001	0.000338485	0.055962197	0.356984316
AC011451.2	blue	0.077190946	0.203568785	-0.077190946	0.203568785	-0.109431068	0.071039202	0.060637769	0.318171675	0.197274793	0.001049835	0.87979631	1.63E-89	0.14593098	0.015819926	0.199188937	0.000935418	0.290176061	1.07E-06	0.010099629	0.868068965
TYRP1	blue	0.314965479	1.06E-07	-0.314965479	1.06E-07	-0.353063256	1.96E-09	0.251957961	2.53E-05	0.152999219	0.011364606	0.393421595	1.54E-11	0.191458985	0.001481107	0.343991495	5.33E-09	0.39942636	7.04E-12	-0.081262668	0.180657314
FMN1	blue	0.303190404	3.27E-07	-0.303190404	3.27E-07	-0.426591658	1.69E-13	0.430466969	9.65E-14	0.266797274	7.85E-06	0.705601851	1.97E-42	0.265740683	8.55E-06	0.365104509	4.94E-10	0.397900337	8.60E-12	-0.199360099	0.000925768
RNF180	blue	0.340055834	8.14E-09	-0.340055834	8.14E-09	-0.409149865	1.93E-12	0.078492734	0.19602568	0.283550954	1.92E-06	0.615583844	7.29E-30	0.267064545	7.68E-06	0.368601061	3.28E-10	0.499195537	1.31E-18	-0.288091241	1.29E-06
AC093010.2	blue	0.348867	3.12E-09	-0.348867	3.12E-09	-0.452881242	3.28E-15	0.147128705	0.014971568	0.278802338	2.89E-06	0.572993457	3.19E-25	0.341510019	6.96E-09	0.384489961	4.76E-11	0.457751513	1.52E-15	-0.267681575	7.30E-06
AL021807.1	blue	-0.262001518	1.15E-05	0.262001518	1.15E-05	0.384578316	4.71E-11	0.073893456	0.223610844	-0.093224936	0.124389039	-0.136868471	0.023714973	-0.28514494	1.67E-06	-0.15184368	0.012006958	-0.317891633	7.95E-08	0.39876924	7.67E-12
SF3B6	blue	-0.458552624	1.34E-15	0.458552624	1.34E-15	0.523977659	1.19E-20	-0.295457144	6.67E-07	-0.308540321	1.97E-07	-0.565303014	1.87E-24	-0.428655688	1.25E-13	-0.520519167	2.34E-20	-0.544332327	1.85E-22	0.31184411	1.44E-07
SYTL2	blue	0.278683412	2.92E-06	-0.278683412	2.92E-06	-0.286760126	1.45E-06	0.365350656	4.80E-10	0.214299546	0.00036236	0.508344323	2.41E-19	0.219496687	0.000257475	0.248899541	3.19E-05	0.451843645	3.85E-15	-0.055371346	0.362091864
PI15	blue	-0.11049157	0.068329337	0.11049157	0.068329337	0.239052538	6.62E-05	-0.093456801	0.123451241	-0.068853084	0.256892855	0.177273672	0.003293644	0.040374396	0.50649543	0.021802304	0.719877201	0.198692052	0.00096396	0.054442863	0.370209501
PARD3B	blue	0.378108891	1.05E-10	-0.378108891	1.05E-10	-0.431440492	8.37E-14	0.29722621	5.68E-07	0.323038964	4.76E-08	0.617197537	4.70E-30	0.32741314	3.05E-08	0.549576891	6.04E-23	0.641348114	4.94E-33	-0.169436997	0.004999944
RBMS3	blue	0.404453745	3.62E-12	-0.404453745	3.62E-12	-0.515205828	6.54E-20	0.090808516	0.134494204	0.33354821	1.62E-08	0.759446839	1.61E-52	0.270898958	5.61E-06	0.50043143	1.04E-18	0.633403352	5.04E-32	-0.306913323	2.30E-07
ANKRD36C	blue	0.179372851	0.002936702	-0.179372851	0.002936702	-0.17578014	0.003571053	0.16729782	0.005586956	0.193248678	0.001333642	0.835688207	1.70E-72	0.116068487	0.05543574	0.1381379	0.022436542	0.28003333	2.60E-06	-0.116373988	0.054792074
ITGB8	blue	0.193843808	0.001287672	-0.193843808	0.001287672	-0.06215892	0.306160683	0.177974588	0.003170313	0.188443692	0.001763717	0.416930027	6.62E-13	0.076436173	0.208037353	0.052923644	0.383732094	0.325668402	3.65E-08	-0.170737839	0.004670697
AC107072.2	blue	0.114907442	0.057939381	-0.114907442	0.057939381	-0.129590771	0.032322473	0.146688622	0.015278534	0.154859138	0.010394292	0.862049117	5.83E-82	0.114056363	0.059833381	0.204096938	0.000692475	0.350532765	2.60E-09	-0.038739802	0.523871551
KLC2	blue	-0.313990133	1.17E-07	0.313990133	1.17E-07	0.410118008	1.69E-12	-0.266699768	7.91E-06	-0.168382694	0.005281944	-0.511339229	1.37E-19	-0.272955564	4.73E-06	-0.310495231	1.63E-07	-0.387711016	3.18E-11	0.317388896	8.36E-08
PSMD4	blue	-0.369624257	2.90E-10	0.369624257	2.90E-10	0.422487656	3.03E-13	-0.286941639	1.43E-06	-0.256719523	1.75E-05	-0.72067211	5.15E-45	-0.342717161	6.11E-09	-0.433554109	6.14E-14	-0.478303608	5.17E-17	0.370154651	2.73E-10
C19orf33	blue	-0.100647115	0.097005138	0.100647115	0.097005138	-0.126023241	0.037434355	0.185175693	0.002125025	-0.067667561	0.265193807	-0.358946469	1.01E-09	-0.1009092	0.096133811	-0.089290198	0.141159327	-0.198085959	0.000999861	0.211063136	0.000446478
HMGN1P7	blue	0.147780362	0.014526951	-0.147780362	0.014526951	-0.193757309	0.001294262	0.200417501	0.000868157	0.208304501	0.000532131	0.785146232	2.49E-58	0.115700001	0.056220433	0.18224656	0.00250493	0.215537052	0.000334287	-0.038055394	0.531236209
AC012404.2	blue	0.094514153	0.119244126	-0.094514153	0.119244126	-0.112162066	0.064232654	0.109460722	0.070962255	0.188445365	0.001763548	0.882535599	8.69E-91	0.087584957	0.148942785	0.162782737	0.007033127	0.293165128	8.21E-07	-0.034433851	0.571055236
AC108134.1	blue	0.202085511	0.000783962	-0.202085511	0.000783962	-0.322276814	5.14E-08	0.20778007	0.000550045	0.249715987	3.00E-05	0.382982939	5.74E-11	0.118546996	0.05039037	0.154369947	0.010642123	0.042632155	0.482999942	0.047302268	0.436326505
AC008737.1	blue	0.124223758	0.040262412	-0.124223758	0.040262412	-0.153558826	0.011064576	0.04151884	0.494511573	0.255647152	1.90E-05	0.859683327	4.93E-81	0.199985188	0.000891299	0.222730035	0.000207318	0.301927448	3.68E-07	0.012156973	0.841518211
AC244197.2	blue	0.187582242	0.001853066	-0.187582242	0.001853066	-0.174342301	0.003857913	0.04992729	0.411269503	0.322853816	4.85E-08	0.578174902	9.45E-26	0.224774844	0.000180479	0.099148079	0.102110142	0.100547494	0.09733798	0.010823561	0.858707884
SLC6A8	blue	-0.211262789	0.000440805	0.211262789	0.000440805	0.300703564	4.12E-07	0.114771549	0.058238431	-0.133652903	0.027237898	-0.332730573	1.76E-08	-0.329609291	2.44E-08	-0.289573269	1.13E-06	-0.182619963	0.002453284	0.131631189	0.029675518
PDE1C	blue	0.147253967	0.014885189	-0.147253967	0.014885189	-0.107823331	0.075313916	-0.012488674	0.837253406	0.225751842	0.000168836	0.371490627	2.33E-10	0.084474926	0.163970999	0.221827298	0.000220316	0.270789125	5.66E-06	-0.042525435	0.484097115
ITGA4	blue	0.256651114	1.76E-05	-0.256651114	1.76E-05	-0.219931427	0.000250128	0.024493811	0.687016138	0.222979035	0.000203861	0.624399332	6.48E-31	0.591387333	3.83E-27	0.44470849	1.16E-14	0.603269388	1.89E-28	-0.251995547	2.52E-05
NOP56P3	blue	-0.17581844	0.003563683	0.17581844	0.003563683	0.198281774	0.00098813	0.015680287	0.796477959	0.076858327	0.205529391	0.491389935	5.32E-18	-0.123664435	0.041177336	-0.038506883	0.526372053	0.016877055	0.781323283	0.192646341	0.001381697
JAZF1	blue	0.376509091	1.27E-10	-0.376509091	1.27E-10	-0.289246799	1.16E-06	0.181772771	0.002571884	0.313663305	1.20E-07	0.573177652	3.06E-25	0.502811186	6.73E-19	0.398348504	8.11E-12	0.591873537	3.40E-27	-0.34867946	3.19E-09
AC110792.3	blue	0.114950828	0.057844172	-0.114950828	0.057844172	-0.230919355	0.000118084	0.141957161	0.018942978	0.259384115	1.42E-05	0.880853492	5.29E-90	0.195383967	0.001175376	0.265592394	8.65E-06	0.295975044	6.36E-07	0.00679575	0.911005531
AC115989.1	blue	0.111549214	0.065711536	-0.111549214	0.065711536	-0.184749186	0.002176859	0.074367528	0.220646102	0.2088069	0.000515478	0.861227428	1.23E-81	0.121035012	0.045716474	0.235518206	8.53E-05	0.281893331	2.22E-06	0.005666221	0.925750632
PIEZO2	blue	0.246186947	3.91E-05	-0.246186947	3.91E-05	-0.189572685	0.001652583	0.11067134	0.067878464	0.305446189	2.64E-07	0.635938874	2.42E-32	0.380034317	8.26E-11	0.588455502	7.91E-27	0.606364182	8.45E-29	-0.113434235	0.061249941
AC011472.4	blue	0.149712924	0.013275749	-0.149712924	0.013275749	-0.272432902	4.94E-06	0.072790892	0.230615337	0.25842778	1.53E-05	0.764190702	1.55E-53	0.113593788	0.060884038	0.20335937	0.000724811	0.216671164	0.000310349	0.016194716	0.789954025
RAB5IF	blue	-0.324126488	4.26E-08	0.324126488	4.26E-08	0.507632466	2.75E-19	-0.083003125	0.171467139	-0.330604346	2.20E-08	-0.63261355	6.33E-32	-0.312740253	1.32E-07	-0.497091434	1.91E-18	-0.47578866	7.91E-17	0.182775333	0.002432082
AL445493.3	blue	0.292935795	8.38E-07	-0.292935795	8.38E-07	-0.44844054	6.53E-15	0.111111514	0.066784752	0.243044367	4.94E-05	0.771911432	3.04E-55	0.189537279	0.001655968	0.361721746	7.32E-10	0.374719581	1.58E-10	-0.158363239	0.008763501
SETBP1	blue	0.257316654	1.67E-05	-0.257316654	1.67E-05	-0.229277847	0.000132403	0.132113904	0.029077154	0.323685743	4.46E-08	0.638330022	1.20E-32	0.287794385	1.32E-06	0.558548755	8.51E-24	0.595297399	1.44E-27	-0.177433655	0.003265117
AC068234.2	blue	0.161474592	0.00751041	-0.161474592	0.00751041	-0.21636677	0.000316613	-0.009926671	0.870308243	0.105716784	0.081228459	0.342320635	6.38E-09	0.060407679	0.320014842	0.020549469	0.735355104	0.196533345	0.001097515	-0.200159329	0.000881909
TMEM9B-AS1	blue	0.251250649	2.67E-05	-0.251250649	2.67E-05	-0.259666322	1.39E-05	0.075741377	0.21221296	0.227625288	0.000148449	0.603357094	1.85E-28	0.234810871	8.97E-05	0.214380202	0.000360466	0.243235175	4.87E-05	-0.188989111	0.001709202
CREBRF	blue	0.386083529	3.90E-11	-0.386083529	3.90E-11	-0.493399758	3.72E-18	0.200570199	0.000860116	0.335706854	1.29E-08	0.836767115	7.53E-73	0.456185662	1.95E-15	0.467976855	2.91E-16	0.546189591	1.25E-22	-0.263814981	9.99E-06
VPS72	blue	-0.445952509	9.57E-15	0.445952509	9.57E-15	0.441214159	1.97E-14	-0.351412142	2.36E-09	-0.27883165	2.88E-06	-0.593942853	2.03E-27	-0.350222747	2.69E-09	-0.428150898	1.35E-13	-0.393308279	1.56E-11	0.425245304	2.05E-13
H2BC8	blue	-0.195463456	0.001169832	0.195463456	0.001169832	0.217841971	0.000287319	-0.029463685	0.627895214	0.053971237	0.374375596	0.228928256	0.000135655	-0.060272101	0.321104146	-0.121995259	0.044012461	-0.02058478	0.73491736	0.330752548	2.17E-08
ANO5	blue	0.352196393	2.16E-09	-0.352196393	2.16E-09	-0.248027097	3.41E-05	0.20548537	0.000635194	0.213470131	0.000382387	0.484828579	1.68E-17	0.193448849	0.001318015	0.271297528	5.43E-06	0.226008227	0.000165899	-0.308306329	2.02E-07
RN7SL546P	blue	0.090525777	0.135716688	-0.090525777	0.135716688	-0.100344882	0.098017725	0.13475788	0.025979736	0.141229095	0.019569903	0.492684392	4.22E-18	0.086683462	0.153187114	0.118382315	0.050713298	0.185356862	0.00210335	-0.023561239	0.698339369
ETV1	blue	0.43846556	2.97E-14	-0.43846556	2.97E-14	-0.499456882	1.25E-18	0.068507656	0.259292781	0.196553113	0.001096218	0.486925076	1.17E-17	0.272875198	4.76E-06	0.376467047	1.28E-10	0.521270642	2.02E-20	-0.532713757	2.06E-21
H2BC7	blue	-0.142206056	0.018732701	0.142206056	0.018732701	0.157159657	0.009296015	0.010228817	0.866397054	0.049344826	0.416754816	0.414626456	9.10E-13	-0.024712233	0.684374024	-0.090230864	0.137000883	0.068054516	0.262464408	0.255864012	1.87E-05
KIAA1671-AS1	blue	0.349755152	2.83E-09	-0.349755152	2.83E-09	-0.450743329	4.57E-15	0.25951451	1.41E-05	0.320649928	6.05E-08	0.565069846	1.97E-24	0.17700144	0.003342706	0.333762993	1.58E-08	0.390903841	2.12E-11	-0.224071648	0.000189319
TDRKH	blue	-0.411939458	1.32E-12	0.411939458	1.32E-12	0.297266784	5.65E-07	-0.471598645	1.60E-16	-0.198884158	0.000952832	-0.190527095	0.001563672	-0.20266858	0.000756355	-0.339331922	8.79E-09	-0.238036421	7.12E-05	0.468764982	2.55E-16
AL607035.1	blue	0.161706769	0.007423648	-0.161706769	0.007423648	-0.256756489	1.75E-05	0.088982667	0.142539564	0.304066844	3.01E-07	0.732158666	4.22E-47	0.199906426	0.000895576	0.194272609	0.001255457	0.184752122	0.002176499	0.001407824	0.981527149
MRPL9	blue	-0.466946101	3.44E-16	0.466946101	3.44E-16	0.530279812	3.37E-21	-0.400806364	5.87E-12	-0.296755397	5.93E-07	-0.638814614	1.04E-32	-0.335521048	1.32E-08	-0.480285992	3.68E-17	-0.490364282	6.38E-18	0.367588387	3.69E-10
RGS7BP	blue	0.316304676	9.30E-08	-0.316304676	9.30E-08	-0.258938523	1.47E-05	0.054554098	0.369231095	0.305135281	2.72E-07	0.445335989	1.05E-14	0.143534867	0.017644087	0.277900287	3.12E-06	0.359275888	9.70E-10	-0.277559032	3.21E-06
AC104805.1	blue	0.201915088	0.000792205	-0.201915088	0.000792205	-0.179757005	0.002875316	0.225915415	0.000166956	0.260143618	1.34E-05	0.749800109	1.59E-50	0.048441193	0.425349122	0.165946372	0.005988971	0.234956579	8.88E-05	-0.03129397	0.606682405
ATP10B	blue	0.368347087	3.38E-10	-0.368347087	3.38E-10	-0.2670791	7.67E-06	0.383442248	5.42E-11	0.054819706	0.366901338	0.253914307	2.18E-05	0.158018762	0.008913072	0.069170474	0.254701282	0.133928987	0.026918738	-0.341818505	6.73E-09
AC108063.1	blue	0.109864258	0.069921884	-0.109864258	0.069921884	-0.158797984	0.008577922	0.068571832	0.258845743	0.228504447	0.000139699	0.895843324	1.87E-97	0.149503061	0.013406873	0.21597961	0.000324749	0.306296707	2.44E-07	-0.019434921	0.749215187
NBEAL1	blue	0.117221895	0.053038008	-0.117221895	0.053038008	-0.207930393	0.000544853	0.20934738	0.000498103	0.185354622	0.002103617	0.864262565	7.63E-83	0.094252466	0.120274804	0.257935061	1.59E-05	0.332840768	1.74E-08	0.045624964	0.452784937
AC005154.4	blue	0.119849488	0.047896168	-0.119849488	0.047896168	-0.192038769	0.001431774	0.06944062	0.252846152	0.224413444	0.000184973	0.861147235	1.32E-81	0.177514375	0.003250809	0.200062168	0.000887137	0.254847096	2.03E-05	0.014562878	0.810697057
RNU6-343P	blue	0.151362571	0.012283702	-0.151362571	0.012283702	-0.218764944	0.000270297	0.059244577	0.329438033	0.232760139	0.000103759	0.755114788	1.30E-51	0.175037821	0.003716649	0.281732515	2.25E-06	0.32871641	2.67E-08	0.049083184	0.419232718
AC060766.4	blue	0.382166349	6.35E-11	-0.382166349	6.35E-11	-0.440617451	2.15E-14	0.075509844	0.213617727	0.283678325	1.90E-06	0.4197314	4.47E-13	0.397260074	9.34E-12	0.340893159	7.44E-09	0.315943118	9.63E-08	-0.232076128	0.00010888
AC018926.2	blue	0.147412492	0.014776499	-0.147412492	0.014776499	-0.252514001	2.42E-05	0.086117806	0.155896608	0.218264099	0.000279413	0.670280075	5.67E-37	0.186672262	0.001951924	0.173941708	0.003941459	0.150452608	0.012822533	-0.048851764	0.421431553
AL157786.1	blue	0.157487257	0.0091483	-0.157487257	0.0091483	-0.310705293	1.60E-07	0.113950413	0.060072697	0.237428069	7.44E-05	0.867634553	3.21E-84	0.228697261	0.000137845	0.263706898	1.01E-05	0.300857504	4.06E-07	0.027312681	0.653220508
PLEKHM1P1	blue	0.265976198	8.39E-06	-0.265976198	8.39E-06	-0.440524125	2.18E-14	0.154336424	0.010659296	0.276550869	3.50E-06	0.582664316	3.23E-26	0.26517972	8.95E-06	0.220525069	0.000240411	0.140835562	0.019916213	-0.058351915	0.336790196
MIR554	blue	-0.073479375	0.226223511	0.073479375	0.226223511	0.036986101	0.542846028	0.064189236	0.290601022	0.053091643	0.38222211	0.738159612	3.10E-48	-0.00964912	0.873903833	0.053367369	0.379751749	0.136497185	0.024100573	0.136407394	0.024194634
AC102945.2	blue	0.248779616	3.22E-05	-0.248779616	3.22E-05	-0.360114859	8.81E-10	0.040313314	0.507139285	0.283669394	1.90E-06	0.785812265	1.72E-58	0.198842371	0.000955242	0.318945719	7.16E-08	0.362485363	6.70E-10	-0.024848679	0.682725471
ZBTB16	blue	0.239617884	6.35E-05	-0.239617884	6.35E-05	-0.336397178	1.20E-08	0.060189624	0.321767993	0.271771515	5.22E-06	0.580298104	5.70E-26	0.178309668	0.003112845	0.461630673	8.16E-16	0.385812478	4.03E-11	-0.047562968	0.433799545
SLC16A9	blue	-0.192119152	0.001425055	0.192119152	0.001425055	-0.027457888	0.651497892	-0.239843513	6.25E-05	-0.019873425	0.743752227	0.12208631	0.043853689	-0.042527245	0.484078494	-0.038881024	0.522358425	0.021111004	0.728404075	0.15616108	0.009759419
RPS26P41	blue	0.113042035	0.062157077	-0.113042035	0.062157077	-0.140209947	0.020477709	0.147541088	0.01468884	0.205015273	0.000654079	0.895237454	3.93E-97	0.116477691	0.054574995	0.211531643	0.000433271	0.284099141	1.83E-06	-0.001287555	0.98310503
RPS23P6	blue	0.148814976	0.013844814	-0.148814976	0.013844814	-0.244530636	4.43E-05	0.138514699	0.022068728	0.248437307	3.31E-05	0.690410231	5.48E-40	0.125063321	0.038921295	0.151616918	0.012136704	0.161375388	0.007547757	0.006103529	0.92003863
UBE2Q2P2	blue	0.277750584	3.16E-06	-0.277750584	3.16E-06	-0.220252373	0.00024483	0.201441062	0.000815555	0.331802059	1.94E-08	0.780347551	3.47E-57	0.102264348	0.091727407	0.233900309	9.57E-05	0.261561007	1.20E-05	-0.092439668	0.127606211
BOLA3	blue	-0.420549326	3.99E-13	0.420549326	3.99E-13	0.55494509	1.88E-23	-0.277705027	3.17E-06	-0.286100282	1.54E-06	-0.554293028	2.17E-23	-0.303873356	3.07E-07	-0.510845336	1.50E-19	-0.530069936	3.51E-21	0.195721792	0.00115198
AL929472.5	blue	0.128123408	0.034348126	-0.128123408	0.034348126	-0.183877215	0.002286435	0.084056561	0.166076375	0.223178151	0.000201136	0.776153682	3.29E-56	0.217725656	0.000289534	0.224448732	0.000184529	0.289941562	1.10E-06	-0.012018549	0.843299353
AC026347.1	blue	0.131029462	0.030436124	-0.131029462	0.030436124	-0.15914112	0.008433923	0.071061317	0.241913167	0.24303627	4.95E-05	0.893351733	3.86E-96	0.213892059	0.000372074	0.247965996	3.43E-05	0.339781442	8.38E-09	-0.0309446	0.61070693
PTPRJ-AS1	blue	0.082007778	0.176679319	-0.082007778	0.176679319	-0.110157752	0.069173064	0.111267321	0.066401089	0.17286812	0.004173482	0.866782843	7.21E-84	0.108283884	0.074068563	0.143445007	0.017715925	0.269072879	6.52E-06	-0.014723899	0.808644099
LINC00893	blue	0.251357346	2.65E-05	-0.251357346	2.65E-05	-0.301513244	3.82E-07	0.084437712	0.164157461	0.383703795	5.25E-11	0.630694008	1.10E-31	0.303433021	3.20E-07	0.214904325	0.000348378	0.150014497	0.013089297	-0.047834994	0.431171805
AL049840.7	blue	0.140077002	0.020598781	-0.140077002	0.020598781	-0.150049347	0.0130679	0.094116591	0.120812692	0.23435547	9.27E-05	0.922890738	2.50E-114	0.203812943	0.000704765	0.251117473	2.70E-05	0.333753212	1.59E-08	-0.062526577	0.303303106
RNF125	blue	0.298115074	5.23E-07	-0.298115074	5.23E-07	-0.36565372	4.64E-10	0.184359874	0.002225177	0.27385668	4.39E-06	0.582121487	3.68E-26	0.55734194	1.11E-23	0.543617036	2.15E-22	0.469752279	2.17E-16	-0.206799082	0.000585063
GCSAM	blue	0.263598405	1.02E-05	-0.263598405	1.02E-05	-0.24689484	3.71E-05	0.264670713	9.32E-06	0.324997092	3.91E-08	0.830134395	1.03E-70	0.396568018	1.02E-11	0.369068789	3.10E-10	0.35043441	2.63E-09	-0.09844882	0.104563113
SNTA1	blue	-0.265550298	8.68E-06	0.265550298	8.68E-06	0.157099054	0.009323573	-0.346803878	3.92E-09	-0.132175793	0.029001188	-0.446068366	9.41E-15	-0.196634187	0.001090915	-0.244846186	4.33E-05	-0.263086179	1.06E-05	0.210315661	0.000468326
CSPG4P10	blue	0.29801963	5.28E-07	-0.29801963	5.28E-07	-0.385945903	3.97E-11	0.112836064	0.062637886	0.396528075	1.03E-11	0.49170687	5.02E-18	0.2012334	0.000825983	0.256961905	1.72E-05	0.122068196	0.043885237	-0.112149191	0.064263441
RN7SL8P	blue	0.302187423	3.59E-07	-0.302187423	3.59E-07	-0.374579824	1.61E-10	0.189083797	0.001699896	0.304588761	2.87E-07	0.704744033	2.74E-42	0.188921146	0.00171591	0.338062588	1.01E-08	0.296587594	6.02E-07	-0.125839122	0.037715774
SLC25A10	blue	-0.258302362	1.55E-05	0.258302362	1.55E-05	0.345948319	4.30E-09	-0.157723232	0.009043192	-0.189313648	0.001677499	-0.573715705	2.70E-25	-0.381858181	6.60E-11	-0.410675134	1.56E-12	-0.560836311	5.11E-24	0.2707812	5.66E-06
SLC16A7	blue	0.301740098	3.74E-07	-0.301740098	3.74E-07	-0.428678437	1.25E-13	0.182360351	0.002489088	0.193790649	0.001291719	0.683372402	6.61E-39	0.267225024	7.58E-06	0.309615237	1.78E-07	0.450017869	5.12E-15	-0.142539783	0.018453943
MTUS1	blue	0.28451582	1.77E-06	-0.28451582	1.77E-06	-0.437823197	3.27E-14	0.220279061	0.000244394	0.188935155	0.001714525	0.455579624	2.14E-15	0.067259685	0.268091747	0.271430632	5.37E-06	0.233421514	9.90E-05	-0.061969375	0.307640808
IMPA2	blue	-0.255282779	1.96E-05	0.255282779	1.96E-05	0.098041026	0.106014972	-0.014964679	0.805576692	-0.097149559	0.109244198	-0.242288273	5.22E-05	-0.254807289	2.03E-05	-0.093312184	0.124035513	-0.224081142	0.000189197	0.411617789	1.38E-12
PPP1R14BP3	blue	-0.366417722	4.24E-10	0.366417722	4.24E-10	0.401129361	5.63E-12	-0.367540539	3.71E-10	-0.314339979	1.13E-07	-0.727515637	3.03E-46	-0.365067183	4.96E-10	-0.502791923	6.76E-19	-0.498260905	1.55E-18	0.200596138	0.000858757
AC103691.1	blue	0.193837789	0.00128813	-0.193837789	0.00128813	-0.286567331	1.48E-06	0.017401011	0.774713966	0.286735019	1.45E-06	0.314848079	1.07E-07	0.211128593	0.000444611	0.188583836	0.00174956	-0.01464258	0.809680728	0.082755249	0.172754322
SLC1A5	blue	-0.309687626	1.77E-07	0.309687626	1.77E-07	0.325066076	3.88E-08	-0.221507099	0.000225106	-0.188741243	0.001733782	-0.526822274	6.74E-21	-0.328834825	2.64E-08	-0.246349727	3.87E-05	-0.318163653	7.74E-08	0.22772514	0.00014743
AC018926.3	blue	0.114782187	0.058214974	-0.114782187	0.058214974	-0.202297841	0.000773803	0.146237304	0.015599047	0.272322009	4.98E-06	0.901442885	1.55E-100	0.178968661	0.003002572	0.229757781	0.000128056	0.280531345	2.49E-06	0.033568983	0.580769323
IGIP	blue	0.38092843	7.40E-11	-0.38092843	7.40E-11	-0.528998572	4.36E-21	0.156500746	0.009599545	0.349687865	2.85E-09	0.701759901	8.47E-42	0.354395115	1.69E-09	0.410819945	1.53E-12	0.489082126	7.99E-18	-0.242855571	5.01E-05
AC068305.2	blue	0.211423131	0.000436297	-0.211423131	0.000436297	-0.24741039	3.57E-05	0.142478731	0.018504667	0.075545671	0.213399922	0.282265994	2.15E-06	0.100408241	0.097804757	0.037818478	0.533797672	0.22254046	0.000209987	-0.172342546	0.004291502
SRPK3	blue	-0.149630515	0.013327104	0.149630515	0.013327104	0.093589036	0.122918871	-0.176702116	0.003397413	0.032271535	0.595484637	-0.126228521	0.037122689	-0.090034393	0.13786157	-0.131966999	0.02925815	-0.122363516	0.043373268	0.261072659	1.24E-05
RPL10P19	blue	0.215654811	0.000331724	-0.215654811	0.000331724	-0.40670461	2.68E-12	-0.072983257	0.229382223	0.319671422	6.67E-08	0.362581889	6.63E-10	0.34768422	3.56E-09	0.329602978	2.44E-08	0.191852181	0.001447484	0.021714149	0.720962659
TSPOAP1	blue	0.358343225	1.08E-09	-0.358343225	1.08E-09	-0.414175882	9.69E-13	-0.031979711	0.598817583	0.448121812	6.86E-15	0.327846736	2.92E-08	0.351957919	2.22E-09	0.297293555	5.64E-07	0.242787843	5.04E-05	-0.197740559	0.001020866
AL035425.1	blue	0.209809401	0.000483682	-0.209809401	0.000483682	-0.177277995	0.00329287	0.094824904	0.11802916	0.343507674	5.61E-09	0.583967096	2.36E-26	0.105918817	0.080645433	0.181931755	0.002549238	0.250041248	2.93E-05	-0.155606155	0.010025692
MCC	blue	0.36657843	4.16E-10	-0.36657843	4.16E-10	-0.338313659	9.80E-09	0.081448371	0.179659749	0.311968516	1.42E-07	0.686249633	2.41E-39	0.334840745	1.41E-08	0.50110676	9.21E-19	0.623683773	7.91E-31	-0.355239488	1.53E-09
MIRLET7A1HG	blue	0.104575716	0.08458551	-0.104575716	0.08458551	-0.166636524	0.005780543	0.142685535	0.018333336	0.206082807	0.000611923	0.907617545	3.72E-104	0.163631213	0.006738223	0.230940943	0.000117906	0.269307524	6.39E-06	-0.033765838	0.578551523
ITPRID1	blue	0.281236641	2.35E-06	-0.281236641	2.35E-06	-0.221930584	0.000218791	0.005546912	0.927309681	0.147433341	0.014762256	0.289851291	1.10E-06	0.072855602	0.230200007	0.032395467	0.594071744	0.139909585	0.02075213	-0.226754396	0.000157621
GALK1	blue	-0.269112914	6.50E-06	0.269112914	6.50E-06	0.231675984	0.000111985	-0.321967241	5.30E-08	-0.264328832	9.58E-06	-0.660165032	1.52E-35	-0.207714496	0.000552323	-0.284058134	1.84E-06	-0.311804554	1.44E-07	0.291555155	9.48E-07
AC024580.2	blue	0.242506391	5.14E-05	-0.242506391	5.14E-05	-0.334526163	1.46E-08	0.066312217	0.274906743	0.268384551	6.90E-06	0.725232662	7.87E-46	0.239904891	6.22E-05	0.238074119	7.10E-05	0.255610269	1.91E-05	-0.101821265	0.093150022
SPINK13	blue	0.225080323	0.00017676	-0.225080323	0.00017676	-0.330754272	2.17E-08	0.263614613	1.01E-05	0.071540954	0.238742003	0.350051421	2.74E-09	0.065790699	0.278707708	0.07782807	0.199851176	0.07482982	0.217782127	-0.160559014	0.007861435
LINC01730	blue	0.201305991	0.000822324	-0.201305991	0.000822324	-0.318678192	7.36E-08	0.012399096	0.838404675	0.272500835	4.91E-06	0.437969546	3.20E-14	0.23422437	9.35E-05	0.104037566	0.086207042	0.087959184	0.147207342	-0.194684983	0.001225176
AC036103.1	blue	0.130501657	0.031116941	-0.130501657	0.031116941	-0.173116059	0.00411883	0.13164543	0.029657715	0.204739573	0.000665394	0.922711632	3.38E-114	0.128933888	0.033216339	0.224898627	0.000178963	0.297471224	5.55E-07	-0.027559877	0.650289085
NFIA	blue	0.354484635	1.67E-09	-0.354484635	1.67E-09	-0.35493238	1.59E-09	0.150272799	0.012931434	0.357444545	1.19E-09	0.702405566	6.64E-42	0.173284888	0.004081986	0.377306311	1.15E-10	0.43207321	7.63E-14	-0.296689084	5.96E-07
FTH1P8	blue	-0.203274576	0.000728616	0.203274576	0.000728616	0.229922726	0.000126594	-0.158385769	0.008753796	-0.139560093	0.021075446	-0.298321906	5.13E-07	-0.039741966	0.513182379	-0.143439628	0.017720234	-0.094966932	0.117477088	0.063051754	0.299251904
PRH2	blue	0.096926814	0.110063019	-0.096926814	0.110063019	-0.125915596	0.03759867	0.105810196	0.080958472	0.368577828	3.29E-10	0.581299152	4.49E-26	0.047270389	0.43663608	0.134013994	0.026821116	0.146698017	0.015271924	-0.007234509	0.905285822
AC004466.3	blue	0.117906408	0.051656222	-0.117906408	0.051656222	-0.16069999	0.007806452	0.089237285	0.141396074	0.221777565	0.000221054	0.772834251	1.88E-55	0.167471919	0.005536968	0.16089907	0.00772939	0.234272431	9.32E-05	0.016030234	0.7920384
FTH1P23	blue	-0.191509159	0.001476777	0.191509159	0.001476777	0.231389757	0.000114257	-0.145282945	0.016296233	-0.07679611	0.205897633	-0.110988461	0.067089041	-0.01549492	0.798832254	-0.135248058	0.025437805	-0.061094112	0.314536596	0.02993762	0.622371997
AL589843.2	blue	-0.248933692	3.18E-05	0.248933692	3.18E-05	0.123267963	0.041836428	-0.175632643	0.003599565	-0.086021329	0.15636232	0.299753399	4.50E-07	-0.052236758	0.389943536	-0.113832321	0.060340371	-0.138057158	0.022516045	0.312861464	1.30E-07
AC008736.1	blue	-0.233214287	0.000100485	0.233214287	0.000100485	0.231501277	0.000113366	-0.177718615	0.00321486	-0.053282611	0.380510097	-0.230410655	0.000122358	-0.095048681	0.117160238	-0.143766098	0.017460395	-0.193885237	0.001284527	0.512097571	1.18E-19
FRGCA	blue	-0.237722791	7.28E-05	0.237722791	7.28E-05	0.119761901	0.048060595	-0.213852368	0.000373033	-0.102360208	0.091421924	-0.270083938	6.00E-06	-0.093808077	0.122040948	-0.206555628	0.000594067	-0.219127921	0.000263864	0.316456619	9.16E-08
MECOM	blue	0.326100195	3.49E-08	-0.326100195	3.49E-08	-0.45772193	1.53E-15	0.460833511	9.28E-16	0.265912714	8.43E-06	0.453403362	3.02E-15	0.164819202	0.006343889	0.381758165	6.68E-11	0.2758407	3.71E-06	-0.174598273	0.003805369
TRAJ2	blue	0.113904033	0.060177707	-0.113904033	0.060177707	-0.122083058	0.043859352	0.039113237	0.519875228	0.208119746	0.000538379	0.697606353	3.98E-41	0.404310395	3.69E-12	0.199607099	0.000912004	0.291262898	9.73E-07	-0.049306593	0.417116372
GANC	blue	0.355132703	1.55E-09	-0.355132703	1.55E-09	-0.518417295	3.52E-20	0.165996308	0.005973667	0.30304773	3.31E-07	0.785491302	2.06E-58	0.323275411	4.65E-08	0.438456736	2.97E-14	0.350791432	2.52E-09	-0.195746305	0.001150299
BCAS2P2	blue	0.109679772	0.070395958	-0.109679772	0.070395958	-0.129180292	0.032878604	0.097407352	0.108302525	0.37165247	2.28E-10	0.81467056	4.43E-66	0.287360902	1.38E-06	0.220590232	0.000239366	0.31894744	7.16E-08	-0.038790007	0.523333377
ZNF662	blue	0.314660855	1.09E-07	-0.314660855	1.09E-07	-0.230000118	0.000125913	0.241576024	5.51E-05	0.263549378	1.02E-05	0.590324368	4.99E-27	0.170940067	0.004621304	0.315345513	1.02E-07	0.2738338	4.39E-06	-0.097734866	0.107115403
RHOF	blue	-0.255247136	1.96E-05	0.255247136	1.96E-05	0.279108999	2.81E-06	0.083753354	0.167614821	-0.257813596	1.61E-05	-0.356565037	1.32E-09	-0.129234166	0.032805153	-0.185164303	0.002126395	-0.24519621	4.21E-05	0.298878242	4.88E-07
CYP4Z2P	blue	0.265790568	8.52E-06	-0.265790568	8.52E-06	-0.361798563	7.26E-10	0.113449639	0.061214538	0.328182482	2.82E-08	0.840415265	4.58E-74	0.186215642	0.002003323	0.353685893	1.83E-09	0.332101928	1.88E-08	-0.118012127	0.051445507
MEF2C	blue	0.284858891	1.71E-06	-0.284858891	1.71E-06	-0.428514868	1.28E-13	-0.034669189	0.568425334	0.241870468	5.39E-05	0.642870058	3.14E-33	0.521851072	1.80E-20	0.505606381	4.01E-19	0.618147425	3.63E-30	-0.224807757	0.000180075
MIR5581	blue	0.196944544	0.001070832	-0.196944544	0.001070832	-0.16359583	0.006750297	-0.006473172	0.915213644	0.287766079	1.33E-06	0.694824187	1.11E-40	0.24972329	3.00E-05	0.269206729	6.45E-06	0.316395889	9.21E-08	-0.023885214	0.694397957
AC009120.2	blue	0.20201401	0.00078741	-0.20201401	0.00078741	-0.296199103	6.23E-07	0.089156522	0.141758021	0.350680696	2.56E-09	0.680854746	1.58E-38	0.28805382	1.29E-06	0.241282817	5.62E-05	0.167248931	0.005601066	0.05500827	0.365252903
AC083805.2	blue	0.115294062	0.057095507	-0.115294062	0.057095507	-0.115701066	0.056218151	0.109569568	0.070680399	0.173309307	0.004076682	0.863509611	1.53E-82	0.089307245	0.141083115	0.170224241	0.004798284	0.286975085	1.42E-06	-0.016111788	0.791004726
AC007919.1	blue	0.129245426	0.032789819	-0.129245426	0.032789819	-0.111018641	0.067014305	0.10368751	0.087275157	0.185830583	0.002047624	0.862765414	3.03E-82	0.202103058	0.000783118	0.193775781	0.001292852	0.329207882	2.54E-08	-0.043575778	0.473357401
USP44	blue	0.229972048	0.000126159	-0.229972048	0.000126159	-0.327456703	3.04E-08	-0.058252605	0.337614572	0.293783687	7.76E-07	0.491037903	5.66E-18	0.172117766	0.00434289	0.323399021	4.59E-08	0.29773506	5.42E-07	-0.113277649	0.061610799
AL021328.1	blue	0.22938801	0.000131393	-0.22938801	0.000131393	-0.2706771	5.71E-06	0.070838131	0.24339879	0.222402382	0.000211951	0.649743214	3.93E-34	0.08600165	0.156457442	0.126992342	0.035982247	0.227810417	0.000146565	-0.262951218	1.07E-05
AKAP13	blue	0.343253837	5.77E-09	-0.343253837	5.77E-09	-0.44578636	9.82E-15	0.365791738	4.56E-10	0.235290378	8.67E-05	0.653880073	1.10E-34	0.301701862	3.76E-07	0.52662794	7.00E-21	0.453464961	2.99E-15	-0.133520477	0.027392136
ATP13A4-AS1	blue	0.28385872	1.87E-06	-0.28385872	1.87E-06	-0.36104387	7.92E-10	0.130591746	0.030999824	0.281817829	2.23E-06	0.730051725	1.04E-46	0.299212942	4.73E-07	0.456161987	1.95E-15	0.359531313	9.42E-10	-0.131435684	0.029920841
LINC00472	blue	0.15390884	0.010880496	-0.15390884	0.010880496	-0.149252351	0.013565011	0.23919964	6.55E-05	0.221989649	0.000217924	0.874796227	2.85E-87	0.138568087	0.022017037	0.311466104	1.49E-07	0.325294769	3.79E-08	-0.07261057	0.231775504
AC009812.4	blue	-0.168340872	0.005293419	0.168340872	0.005293419	0.19359726	0.001306537	-0.204788015	0.000663393	-0.040280539	0.507484936	0.239715205	6.31E-05	-0.14598457	0.015781087	-0.101237353	0.095051628	-0.053325605	0.380125298	0.273297031	4.60E-06
AC253536.5	blue	0.14830084	0.014180193	-0.14830084	0.014180193	-0.172768902	0.004195536	-0.092187406	0.128653249	0.014011334	0.817738771	-0.104144448	0.085883018	0.067326942	0.267612407	0.083225817	0.170316828	-0.008607157	0.88742467	-0.082721408	0.172930606
FRY	blue	0.389727731	2.46E-11	-0.389727731	2.46E-11	-0.525828441	8.21E-21	0.400243308	6.32E-12	0.314678154	1.09E-07	0.67721963	5.51E-38	0.380185045	8.11E-11	0.551300157	4.16E-23	0.56594208	1.62E-24	-0.272649473	4.85E-06
AL353804.2	blue	0.086201565	0.155493139	-0.086201565	0.155493139	-0.121274277	0.045286797	0.074197909	0.221703629	0.17372948	0.00398638	0.879663411	1.87E-89	0.122595677	0.042974322	0.128670797	0.033580199	0.247329767	3.59E-05	0.007951229	0.895953205
BEND7	blue	0.328015029	2.87E-08	-0.328015029	2.87E-08	-0.282127918	2.17E-06	0.492626796	4.27E-18	0.227182332	0.00015305	0.393105489	1.60E-11	0.196646413	0.001090118	0.368206167	3.43E-10	0.281753888	2.24E-06	-0.300184515	4.32E-07
INPPL1	blue	-0.270910278	5.60E-06	0.270910278	5.60E-06	0.213543378	0.000380577	-0.273709098	4.44E-06	-0.082065447	0.176374165	-0.185725123	0.002059912	-0.14636072	0.015510821	-0.11328874	0.061585182	-0.246656357	3.78E-05	0.37752871	1.12E-10
PRUNE2	blue	0.126845005	0.03619989	-0.126845005	0.03619989	-0.045735339	0.451691284	0.064973406	0.284735575	0.377895876	1.07E-10	0.436605709	3.92E-14	0.19665176	0.001089769	0.329092004	2.57E-08	0.326490144	3.36E-08	-0.084000788	0.166358569
AP000866.5	blue	0.281446549	2.30E-06	-0.281446549	2.30E-06	-0.438965747	2.75E-14	0.077882802	0.199534132	0.23685538	7.75E-05	0.536840262	8.83E-22	0.230745957	0.000119525	0.248933375	3.18E-05	0.170090557	0.004832004	-0.134311205	0.026482187
MTX1	blue	-0.415299299	8.29E-13	0.415299299	8.29E-13	0.442250074	1.68E-14	-0.354633586	1.64E-09	-0.197602736	0.001029361	-0.580017194	6.10E-26	-0.319074897	7.07E-08	-0.463868389	5.69E-16	-0.448494253	6.48E-15	0.379668892	8.64E-11
RAB11FIP1P1	blue	0.166889285	0.005705851	-0.166889285	0.005705851	-0.225767715	0.000168652	0.055906057	0.357467664	0.22728906	0.000151929	0.804233526	3.44E-63	0.226402486	0.000161476	0.241533241	5.52E-05	0.250710284	2.78E-05	0.063187468	0.298210877
MIR4257	blue	0.136723097	0.023865313	-0.136723097	0.023865313	-0.079732911	0.18903098	-0.041532433	0.494370143	0.215458742	0.000336002	0.728861598	1.72E-46	0.151013406	0.012488053	0.173015392	0.004140941	0.26709724	7.66E-06	-0.001524637	0.979994696
AL445309.1	blue	0.119605329	0.048355698	-0.119605329	0.048355698	-0.174532799	0.003818747	0.152729148	0.011511956	0.256318923	1.81E-05	0.867766911	2.83E-84	0.076321069	0.20872498	0.228021514	0.000144444	0.310305612	1.66E-07	0.050232083	0.408416197
PTCH1	blue	0.372814106	1.99E-10	-0.372814106	1.99E-10	-0.369485716	2.95E-10	0.408933422	1.98E-12	0.303874935	3.07E-07	0.590051239	5.34E-27	0.204499845	0.00067538	0.496663265	2.07E-18	0.428103735	1.36E-13	-0.223468089	0.000197228
RRN3P1	blue	0.261833262	1.17E-05	-0.261833262	1.17E-05	-0.28268536	2.07E-06	0.181292837	0.002641362	0.302078437	3.63E-07	0.545903529	1.32E-22	0.395444542	1.18E-11	0.314018188	1.16E-07	0.219749177	0.000253183	-0.102122031	0.092182443
ZNF681	blue	-0.223231183	0.000200416	0.223231183	0.000200416	0.280685774	2.46E-06	-0.213000559	0.000394176	0.006496447	0.914909934	0.313001009	1.28E-07	-0.136017504	0.024606741	-0.128178851	0.034269672	-0.07143759	0.23942293	0.265291666	8.87E-06
SIDT1	blue	0.395384016	1.19E-11	-0.395384016	1.19E-11	-0.336707368	1.16E-08	0.218857235	0.000268647	0.324697851	4.03E-08	0.411446249	1.41E-12	0.350009171	2.75E-09	0.202429235	0.000767577	0.275129852	3.94E-06	-0.324453666	4.13E-08
ADGRF5-AS1	blue	0.097658074	0.107392823	-0.097658074	0.107392823	-0.125645171	0.038014155	0.08219301	0.175700557	0.18246251	0.002474943	0.866373012	1.06E-83	0.099595394	0.100565021	0.178267312	0.003120057	0.280282053	2.55E-06	-0.004844258	0.936496954
LINC01504	blue	0.359329231	9.64E-10	-0.359329231	9.64E-10	-0.400780951	5.89E-12	0.232351801	0.000106789	0.268657318	6.74E-06	0.46612835	3.94E-16	0.353672818	1.83E-09	0.331624706	1.98E-08	0.206813945	0.000584517	-0.171300804	0.004534363
PPP4R1L	blue	0.275448761	3.84E-06	-0.275448761	3.84E-06	-0.203749549	0.000707535	0.192123819	0.001424665	0.248453079	3.30E-05	0.513923596	8.36E-20	0.251634101	2.59E-05	0.20959786	0.000490236	0.279708616	2.67E-06	0.000582908	0.992350777
CCND2	blue	0.281100085	2.37E-06	-0.281100085	2.37E-06	-0.356836357	1.28E-09	0.064064344	0.291542601	0.374669297	1.59E-10	0.618324449	3.46E-30	0.602317548	2.42E-28	0.471141303	1.72E-16	0.601154638	3.26E-28	-0.220228963	0.000245213
FAT4	blue	0.36397639	5.64E-10	-0.36397639	5.64E-10	-0.433094473	6.57E-14	0.164298318	0.006514173	0.297804405	5.38E-07	0.81114282	4.40E-65	0.367244863	3.85E-10	0.57086657	5.23E-25	0.676047243	8.21E-38	-0.226367921	0.000161859
RNU7-186P	blue	0.165799392	0.00603422	-0.165799392	0.00603422	-0.145671278	0.016009325	0.046975839	0.439502423	0.169029289	0.005107349	0.470496927	1.92E-16	0.088212087	0.146043258	0.106585238	0.078746204	0.218916887	0.000267586	-0.134455168	0.026319344
IGSF9B	blue	0.273190128	4.64E-06	-0.273190128	4.64E-06	-0.394767764	1.29E-11	-0.053457843	0.378943278	0.306664934	2.36E-07	0.495186013	2.70E-18	0.206004572	0.000614925	0.245943749	3.99E-05	0.338108997	1.00E-08	-0.193312308	0.001328656
RNU6-322P	blue	0.162444753	0.007153774	-0.162444753	0.007153774	-0.260519822	1.30E-05	0.130856966	0.030657213	0.276676912	3.46E-06	0.482660994	2.45E-17	0.253355895	2.27E-05	0.238091672	7.09E-05	0.154782365	0.010432845	-0.053511306	0.378466029
XIST	blue	0.194689071	0.001224879	-0.194689071	0.001224879	-0.216306014	0.000317877	-0.085972125	0.156600242	0.206354539	0.000601601	0.421246295	3.61E-13	0.285467684	1.63E-06	0.178724907	0.003042941	0.250830512	2.76E-05	-0.130431666	0.031208192
DHCR7	blue	-0.313130662	1.27E-07	0.313130662	1.27E-07	0.408908777	1.99E-12	-0.150116627	0.013026678	-0.296928958	5.83E-07	-0.607565121	6.17E-29	-0.391312656	2.01E-11	-0.352813662	2.01E-09	-0.397429407	9.14E-12	0.245283696	4.19E-05
AC126389.1	blue	0.066484079	0.273661911	-0.066484079	0.273661911	-0.101387044	0.094561211	0.106245927	0.079708633	0.148513511	0.01404061	0.883755564	2.30E-91	0.102981236	0.089462506	0.155455761	0.010098956	0.254762322	2.04E-05	-0.022133921	0.715799054
RIPOR2	brown	0.299326391	4.68E-07	-0.299326391	4.68E-07	-0.42784654	1.41E-13	0.008251043	0.892053405	0.50120953	9.04E-19	0.468307837	2.75E-16	0.616943274	5.04E-30	0.479738662	4.05E-17	0.431419469	8.40E-14	-0.139305074	0.021314111
CEP126	brown	0.193605815	0.001305878	-0.193605815	0.001305878	-0.12287099	0.042505227	0.203270872	0.000728783	0.661967651	8.52E-36	0.534802631	1.34E-21	0.179945272	0.002845659	0.252109168	2.50E-05	0.25009049	2.92E-05	-0.104838277	0.083803324
AC007906.2	brown	0.493662904	3.55E-18	-0.493662904	3.55E-18	-0.515637036	6.02E-20	0.284624538	1.75E-06	0.833734945	7.31E-72	0.287876774	1.32E-06	0.366904259	4.00E-10	0.399367712	7.09E-12	0.332782427	1.75E-08	-0.36051117	8.42E-10
PI16	brown	0.311243307	1.52E-07	-0.311243307	1.52E-07	-0.364431907	5.35E-10	0.199903592	0.00089573	0.503057869	6.43E-19	0.179362005	0.002938452	0.392917901	1.64E-11	0.489999089	6.80E-18	0.373619136	1.80E-10	-0.235923288	8.29E-05
TTC21A	brown	0.201126484	0.0008314	-0.201126484	0.0008314	-0.270897378	5.61E-06	0.109706994	0.070325842	0.816814935	1.07E-66	0.467431378	3.18E-16	0.296559662	6.03E-07	0.337774281	1.04E-08	0.228056489	0.000144095	-0.012868271	0.832378612
KCNRG	brown	0.186907191	0.001925951	-0.186907191	0.001925951	-0.24593159	3.99E-05	0.164795843	0.006351439	0.761470914	5.96E-53	0.671628036	3.62E-37	0.254973294	2.01E-05	0.31896261	7.15E-08	0.313823954	1.18E-07	-0.087146936	0.150993746
TSNAXIP1	brown	0.272810073	4.79E-06	-0.272810073	4.79E-06	-0.271198381	5.47E-06	0.152267968	0.011767475	0.91302086	1.54E-107	0.210902263	0.000451099	0.261008259	1.25E-05	0.302761511	3.40E-07	0.196496683	0.001099924	-0.138426493	0.02215436
PRSS12	brown	0.473345005	1.19E-16	-0.473345005	1.19E-16	-0.479764504	4.03E-17	0.354255157	1.71E-09	0.489567945	7.34E-18	0.403516628	4.10E-12	0.274008595	4.33E-06	0.421542604	3.47E-13	0.375240405	1.48E-10	-0.345583932	4.48E-09
RAB36	brown	0.396145383	1.08E-11	-0.396145383	1.08E-11	-0.340765833	7.54E-09	0.121881771	0.044211031	0.674086685	1.59E-37	0.161818214	0.00738232	0.261055763	1.24E-05	0.287067804	1.41E-06	0.291294924	9.71E-07	-0.192118313	0.001425125
OMG	brown	0.243005175	4.96E-05	-0.243005175	4.96E-05	-0.32160509	5.50E-08	0.219304962	0.000260778	0.805594011	1.48E-63	0.63107585	9.84E-32	0.375431495	1.45E-10	0.452323753	3.57E-15	0.390335015	2.28E-11	-0.14276815	0.018265278
GNMT	brown	0.242305291	5.22E-05	-0.242305291	5.22E-05	-0.321940377	5.31E-08	-0.072544486	0.232201708	0.32593234	3.55E-08	0.158794946	0.008579206	0.174483368	0.003828875	0.28139927	2.31E-06	0.071298306	0.24034263	-0.058183802	0.338186459
KRT5	brown	0.195753418	0.001149812	-0.195753418	0.001149812	-0.133516506	0.027396772	0.072305217	0.233749489	0.628601552	1.99E-31	0.01445425	0.812082757	0.17945057	0.002924188	0.212737644	0.000400923	0.238999763	6.64E-05	-0.139742293	0.020906352
CCDC78	brown	0.227691881	0.000147769	-0.227691881	0.000147769	-0.308737789	1.93E-07	0.095368754	0.115926091	0.840927938	3.08E-74	0.154018037	0.010823623	0.299908441	4.44E-07	0.286368101	1.50E-06	0.127231463	0.035631384	-0.056141317	0.355444894
MDH1B	brown	0.247864702	3.45E-05	-0.247864702	3.45E-05	-0.216298402	0.000318035	0.142605808	0.018399223	0.926193298	8.35E-117	0.296898797	5.85E-07	0.264080139	9.78E-06	0.306871086	2.31E-07	0.239249973	6.52E-05	-0.166506522	0.0058193
CHP2	brown	0.135802804	0.024836248	-0.135802804	0.024836248	-0.095845329	0.114107355	0.200595142	0.000858809	0.610615409	2.76E-29	0.086808087	0.152594976	0.099365004	0.101358507	0.135791401	0.024848489	0.125838414	0.03771686	-0.117376785	0.052722683
CFAP70	brown	0.300777539	4.09E-07	-0.300777539	4.09E-07	-0.368903419	3.16E-10	0.155938595	0.009865414	0.802386611	1.07E-62	0.677750001	4.60E-38	0.31116642	1.53E-07	0.347585121	3.60E-09	0.295095454	6.89E-07	-0.106464176	0.079088501
CFAP100	brown	0.272973888	4.72E-06	-0.272973888	4.72E-06	-0.32383769	4.39E-08	0.133453604	0.027470306	0.927342033	1.08E-117	0.39330928	1.56E-11	0.343137844	5.84E-09	0.36500957	5.00E-10	0.282354025	2.13E-06	-0.112394192	0.063679692
BEND5	brown	0.315760585	9.81E-08	-0.315760585	9.81E-08	-0.215775967	0.000329106	-0.029500509	0.627465323	0.347229224	3.74E-09	0.138533358	0.02205065	0.221342836	0.000227601	0.231582562	0.000112722	0.289665854	1.12E-06	-0.273177726	4.64E-06
ERICH3	brown	0.274418542	4.18E-06	-0.274418542	4.18E-06	-0.287119578	1.41E-06	0.167323525	0.00557955	0.929989023	8.49E-120	0.288054597	1.29E-06	0.303983172	3.03E-07	0.383649684	5.28E-11	0.301704129	3.75E-07	-0.184125668	0.002254712
CCDC17	brown	0.220782637	0.000236305	-0.220782637	0.000236305	-0.283118564	1.99E-06	0.139387774	0.021236458	0.884956255	6.14E-92	0.230426307	0.000122225	0.297146992	5.72E-07	0.332312925	1.84E-08	0.159735268	0.008189665	-0.048717887	0.422706654
AP002840.2	brown	0.301457188	3.84E-07	-0.301457188	3.84E-07	-0.490604812	6.11E-18	0.110322558	0.068755458	0.573475564	2.85E-25	0.601282167	3.15E-28	0.343288169	5.75E-09	0.338878987	9.23E-09	0.316902885	8.77E-08	-0.102888534	0.089752838
RGS22	brown	0.269696308	6.19E-06	-0.269696308	6.19E-06	-0.340485446	7.77E-09	0.170782622	0.004659719	0.914345358	2.11E-108	0.448259012	6.72E-15	0.356065671	1.40E-09	0.419960798	4.33E-13	0.3866329	3.64E-11	-0.148941154	0.013763578
AC108134.4	brown	0.29290393	8.40E-07	-0.29290393	8.40E-07	-0.405677077	3.07E-12	0.056287845	0.354188678	0.723100185	1.90E-45	0.208912777	0.00051203	0.285748415	1.59E-06	0.263199558	1.05E-05	0.119922192	0.04776004	-0.177263967	0.003295382
AC027281.1	brown	0.274461833	4.17E-06	-0.274461833	4.17E-06	-0.348027967	3.43E-09	0.15083542	0.012593369	0.927080532	1.73E-117	0.376007424	1.35E-10	0.315079301	1.05E-07	0.364650165	5.21E-10	0.298455753	5.07E-07	-0.166394753	0.005852807
AC113349.1	brown	0.284205432	1.81E-06	-0.284205432	1.81E-06	-0.334471154	1.47E-08	0.157044494	0.009348443	0.928109767	2.70E-118	0.443705723	1.35E-14	0.31970796	6.64E-08	0.380342405	7.96E-11	0.317621892	8.17E-08	-0.175330352	0.003658644
TCTEX1D1	brown	0.281856294	2.22E-06	-0.281856294	2.22E-06	-0.33511557	1.37E-08	0.204234839	0.000686579	0.892505233	1.06E-95	0.431436347	8.38E-14	0.367923601	3.55E-10	0.470868255	1.80E-16	0.357540657	1.18E-09	-0.170563232	0.004713726
LINC02541	brown	0.187148519	0.001899599	-0.187148519	0.001899599	-0.123820106	0.040920952	0.167419218	0.005552057	0.668821514	9.18E-37	0.26115377	1.24E-05	0.344132432	5.24E-09	0.204421997	0.000678652	0.252710765	2.39E-05	-0.142743028	0.018285951
TTLL10	brown	0.232841058	0.000103169	-0.232841058	0.000103169	-0.300478011	4.21E-07	0.161327493	0.007565847	0.922656029	3.72E-114	0.189290079	0.001679784	0.293630859	7.87E-07	0.360563893	8.36E-10	0.215416974	0.00033692	-0.125039026	0.038959568
OSCP1	brown	0.286824369	1.44E-06	-0.286824369	1.44E-06	-0.398032276	8.45E-12	0.055255016	0.363102808	0.741147858	8.23E-49	0.191239164	0.001500215	0.18047396	0.002763856	0.241272574	5.63E-05	0.160824052	0.007758349	-0.044636368	0.462646511
RASSF10-DT	brown	0.225596552	0.000170638	-0.225596552	0.000170638	-0.28083955	2.43E-06	0.022173137	0.715317313	0.262144287	1.14E-05	0.274586639	4.13E-06	0.171352494	0.004522027	0.147567774	0.014670707	0.23935111	6.47E-05	-0.072043544	0.235450508
SULT1E1	brown	0.159791573	0.008166847	-0.159791573	0.008166847	-0.071823935	0.236884794	0.176399657	0.003453515	0.254388238	2.10E-05	0.206101475	0.000611208	0.037729207	0.534764455	0.184467846	0.002211679	0.227792622	0.000146745	0.096150505	0.112954507
RFX2	brown	0.212264081	0.000413348	-0.212264081	0.000413348	-0.277107158	3.34E-06	0.021805217	0.71984134	0.73301306	2.92E-47	0.320284218	6.27E-08	0.222590688	0.000209277	0.333168263	1.68E-08	0.273528773	4.51E-06	-0.054426246	0.370355792
DNAAF3	brown	0.156802405	0.009459511	-0.156802405	0.009459511	-0.157367742	0.009201946	0.035980149	0.553881684	0.764173258	1.56E-53	0.040548676	0.504660742	0.154040255	0.010812083	0.132906471	0.028117098	0.068718745	0.257824375	-0.096161279	0.112913974
ALOX15	brown	0.165209763	0.006218835	-0.165209763	0.006218835	-0.208037904	0.000541169	0.120000629	0.047613541	0.770559654	6.12E-55	0.119164924	0.049193894	0.261010544	1.25E-05	0.296435411	6.10E-07	0.154620524	0.010514532	-0.103605868	0.08752579
SAMD15	brown	0.203478727	0.000719485	-0.203478727	0.000719485	-0.085603852	0.158389665	0.05448929	0.369800943	0.671413704	3.89E-37	0.379715145	8.59E-11	0.103443531	0.088025862	0.139232977	0.021382007	0.19609012	0.00112696	-0.112539926	0.063334531
STK32B	brown	0.249723788	3.00E-05	-0.249723788	3.00E-05	-0.25417181	2.13E-05	0.058219159	0.337892499	0.312542207	1.34E-07	0.279364448	2.75E-06	0.177824515	0.003196362	0.266818346	7.84E-06	0.408360591	2.14E-12	-0.273585724	4.49E-06
MIR34C	brown	0.27268651	4.84E-06	-0.27268651	4.84E-06	-0.364296478	5.43E-10	0.216804121	0.00030765	0.92243806	5.36E-114	0.234087051	9.45E-05	0.329125422	2.56E-08	0.351045062	2.45E-09	0.254065461	2.15E-05	-0.186814028	0.001936213
C11orf16	brown	0.29584398	6.44E-07	-0.29584398	6.44E-07	-0.353054287	1.96E-09	0.117521757	0.052428961	0.825731786	2.38E-69	0.293907552	7.67E-07	0.30757435	2.16E-07	0.274699367	4.09E-06	0.22531119	0.000173997	-0.187703048	0.001840292
AC004836.1	brown	0.202640492	0.000757664	-0.202640492	0.000757664	-0.250634154	2.80E-05	0.139949641	0.02071535	0.747813954	3.99E-50	0.232691799	0.000104261	0.173474059	0.004041056	0.297015058	5.79E-07	0.129750768	0.032107885	-0.023261804	0.701989447
MUC12-AS1	brown	0.298624117	4.99E-07	-0.298624117	4.99E-07	-0.207343471	0.000565383	0.516870904	4.75E-20	0.4833297	2.18E-17	0.011698068	0.847426137	0.185244633	0.002116754	0.209035246	0.000508069	0.173570056	0.004020428	-0.210113079	0.000474416
TUB	brown	0.259552118	1.40E-05	-0.259552118	1.40E-05	-0.242424172	5.17E-05	0.061500508	0.311322321	0.568547211	8.92E-25	0.483472799	2.13E-17	0.212562965	0.000405465	0.400142427	6.41E-12	0.43768828	3.33E-14	-0.079957355	0.187784902
STK33	brown	0.217324491	0.000297294	-0.217324491	0.000297294	-0.289585803	1.13E-06	0.001489218	0.980459341	0.653825984	1.11E-34	0.485881921	1.40E-17	0.212988774	0.000394476	0.261471083	1.20E-05	0.24009183	6.14E-05	-0.152445538	0.011668505
CFAP43	brown	0.2581179	1.57E-05	-0.2581179	1.57E-05	-0.312812128	1.31E-07	0.1575733	0.00910985	0.955741002	5.13E-146	0.432312308	7.37E-14	0.295500018	6.64E-07	0.371702322	2.27E-10	0.302391139	3.52E-07	-0.10314174	0.088961605
STMND1	brown	0.254225765	2.13E-05	-0.254225765	2.13E-05	-0.260348728	1.32E-05	0.134277034	0.026520967	0.837546265	4.16E-73	0.223509104	0.000196681	0.302778629	3.40E-07	0.318540534	7.46E-08	0.246382184	3.86E-05	-0.127988986	0.034538971
TUBA4B	brown	0.318461977	7.52E-08	-0.318461977	7.52E-08	-0.370977688	2.47E-10	0.189266545	0.001682067	0.941985981	1.69E-130	0.184197081	0.002245669	0.336374512	1.20E-08	0.372203798	2.14E-10	0.277063267	3.35E-06	-0.199390503	0.000924063
CNTN3	brown	0.302201977	3.58E-07	-0.302201977	3.58E-07	-0.306507668	2.39E-07	0.142854041	0.018194756	0.422199383	3.16E-13	0.497386069	1.81E-18	0.230940054	0.000117913	0.349249746	2.99E-09	0.532934396	1.97E-21	-0.205853471	0.000620761
MPV17L	brown	0.360062705	8.86E-10	-0.360062705	8.86E-10	-0.292019979	9.10E-07	0.083219488	0.170349443	0.249193749	3.12E-05	0.118045489	0.051379161	0.092597631	0.12695393	0.111376309	0.066133787	0.283773501	1.88E-06	-0.204458437	0.000677118
FANK1	brown	0.339145658	8.97E-09	-0.339145658	8.97E-09	-0.403714024	3.99E-12	0.211564718	0.000432352	0.667721382	1.32E-36	0.413910205	1.00E-12	0.177649369	0.003227007	0.229926555	0.00012656	0.201404937	0.00081736	-0.11798628	0.051496959
PLAC8	brown	0.255904995	1.87E-05	-0.255904995	1.87E-05	-0.337812999	1.03E-08	0.598549181	6.34E-28	0.389342106	2.59E-11	0.335574894	1.31E-08	0.296502909	6.06E-07	0.367397157	3.78E-10	0.202709914	0.000754432	-0.064032785	0.291780854
EFCAB10	brown	0.180703281	0.002729042	-0.180703281	0.002729042	-0.238127902	7.07E-05	0.078114278	0.198197298	0.805067449	2.05E-63	0.372683213	2.02E-10	0.190131748	0.001599956	0.244919923	4.30E-05	0.204154998	0.000689987	0.008634313	0.887071864
ADH6	brown	0.199569778	0.000914071	-0.199569778	0.000914071	-0.167725256	0.005464944	0.387986739	3.07E-11	0.347750523	3.53E-09	0.310013397	1.71E-07	0.070295767	0.247035526	0.106592309	0.078726248	0.130531266	0.031078407	-0.03880915	0.523128241
CFAP161	brown	0.242374027	5.19E-05	-0.242374027	5.19E-05	-0.2776447	3.19E-06	0.18712062	0.001902629	0.948216993	5.32E-137	0.316475309	9.14E-08	0.291055951	9.92E-07	0.375071913	1.51E-10	0.296844057	5.88E-07	-0.139533369	0.021100347
EFHC2	brown	0.390806308	2.15E-11	-0.390806308	2.15E-11	-0.446998288	8.16E-15	0.092869064	0.125839132	0.714916073	5.22E-44	0.434766717	5.14E-14	0.32764028	2.98E-08	0.277518929	3.22E-06	0.385286733	4.31E-11	-0.242849191	5.01E-05
LINC01765	brown	0.310227269	1.68E-07	-0.310227269	1.68E-07	-0.354415241	1.68E-09	0.18769175	0.001841483	0.964151092	3.61E-158	0.263183201	1.05E-05	0.327825288	2.93E-08	0.382666411	5.97E-11	0.292143349	9.00E-07	-0.185564814	0.002078719
CFAP45	brown	0.287962374	1.31E-06	-0.287962374	1.31E-06	-0.274409585	4.19E-06	0.040890983	0.501067341	0.782931749	8.47E-58	0.188108339	0.001798021	0.223335459	0.000199007	0.222133321	0.000215827	0.222899316	0.000204962	-0.111798009	0.065107834
ESM1	brown	-0.226362159	0.000161923	0.226362159	0.000161923	0.332904411	1.73E-08	-0.196157772	0.001122419	-0.339916893	8.26E-09	-0.227076853	0.000154165	-0.286966868	1.42E-06	-0.12078022	0.046177786	-0.05383581	0.37557719	0.138734748	0.021856348
ARMC4	brown	0.261417679	1.21E-05	-0.261417679	1.21E-05	-0.195962318	0.001135584	0.092734539	0.126390685	0.834283368	4.86E-72	0.270137871	5.97E-06	0.198529101	0.000973494	0.325170149	3.84E-08	0.282103489	2.18E-06	-0.215479995	0.000335536
NSG1	brown	0.243435581	4.80E-05	-0.243435581	4.80E-05	-0.201208656	0.000827234	0.205538506	0.000633092	0.291707877	9.35E-07	0.317946733	7.91E-08	0.110318816	0.068764917	0.212364886	0.000410673	0.158721895	0.008610147	-0.167407709	0.005555357
AC124947.2	brown	-0.166031985	0.005962755	0.166031985	0.005962755	0.270195103	5.94E-06	0.311867299	1.43E-07	0.191634576	0.001466004	-0.049944046	0.411112335	-0.198825422	0.000956222	-0.085979759	0.156563311	-0.176785214	0.003382144	0.330971907	2.12E-08
NDRG1	brown	-0.287310054	1.38E-06	0.287310054	1.38E-06	0.182135915	0.002520423	-0.229972397	0.000126156	-0.233105097	0.000101263	-0.237184398	7.57E-05	-0.17310552	0.00412114	-0.282781367	2.05E-06	-0.199470004	0.00091962	0.219602423	0.000255669
CXCL1	brown	0.197228455	0.001052759	-0.197228455	0.001052759	-0.118834247	0.049831191	0.149595387	0.013349048	0.283030159	2.01E-06	0.04791929	0.430359382	0.209925253	0.000480127	0.159724676	0.008193963	0.226782605	0.000157316	-0.193510106	0.001313266
DNAH3	brown	0.210954608	0.00044959	-0.210954608	0.00044959	-0.250413155	2.85E-05	0.091870913	0.129976261	0.819287928	2.04E-67	0.325175625	3.84E-08	0.250243251	2.88E-05	0.250098422	2.92E-05	0.284493054	1.77E-06	0.039469884	0.516073219
RPL13AP17	brown	0.249715674	3.00E-05	-0.249715674	3.00E-05	-0.3542422	1.72E-09	0.202300992	0.000773653	0.366121144	4.39E-10	0.381192129	7.17E-11	0.299284691	4.70E-07	0.50585411	3.83E-19	0.221872241	0.000219651	-0.171968549	0.004377308
TSPAN1	brown	0.44847634	6.50E-15	-0.44847634	6.50E-15	-0.366562091	4.17E-10	0.553596358	2.53E-23	0.443649911	1.36E-14	0.028060202	0.644372362	0.140798849	0.01994879	0.193839623	0.00128799	0.156085488	0.009795318	-0.336106248	1.24E-08
NWD1	brown	0.388413124	2.91E-11	-0.388413124	2.91E-11	-0.455319101	2.23E-15	0.290811021	1.01E-06	0.880460992	8.04E-90	0.369720614	2.87E-10	0.341973582	6.62E-09	0.389400199	2.57E-11	0.368028237	3.51E-10	-0.29622614	6.22E-07
C1orf194	brown	0.265187409	8.94E-06	-0.265187409	8.94E-06	-0.324112165	4.27E-08	0.163147298	0.006905033	0.918526264	3.21E-111	0.231836971	0.000110726	0.299402103	4.65E-07	0.336420667	1.20E-08	0.21937117	0.000259633	-0.136450816	0.024149107
NME9	brown	0.262902927	1.07E-05	-0.262902927	1.07E-05	-0.315047235	1.05E-07	0.160611055	0.007841098	0.862066224	5.74E-82	0.661455681	1.00E-35	0.295047917	6.92E-07	0.337676414	1.05E-08	0.340528249	7.74E-09	-0.150535281	0.012772733
PITX2	brown	-0.097483289	0.108026363	0.097483289	0.108026363	0.181559133	0.002602604	-0.109603112	0.070593721	-0.186515682	0.001969412	-0.111567929	0.065665965	-0.232869264	0.000102964	-0.150934017	0.012534932	-0.183135126	0.002383621	0.162294408	0.007208032
C9orf135	brown	0.350915978	2.49E-09	-0.350915978	2.49E-09	-0.356735037	1.30E-09	0.11146103	0.065926613	0.73262594	3.45E-47	0.208625297	0.000521441	0.321396591	5.61E-08	0.281227124	2.35E-06	0.269824545	6.13E-06	-0.19779424	0.001017575
SCARA5	brown	0.247388175	3.58E-05	-0.247388175	3.58E-05	-0.349684774	2.85E-09	0.145659547	0.016017927	0.520984928	2.13E-20	0.298856529	4.89E-07	0.34071515	7.58E-09	0.523017564	1.43E-20	0.401544802	5.33E-12	-0.105175212	0.08280812
ZBBX	brown	0.267906592	7.17E-06	-0.267906592	7.17E-06	-0.279147061	2.81E-06	0.141053459	0.019723812	0.917456983	1.74E-110	0.496890716	1.98E-18	0.323036222	4.76E-08	0.32387883	4.37E-08	0.31366315	1.20E-07	-0.147943828	0.014417253
CLIC6	brown	0.2105224	0.000462186	-0.2105224	0.000462186	-0.318709422	7.33E-08	-0.032607022	0.591663441	0.324219671	4.22E-08	0.169675148	0.00493815	0.187855482	0.001824288	0.23846319	6.90E-05	0.297329308	5.62E-07	-0.058945384	0.331890645
CFAP58	brown	0.294968294	6.97E-07	-0.294968294	6.97E-07	-0.337049706	1.12E-08	0.150343107	0.012888756	0.935601834	1.51E-124	0.288619324	1.23E-06	0.3091428	1.86E-07	0.399631339	6.85E-12	0.317281817	8.44E-08	-0.180077795	0.00282495
LINC02166	brown	0.28265617	2.08E-06	-0.28265617	2.08E-06	-0.334510676	1.46E-08	0.193713668	0.001297599	0.8196258	1.62E-67	0.156683562	0.009514462	0.203370098	0.000724331	0.287869887	1.32E-06	0.149706523	0.013279732	-0.092554946	0.127129934
ABCA13	brown	0.275799976	3.73E-06	-0.275799976	3.73E-06	-0.218992154	0.000266253	0.08009764	0.187009132	0.613762097	1.19E-29	0.465498769	4.36E-16	0.168595293	0.005223955	0.202317886	0.00077285	0.296145102	6.26E-07	-0.139171335	0.021440206
C20orf85	brown	0.338062103	1.01E-08	-0.338062103	1.01E-08	-0.385087016	4.42E-11	0.213130254	0.000390886	0.882035418	1.49E-90	0.166085679	0.005946365	0.347026745	3.82E-09	0.392011052	1.84E-11	0.291148489	9.83E-07	-0.223636857	0.000194986
PPP1R32	brown	0.233535074	9.82E-05	-0.233535074	9.82E-05	-0.314195503	1.14E-07	0.106220648	0.079780714	0.835522268	1.92E-72	0.158254332	0.008810545	0.326662186	3.30E-08	0.320773438	5.97E-08	0.148652984	0.013949725	-0.083057307	0.171186731
TPPP3	brown	0.368566705	3.29E-10	-0.368566705	3.29E-10	-0.436546537	3.95E-14	0.149008329	0.013720501	0.70858225	6.27E-43	0.050044451	0.410171311	0.341286515	7.13E-09	0.471154564	1.72E-16	0.277303146	3.28E-06	-0.174333116	0.00385981
FYB2	brown	0.23134625	0.000114606	-0.23134625	0.000114606	-0.241095968	5.70E-05	0.028012587	0.644934487	0.50558492	4.03E-19	0.360688895	8.25E-10	0.243333064	4.84E-05	0.215385045	0.000337623	0.163341568	0.006837629	-0.152366051	0.011712716
LRRC43	brown	0.212881849	0.000397209	-0.212881849	0.000397209	-0.195482463	0.00116851	0.074040591	0.222687677	0.803439548	5.62E-63	0.132512877	0.028590418	0.163421624	0.006810024	0.166047341	0.005958064	0.127090327	0.035838121	-0.030148583	0.619920204
DIO1	brown	0.276311591	3.57E-06	-0.276311591	3.57E-06	-0.263858574	9.95E-06	0.02228242	0.713975444	0.255881436	1.87E-05	0.281418503	2.31E-06	0.184561693	0.002200008	0.074634437	0.218989298	0.166548974	0.005806618	-0.050419382	0.406668646
PIH1D2	brown	0.275918642	3.69E-06	-0.275918642	3.69E-06	-0.272770899	4.80E-06	0.134969388	0.025744691	0.871196866	1.03E-85	0.413255704	1.10E-12	0.224986756	0.000177891	0.232531508	0.000105445	0.233804204	9.64E-05	-0.15625674	0.009714157
SNTN	brown	0.317663126	8.13E-08	-0.317663126	8.13E-08	-0.410099847	1.69E-12	0.189462596	0.00166313	0.944878222	2.01E-133	0.262070262	1.15E-05	0.33311747	1.69E-08	0.387729741	3.17E-11	0.290245916	1.07E-06	-0.184229231	0.002241608
CXCL6	brown	0.231488363	0.000113469	-0.231488363	0.000113469	-0.001501964	0.980292129	0.12529225	0.038562223	0.437122033	3.63E-14	0.027645545	0.649274419	0.120156394	0.047323725	0.087364099	0.149974256	0.251448139	2.63E-05	-0.218132263	0.00028186
STOML3	brown	0.276085976	3.64E-06	-0.276085976	3.64E-06	-0.33743214	1.08E-08	0.1638995	0.006647303	0.942024786	1.54E-130	0.193185954	0.001338574	0.313327834	1.24E-07	0.355676269	1.46E-09	0.269446432	6.32E-06	-0.154626732	0.010511388
LINC02185	brown	0.178168625	0.003136919	-0.178168625	0.003136919	-0.212163534	0.000416031	-0.028073126	0.644219815	0.361756544	7.29E-10	0.352004394	2.21E-09	0.307433975	2.19E-07	0.248228315	3.36E-05	0.372994357	1.94E-10	-0.12330032	0.041782307
SAXO2	brown	0.306844008	2.32E-07	-0.306844008	2.32E-07	-0.351961128	2.22E-09	0.207516358	0.000559262	0.962064943	6.67E-155	0.373707758	1.78E-10	0.32886702	2.63E-08	0.387008541	3.47E-11	0.298155606	5.21E-07	-0.158880518	0.008543088
C1orf87	brown	0.266320881	8.16E-06	-0.266320881	8.16E-06	-0.315173398	1.04E-07	0.188308548	0.001777469	0.931248196	7.92E-121	0.205104812	0.000650442	0.286678213	1.46E-06	0.383139914	5.63E-11	0.266430374	8.09E-06	-0.170730091	0.004672599
DUOXA1	brown	0.388155492	3.00E-11	-0.388155492	3.00E-11	-0.522839132	1.48E-20	0.339422595	8.71E-09	0.421447265	3.51E-13	0.358467903	1.06E-09	0.32763603	2.98E-08	0.537817233	7.22E-22	0.25511456	1.98E-05	-0.173744433	0.0039832
DNAI1	brown	0.24471855	4.37E-05	-0.24471855	4.37E-05	-0.294159538	7.50E-07	0.156081543	0.009797195	0.963091099	1.74E-156	0.320173148	6.34E-08	0.293979285	7.62E-07	0.339356544	8.77E-09	0.249159175	3.13E-05	-0.119368557	0.048804838
SPEF1	brown	0.273586241	4.49E-06	-0.273586241	4.49E-06	-0.312364431	1.37E-07	0.094338049	0.119936968	0.883096267	4.73E-91	0.112388963	0.063692104	0.261567801	1.20E-05	0.285756676	1.58E-06	0.17648569	0.003437472	-0.130234641	0.031466287
MIR205HG	brown	0.220518969	0.000240509	-0.220518969	0.000240509	-0.051707349	0.394772162	-0.02445687	0.687463376	0.334318409	1.49E-08	0.092155917	0.128784414	0.039206708	0.518877408	0.005732651	0.924882681	0.116358554	0.054824443	-0.236119388	8.17E-05
MORN5	brown	0.261664824	1.19E-05	-0.261664824	1.19E-05	-0.303846666	3.07E-07	0.163594042	0.006750908	0.919532584	6.39E-112	0.108498089	0.073495075	0.300345426	4.26E-07	0.310450572	1.64E-07	0.212062995	0.000418731	-0.181922592	0.002550538
TCEAL2	brown	0.197838309	0.001014881	-0.197838309	0.001014881	-0.236408736	8.01E-05	0.082486377	0.174158642	0.343528825	5.60E-09	0.101289275	0.094881293	0.248332512	3.33E-05	0.397220404	9.39E-12	0.237599898	7.35E-05	-0.221662151	0.000222775
C9orf24	brown	0.317597412	8.19E-08	-0.317597412	8.19E-08	-0.368367483	3.37E-10	0.187881635	0.001821555	0.913091078	1.39E-107	0.160497808	0.007885414	0.344283667	5.16E-09	0.358573471	1.05E-09	0.27264124	4.85E-06	-0.197299398	0.001048286
MAP6	brown	0.405287257	3.24E-12	-0.405287257	3.24E-12	-0.513744306	8.65E-20	0.110065164	0.069408583	0.746819635	6.31E-50	0.270687972	5.71E-06	0.411736133	1.35E-12	0.438890147	2.79E-14	0.41327788	1.10E-12	-0.296506486	6.06E-07
FAM216B	brown	0.342277041	6.41E-09	-0.342277041	6.41E-09	-0.394334288	1.37E-11	0.225845201	0.000167761	0.935700681	1.24E-124	0.376610779	1.26E-10	0.39595282	1.11E-11	0.472007251	1.49E-16	0.390248184	2.30E-11	-0.21969232	0.000254144
CCDC173	brown	0.21494892	0.000347367	-0.21494892	0.000347367	-0.266433724	8.08E-06	0.118437173	0.050605534	0.920726559	9.16E-113	0.390318034	2.28E-11	0.23371593	9.70E-05	0.332149141	1.87E-08	0.281637813	2.27E-06	-0.099752247	0.100027627
LRRC46	brown	0.247277894	3.61E-05	-0.247277894	3.61E-05	-0.288362856	1.26E-06	0.153634795	0.01102439	0.912370865	4.04E-107	0.137600655	0.022970138	0.248427839	3.31E-05	0.288325143	1.26E-06	0.170097147	0.004830337	-0.123245552	0.041873948
CALML4	brown	0.285501571	1.62E-06	-0.285501571	1.62E-06	-0.256407482	1.79E-05	0.645731927	1.33E-33	0.392864068	1.65E-11	0.1792858	0.002950777	0.148315468	0.014170554	0.184385763	0.002221933	0.092414989	0.12770835	-0.117750741	0.051967798
DRC1	brown	0.250855125	2.75E-05	-0.250855125	2.75E-05	-0.255443041	1.93E-05	0.119094745	0.049328575	0.894485399	9.82E-97	0.222370734	0.000212403	0.24578024	4.03E-05	0.283165429	1.99E-06	0.213742683	0.000375695	-0.169156514	0.005073613
WDR49	brown	0.240433566	5.98E-05	-0.240433566	5.98E-05	-0.216062446	0.000322992	0.078131189	0.198099894	0.785913378	1.62E-58	0.571691151	4.32E-25	0.307913472	2.09E-07	0.263848915	9.96E-06	0.310173201	1.69E-07	-0.18803908	0.001805181
AC006026.3	brown	0.262682348	1.09E-05	-0.262682348	1.09E-05	-0.249989634	2.94E-05	0.161519408	0.007493593	0.296723826	5.94E-07	0.160618777	0.007838084	0.068630659	0.258436434	0.189924608	0.001619273	0.221960817	0.000218347	-0.171606694	0.004461798
NHLRC4	brown	0.341219971	7.18E-09	-0.341219971	7.18E-09	-0.391046197	2.08E-11	0.156826932	0.009448205	0.867508114	3.62E-84	0.067646454	0.265343241	0.403870799	3.91E-12	0.444240133	1.24E-14	0.301610086	3.79E-07	-0.211837996	0.000424832
TTC25	brown	0.282329618	2.13E-06	-0.282329618	2.13E-06	-0.306577343	2.38E-07	0.074037055	0.222709832	0.901230319	2.04E-100	0.196730878	0.001084622	0.251281941	2.66E-05	0.282262464	2.15E-06	0.237693468	7.30E-05	-0.122158783	0.043727658
NME5	brown	0.451038356	4.37E-15	-0.451038356	4.37E-15	-0.500742772	9.85E-19	0.155684163	0.009987877	0.797640403	1.88E-61	0.405862079	3.00E-12	0.34264924	6.16E-09	0.344304872	5.15E-09	0.32546746	3.72E-08	-0.350692349	2.55E-09
CFAP57	brown	0.338934231	9.17E-09	-0.338934231	9.17E-09	-0.471079683	1.74E-16	0.101944394	0.092752935	0.850836163	1.03E-77	0.286697952	1.46E-06	0.361721895	7.32E-10	0.383227639	5.57E-11	0.324503867	4.11E-08	-0.185788303	0.002052542
CHST6	brown	0.32050087	6.14E-08	-0.32050087	6.14E-08	-0.142574019	0.018425552	0.006776483	0.911256811	0.453777514	2.85E-15	0.132323771	0.028820244	0.10067824	0.096901334	0.066224213	0.275545654	0.282586808	2.09E-06	-0.265306158	8.86E-06
C10orf95	brown	0.192793135	0.001369842	-0.192793135	0.001369842	-0.387176322	3.40E-11	0.07915556	0.192264181	0.486607397	1.23E-17	-0.005001064	0.934445928	0.129349875	0.032647868	0.146022036	0.015753985	0.000648947	0.991484202	0.01477414	0.808003814
GPR162	brown	0.270193087	5.94E-06	-0.270193087	5.94E-06	-0.255022806	2.00E-05	0.074017801	0.222830495	0.765837877	6.78E-54	0.105910737	0.080668688	0.335392312	1.33E-08	0.445742852	9.89E-15	0.360297006	8.62E-10	-0.144843468	0.016626338
SLC23A1	brown	0.183058693	0.002393842	-0.183058693	0.002393842	-0.173896282	0.003951036	0.244605327	4.40E-05	0.697851992	3.64E-41	0.447269344	7.82E-15	0.22779541	0.000146717	0.266434229	8.08E-06	0.214607324	0.00035518	-0.080835416	0.182967958
DCDC2B	brown	0.284882992	1.71E-06	-0.284882992	1.71E-06	-0.346670179	3.98E-09	0.215782033	0.000328975	0.90392707	5.80E-102	0.618019725	3.76E-30	0.33459576	1.45E-08	0.402207125	4.88E-12	0.347700021	3.55E-09	-0.145870896	0.015863569
ZMYND10	brown	0.31349684	1.22E-07	-0.31349684	1.22E-07	-0.355507149	1.49E-09	0.136419838	0.024181579	0.909057775	4.90E-105	0.165304881	0.006188715	0.310273017	1.67E-07	0.328762744	2.66E-08	0.246734583	3.76E-05	-0.208295086	0.000532447
MIR642A	brown	0.225247069	0.000174761	-0.225247069	0.000174761	-0.347824782	3.50E-09	0.318004512	7.86E-08	0.457856855	1.49E-15	0.370659138	2.57E-10	0.185618947	0.002072351	0.223364471	0.000198616	0.108986947	0.072199783	-0.082594765	0.173591512
SCGB2A1	brown	0.296506878	6.06E-07	-0.296506878	6.06E-07	-0.293424396	8.02E-07	0.360061256	8.86E-10	0.350794137	2.52E-09	0.214260046	0.000363291	0.082248955	0.175405735	0.196836015	0.001077816	0.152175865	0.0118191	-0.211075695	0.000446119
CLU	brown	0.346937036	3.86E-09	-0.346937036	3.86E-09	-0.451543927	4.04E-15	0.19865544	0.000966095	0.347526773	3.62E-09	-0.0250147	0.680721613	0.321023822	5.83E-08	0.432372084	7.31E-14	0.252356706	2.45E-05	-0.247256621	3.61E-05
PIH1D3	brown	0.291131232	9.85E-07	-0.291131232	9.85E-07	-0.337259941	1.10E-08	0.171599984	0.004463378	0.945572422	3.79E-134	0.206497973	0.000596218	0.316568534	9.06E-08	0.338707972	9.40E-09	0.271064858	5.53E-06	-0.185182826	0.002124168
TCTE1	brown	0.252379047	2.45E-05	-0.252379047	2.45E-05	-0.317456973	8.30E-08	0.174904262	0.003743407	0.940951808	1.72E-129	0.188070828	0.001801895	0.286932208	1.43E-06	0.378812172	9.60E-11	0.249644275	3.02E-05	-0.140697817	0.02003868
SLPI	brown	0.317862817	7.97E-08	-0.317862817	7.97E-08	-0.446180853	9.24E-15	0.286835687	1.44E-06	0.40126293	5.53E-12	-9.26E-05	0.998785354	0.273978318	4.34E-06	0.346419856	4.09E-09	0.142292507	0.018660141	-0.224542155	0.00018336
AL355601.1	brown	0.307272713	2.22E-07	-0.307272713	2.22E-07	-0.278616967	2.94E-06	0.062276795	0.305242587	0.727757692	2.74E-46	0.31166754	1.46E-07	0.26011677	1.34E-05	0.179200372	0.002964648	0.276508626	3.51E-06	-0.206085371	0.000611825
LCA5	brown	0.300424338	4.23E-07	-0.300424338	4.23E-07	-0.354753252	1.62E-09	0.100308889	0.098138871	0.52975434	3.74E-21	0.568510009	9.00E-25	0.234397275	9.24E-05	0.388163747	3.00E-11	0.493703244	3.52E-18	-0.196971236	0.001069121
CCDC160	brown	0.249567938	3.04E-05	-0.249567938	3.04E-05	-0.069892624	0.24976314	-0.023094763	0.704028632	0.354152729	1.73E-09	0.100709546	0.096797014	0.112633412	0.063113927	-0.00253403	0.966756186	0.124530949	0.039767253	-0.178589356	0.003065602
LRRC6	brown	0.269629184	6.23E-06	-0.269629184	6.23E-06	-0.172144934	0.004336649	0.137484394	0.02308704	0.6161241	6.30E-30	0.36460416	5.24E-10	0.152817249	0.011463704	0.163097359	0.006922456	0.283586643	1.91E-06	-0.136798332	0.023787405
DNALI1	brown	0.40925537	1.90E-12	-0.40925537	1.90E-12	-0.387100651	3.43E-11	0.112348186	0.063788974	0.536909823	8.71E-22	0.228165213	0.000143016	0.197258041	0.001050891	0.246487927	3.83E-05	0.228225675	0.00014242	-0.256639735	1.76E-05
FAM166B	brown	0.245785982	4.03E-05	-0.245785982	4.03E-05	-0.309229467	1.85E-07	0.179493546	0.002917289	0.906326668	2.23E-103	0.138170986	0.022404034	0.335031706	1.39E-08	0.323674542	4.46E-08	0.181224806	0.002651347	-0.13278239	0.028265582
P4HA1	brown	-0.315801212	9.77E-08	0.315801212	9.77E-08	0.364606165	5.24E-10	-0.154634644	0.010507383	-0.29497306	6.97E-07	-0.162869876	0.007002318	-0.284957379	1.70E-06	-0.367112715	3.91E-10	-0.109718186	0.07029703	0.228752038	0.000137323
DNAH2	brown	0.188265067	0.001781914	-0.188265067	0.001781914	-0.289825327	1.11E-06	0.080764185	0.1833553	0.441415367	1.91E-14	0.342508958	6.25E-09	0.10992942	0.069755061	0.12984651	0.031980057	0.113216694	0.061751745	-0.041201482	0.49781955
AC130456.2	brown	0.315294557	1.03E-07	-0.315294557	1.03E-07	-0.377254366	1.16E-10	0.228275063	0.000141934	0.531080015	2.86E-21	0.473769467	1.11E-16	0.309193534	1.85E-07	0.242308588	5.22E-05	0.256877831	1.73E-05	-0.053098143	0.382163765
ACBD3-AS1	brown	0.2578331	1.61E-05	-0.2578331	1.61E-05	-0.360843698	8.10E-10	0.206972198	0.000578737	0.796141791	4.57E-61	0.633389663	5.06E-32	0.324171474	4.25E-08	0.325106098	3.86E-08	0.30229648	3.55E-07	-0.100327501	0.09807621
SYNGR1	brown	0.219056685	0.000265115	-0.219056685	0.000265115	-0.112859272	0.062583557	0.066458616	0.2738461	0.254715641	2.05E-05	0.055632375	0.359829837	0.126145812	0.037247996	0.289000923	1.19E-06	0.275293411	3.89E-06	-0.096594292	0.111294348
SLC22A4	brown	0.306389015	2.42E-07	-0.306389015	2.42E-07	-0.287526685	1.36E-06	0.091796325	0.130289583	0.847184431	2.11E-76	0.386952713	3.50E-11	0.366370843	4.26E-10	0.341412419	7.04E-09	0.340751308	7.55E-09	-0.270120488	5.98E-06
APOBEC4	brown	0.26452574	9.43E-06	-0.26452574	9.43E-06	-0.30412318	3.00E-07	0.165081245	0.006259739	0.952862002	2.16E-142	0.407358986	2.45E-12	0.294200472	7.47E-07	0.34714182	3.78E-09	0.302053031	3.63E-07	-0.141542224	0.019298097
UBXN10	brown	0.460870689	9.23E-16	-0.460870689	9.23E-16	-0.528640193	4.68E-21	0.420724319	3.89E-13	0.614327839	1.02E-29	0.331012049	2.11E-08	0.24824194	3.36E-05	0.352389799	2.11E-09	0.301770794	3.73E-07	-0.272638893	4.86E-06
ARHGEF37	brown	0.292769813	8.50E-07	-0.292769813	8.50E-07	-0.279288476	2.77E-06	0.351402498	2.36E-09	0.38257038	6.04E-11	0.370521126	2.61E-10	0.256596576	1.77E-05	0.414891286	8.78E-13	0.344799248	4.88E-09	-0.149122904	0.0136473
AC089999.1	brown	0.294087925	7.55E-07	-0.294087925	7.55E-07	-0.317873943	7.97E-08	0.249958068	2.95E-05	0.89527386	3.76E-97	0.401999973	5.02E-12	0.313436284	1.23E-07	0.330042766	2.33E-08	0.241231716	5.65E-05	-0.130790973	0.03074216
CCDC146	brown	0.326411294	3.38E-08	-0.326411294	3.38E-08	-0.358514084	1.06E-09	0.209405136	0.000496278	0.869073306	8.09E-85	0.542778369	2.56E-22	0.375903252	1.37E-10	0.394517843	1.33E-11	0.342402931	6.32E-09	-0.183119019	0.002385772
CD164L2	brown	0.222217364	0.000214609	-0.222217364	0.000214609	-0.433461236	6.23E-14	-0.080220949	0.186329182	0.546265843	1.23E-22	0.03909119	0.520110732	0.243616838	4.74E-05	0.135352126	0.025324009	0.027566735	0.650207828	-0.064839184	0.285733844
VWA3A	brown	0.298215029	5.18E-07	-0.298215029	5.18E-07	-0.356117138	1.39E-09	0.153507393	0.011091857	0.899731418	1.42E-99	0.426799428	1.64E-13	0.345305363	4.62E-09	0.396293546	1.06E-11	0.31832509	7.62E-08	-0.169898039	0.004880939
PALMD	brown	0.41679674	6.74E-13	-0.41679674	6.74E-13	-0.42245388	3.05E-13	0.176503453	0.003434168	0.588574318	7.68E-27	0.545280872	1.51E-22	0.421850435	3.32E-13	0.683342625	6.68E-39	0.661208262	1.09E-35	-0.31391976	1.17E-07
BPIFB1	brown	0.1603333	0.007950187	-0.1603333	0.007950187	-0.209635848	0.000489053	0.29336868	8.06E-07	0.639976828	7.41E-33	0.058020784	0.339543941	0.183787829	0.002297947	0.262863101	1.08E-05	0.149244174	0.013570196	-0.039526096	0.515475285
CAPS	brown	0.274204824	4.26E-06	-0.274204824	4.26E-06	-0.381812161	6.64E-11	0.195308829	0.001180638	0.743045769	3.51E-49	0.027003882	0.656889946	0.210592823	0.000460112	0.235717735	8.41E-05	0.107871605	0.075182587	-0.138254865	0.022321803
DZIP1L	brown	0.233108427	0.000101239	-0.233108427	0.000101239	-0.141738976	0.019128994	0.211075244	0.000446132	0.661075624	1.13E-35	0.394301742	1.37E-11	0.307528385	2.17E-07	0.335513515	1.32E-08	0.297828631	5.37E-07	-0.152310659	0.011743613
FAM92B	brown	0.253463408	2.25E-05	-0.253463408	2.25E-05	-0.302984647	3.33E-07	0.163915678	0.006641855	0.906350594	2.16E-103	0.123629602	0.041234889	0.369714645	2.87E-10	0.363375025	6.05E-10	0.26363737	1.01E-05	-0.147788978	0.01452115
NAP1L2	brown	0.28194645	2.21E-06	-0.28194645	2.21E-06	-0.219504486	0.000257341	-0.010722977	0.860007371	0.299845573	4.46E-07	0.29076784	1.02E-06	0.247640303	3.51E-05	0.312208416	1.39E-07	0.306832782	2.32E-07	-0.204210865	0.000687601
CCDC170	brown	0.397528558	9.02E-12	-0.397528558	9.02E-12	-0.456745442	1.78E-15	0.244869327	4.32E-05	0.901507733	1.42E-100	0.44822429	6.75E-15	0.466509369	3.70E-16	0.46697837	3.42E-16	0.497283395	1.85E-18	-0.285694474	1.59E-06
SPA17	brown	0.254115939	2.14E-05	-0.254115939	2.14E-05	-0.290560223	1.04E-06	0.200500602	0.000863772	0.709036106	5.26E-43	0.308196075	2.04E-07	0.221495724	0.000225278	0.252748545	2.38E-05	0.220747619	0.00023686	-0.122549328	0.043053721
ANKRD44-AS1	brown	0.38709703	3.43E-11	-0.38709703	3.43E-11	-0.4885839	8.73E-18	0.21864929	0.000272377	0.872516675	2.80E-86	0.399648815	6.84E-12	0.468308465	2.75E-16	0.430214701	1.00E-13	0.39153885	1.95E-11	-0.259599596	1.40E-05
TP63	brown	0.357355501	1.21E-09	-0.357355501	1.21E-09	-0.30167984	3.76E-07	0.007478146	0.902111823	0.398677307	7.77E-12	0.3441258	5.25E-09	0.208808292	0.000515432	0.187210954	0.001892836	0.345618607	4.46E-09	-0.34600513	4.28E-09
LRRC71	brown	0.251067455	2.71E-05	-0.251067455	2.71E-05	-0.306191325	2.46E-07	0.158598158	0.008662783	0.943519451	4.97E-132	0.211848089	0.000424556	0.273647675	4.46E-06	0.360068007	8.85E-10	0.226762633	0.000157532	-0.141813403	0.019065363
ADCY5	brown	0.123257868	0.041853326	-0.123257868	0.041853326	-0.014262014	0.814536423	0.02384382	0.694901094	0.231902344	0.000110219	0.129939781	0.031855946	0.121037838	0.045711379	0.184427532	0.00221671	0.177491243	0.003254904	-0.031949362	0.599164687
CCDC39	brown	0.217918855	0.000285864	-0.217918855	0.000285864	-0.260145812	1.34E-05	0.20555503	0.000632439	0.736969348	5.24E-48	0.788915578	3.00E-59	0.336163768	1.23E-08	0.408199421	2.19E-12	0.377593648	1.11E-10	-0.068445968	0.259722991
AK7	brown	0.204000817	0.000696612	-0.204000817	0.000696612	-0.194223408	0.001259116	0.249830687	2.98E-05	0.828452533	3.45E-70	0.191067421	0.0015153	0.152070111	0.011878623	0.276645514	3.47E-06	0.172197234	0.004324659	-0.041662717	0.493015722
RIBC1	brown	0.318311086	7.63E-08	-0.318311086	7.63E-08	-0.369480728	2.95E-10	0.055785189	0.358509689	0.844779894	1.47E-75	0.22918268	0.000133281	0.215341934	0.000338575	0.230742834	0.000119551	0.166165032	0.005922218	-0.12771743	0.034927262
LTF	brown	0.257962043	1.59E-05	-0.257962043	1.59E-05	-0.306000753	2.51E-07	0.280797967	2.44E-06	0.422610631	2.98E-13	0.08713668	0.151042024	0.463712323	5.83E-16	0.474284717	1.02E-16	0.280936566	2.41E-06	-0.223079857	0.000202477
TRPV4	brown	0.307423166	2.19E-07	-0.307423166	2.19E-07	-0.267365001	7.49E-06	0.445781552	9.83E-15	0.442802867	1.55E-14	0.073566109	0.225674469	0.143906004	0.017350064	0.221592194	0.000223824	0.244489091	4.44E-05	-0.21707147	0.000302288
CCDC65	brown	0.182301276	0.002497301	-0.182301276	0.002497301	-0.260838301	1.27E-05	0.090256413	0.136889263	0.877294002	2.22E-88	0.452450632	3.50E-15	0.280131564	2.58E-06	0.317864076	7.97E-08	0.241725386	5.45E-05	-0.020683811	0.733690154
CYP2F1	brown	0.125947894	0.037549305	-0.125947894	0.037549305	-0.204348992	0.000681734	0.037904927	0.532862293	0.72208505	2.89E-45	0.100806395	0.096474849	0.191660675	0.001463771	0.281466484	2.30E-06	0.178056657	0.003156149	0.035182661	0.562707342
SCGB1A1	brown	0.311545532	1.48E-07	-0.311545532	1.48E-07	-0.427339639	1.52E-13	0.167500981	0.005528662	0.684268417	4.83E-39	0.131836586	0.029419637	0.433351479	6.33E-14	0.496785351	2.02E-18	0.353383993	1.89E-09	-0.200631266	0.000856919
C16orf71	brown	0.29838066	5.11E-07	-0.29838066	5.11E-07	-0.378771451	9.65E-11	0.091497265	0.131551686	0.874655213	3.29E-87	0.168879722	0.005147268	0.245212303	4.21E-05	0.27823425	3.03E-06	0.258322577	1.54E-05	-0.164713259	0.006378197
RNU1-36P	brown	0.226621535	0.000159066	-0.226621535	0.000159066	-0.229141411	0.000133663	0.024875479	0.68240184	0.596785767	9.92E-28	0.194416099	0.001244843	0.210151191	0.000473264	0.238950484	6.67E-05	0.272678148	4.84E-06	0.002173547	0.971483173
DYDC2	brown	0.219931913	0.00025012	-0.219931913	0.00025012	-0.17873923	0.003040555	0.153365295	0.011167536	0.865874901	1.70E-83	0.117684681	0.052100492	0.222785091	0.000206549	0.258762653	1.49E-05	0.167675141	0.005479125	-0.165124196	0.006246042
NGFR	brown	0.282466482	2.11E-06	-0.282466482	2.11E-06	-0.234176301	9.39E-05	0.052663096	0.386081079	0.547797974	8.84E-23	0.07946164	0.190545114	0.289986445	1.09E-06	0.422075418	3.21E-13	0.389519418	2.53E-11	-0.253676372	2.22E-05
NEK5	brown	0.212041138	0.00041932	-0.212041138	0.00041932	-0.273162792	4.65E-06	0.185477359	0.002089046	0.855888387	1.39E-79	0.604322659	1.44E-28	0.219084573	0.000264624	0.357298515	1.21E-09	0.315272618	1.03E-07	-0.079846415	0.188400073
LPAR3	brown	0.230239966	0.000123825	-0.230239966	0.000123825	-0.152430767	0.01167671	-0.001881171	0.97531782	0.441968137	1.75E-14	0.161046851	0.007672625	0.105498701	0.081861617	0.165747267	0.00605034	0.260059892	1.35E-05	-0.197917137	0.001010078
RRAD	brown	0.375775588	1.39E-10	-0.375775588	1.39E-10	-0.484619577	1.75E-17	-0.012729799	0.834156139	0.429375322	1.13E-13	0.016186894	0.790053108	0.43676278	3.83E-14	0.352177627	2.16E-09	0.268502908	6.83E-06	-0.237805841	7.24E-05
CERKL	brown	0.368135999	3.46E-10	-0.368135999	3.46E-10	-0.468965585	2.47E-16	0.009939717	0.870139301	0.453550637	2.95E-15	0.495819271	2.41E-18	0.550431239	5.02E-23	0.428049278	1.37E-13	0.504712924	4.74E-19	-0.251586312	2.60E-05
C11orf97	brown	0.281252009	2.34E-06	-0.281252009	2.34E-06	-0.334062085	1.53E-08	0.193524793	0.00131213	0.936214657	4.32E-125	0.166364489	0.005861909	0.307987848	2.08E-07	0.347455199	3.65E-09	0.245496416	4.12E-05	-0.181027225	0.002680542
TCTEX1D4	brown	0.32964144	2.43E-08	-0.32964144	2.43E-08	-0.372546744	2.05E-10	0.214869629	0.000349166	0.887880664	2.30E-93	0.253194624	2.30E-05	0.279556301	2.71E-06	0.347153238	3.77E-09	0.244126721	4.56E-05	-0.160518091	0.00787746
MAATS1	brown	0.329491131	2.47E-08	-0.329491131	2.47E-08	-0.320650717	6.05E-08	0.133872176	0.02698415	0.829869357	1.24E-70	0.485401576	1.52E-17	0.346504724	4.05E-09	0.356092156	1.39E-09	0.31078011	1.59E-07	-0.179600558	0.002900173
C6	brown	0.372477984	2.07E-10	-0.372477984	2.07E-10	-0.44816531	6.82E-15	0.330253934	2.28E-08	0.798131331	1.40E-61	0.286704335	1.46E-06	0.3032709	3.24E-07	0.426646464	1.68E-13	0.296794585	5.90E-07	-0.197251463	0.001051306
ROPN1L	brown	0.236119267	8.17E-05	-0.236119267	8.17E-05	-0.236353613	8.04E-05	0.119851947	0.047891559	0.889794134	2.56E-94	0.136220025	0.02439193	0.232305021	0.000107141	0.282815334	2.05E-06	0.18340138	0.002348327	-0.136684664	0.023905195
FOXJ1	brown	0.246259868	3.89E-05	-0.246259868	3.89E-05	-0.282048046	2.19E-06	-0.055819056	0.358217523	0.530886268	2.98E-21	0.022349722	0.713149487	0.189800729	0.001630928	0.127338558	0.035475188	0.16251785	0.007127526	-0.099983327	0.099240073
CFAP300	brown	0.263049226	1.06E-05	-0.263049226	1.06E-05	-0.256013846	1.85E-05	0.05355054	0.378116031	0.720072232	6.57E-45	0.168097153	0.005360738	0.153515931	0.011087324	0.163748852	0.006698221	0.167023973	0.005666405	-0.150736298	0.012652358
WDR63	brown	0.296922881	5.84E-07	-0.296922881	5.84E-07	-0.311287748	1.51E-07	0.147115693	0.014980566	0.954118332	6.04E-144	0.38339512	5.45E-11	0.292726595	8.54E-07	0.369166011	3.07E-10	0.327772293	2.94E-08	-0.17554377	0.003616844
TSPEAR-AS1	brown	0.138331989	0.022246425	-0.138331989	0.022246425	-0.170736363	0.00467106	0.032993542	0.587274926	0.19975891	0.000903638	0.077365516	0.202545228	0.125069995	0.038910789	0.141080505	0.019700043	-0.023027617	0.704848933	0.096535094	0.111514689
COL4A5	brown	0.307983883	2.08E-07	-0.307983883	2.08E-07	-0.163672417	0.006724188	0.135342556	0.025334455	0.319062616	7.08E-08	0.378937509	9.45E-11	0.049929409	0.41124962	0.242327222	5.21E-05	0.351009169	2.46E-09	-0.290916623	1.00E-06
AC068587.2	brown	0.303351176	3.22E-07	-0.303351176	3.22E-07	-0.385330107	4.29E-11	0.188629009	0.001745019	0.69112342	4.24E-40	0.721789991	3.26E-45	0.337778958	1.04E-08	0.395796356	1.13E-11	0.328839936	2.64E-08	-0.123672435	0.041164127
EFCAB1	brown	0.294191292	7.48E-07	-0.294191292	7.48E-07	-0.333583233	1.61E-08	0.185215748	0.002120216	0.915191104	5.85E-109	0.218031845	0.000283738	0.318623191	7.40E-08	0.375274456	1.48E-10	0.287819754	1.32E-06	-0.243035065	4.95E-05
CC2D2A	brown	0.291469808	9.55E-07	-0.291469808	9.55E-07	-0.314759352	1.08E-07	0.158586402	0.008667799	0.66925763	7.95E-37	0.676335084	7.45E-38	0.241071963	5.71E-05	0.404260627	3.71E-12	0.445505894	1.02E-14	-0.166562135	0.005802692
VNN3	brown	0.164043539	0.006598943	-0.164043539	0.006598943	-0.114604289	0.058608258	0.231787069	0.000111115	0.689777951	6.87E-40	0.267046473	7.69E-06	0.219699629	0.00025402	0.182756853	0.002434595	0.099001567	0.102620293	-0.028917565	0.634285443
FAM81B	brown	0.432445018	7.23E-14	-0.432445018	7.23E-14	-0.479955063	3.90E-17	0.16841445	0.005273245	0.856782733	6.40E-80	0.329910912	2.36E-08	0.33934775	8.78E-09	0.314230832	1.14E-07	0.333597652	1.61E-08	-0.318897041	7.20E-08
AL357093.2	brown	0.265683491	8.59E-06	-0.265683491	8.59E-06	-0.339259602	8.86E-09	0.192008984	0.001434271	0.910757566	4.28E-106	0.551888618	3.66E-23	0.317493074	8.27E-08	0.386041312	3.92E-11	0.343753638	5.46E-09	-0.155719995	0.009970549
SPTSSA	brown	-0.297700979	5.43E-07	0.297700979	5.43E-07	0.252428663	2.44E-05	-0.371431355	2.34E-10	-0.248803973	3.22E-05	-0.192166893	0.001421078	-0.273540008	4.50E-06	-0.274540568	4.14E-06	-0.2656559	8.61E-06	0.194971453	0.001204536
ANPEP	brown	0.17703305	0.003336975	-0.17703305	0.003336975	-0.224565581	0.000183068	-0.198796047	0.000957921	0.192736743	0.001374385	-0.022709046	0.708745422	0.209084449	0.000506486	0.136795094	0.023790753	0.19920213	0.000934671	-0.308598616	1.96E-07
CES4A	brown	0.198834558	0.000955693	-0.198834558	0.000955693	-0.297699693	5.43E-07	0.024018136	0.692783225	0.457594394	1.56E-15	0.240943854	5.77E-05	0.163530975	0.006772478	0.163768309	0.006691625	-0.022498312	0.711327127	0.138094991	0.022478762
HSD17B13	brown	0.268918494	6.60E-06	-0.268918494	6.60E-06	-0.345838173	4.36E-09	0.044895287	0.46005225	0.50826624	2.44E-19	0.242894373	5.00E-05	0.252119487	2.50E-05	0.404072891	3.81E-12	0.27136142	5.40E-06	-0.086032573	0.156307991
MAP3K19	brown	0.27253148	4.90E-06	-0.27253148	4.90E-06	-0.298874761	4.88E-07	0.148358117	0.014142481	0.933012107	2.64E-122	0.487005349	1.15E-17	0.320878049	5.91E-08	0.341824523	6.73E-09	0.355271632	1.53E-09	-0.152689238	0.011533873
CDHR4	brown	0.277740412	3.16E-06	-0.277740412	3.16E-06	-0.315641588	9.92E-08	0.167879452	0.00542152	0.937686691	2.02E-126	0.169656558	0.004942949	0.319720879	6.63E-08	0.352478162	2.09E-09	0.218895491	0.000267966	-0.163963071	0.006625921
DLEC1	brown	0.299245513	4.71E-07	-0.299245513	4.71E-07	-0.376501672	1.27E-10	0.160378226	0.007932451	0.869841853	3.85E-85	0.395646258	1.15E-11	0.298237186	5.17E-07	0.384628487	4.68E-11	0.231016929	0.00011728	-0.096212806	0.112720283
TEKT1	brown	0.307954898	2.08E-07	-0.307954898	2.08E-07	-0.368933527	3.15E-10	0.191974626	0.001437157	0.951522143	8.77E-141	0.203541679	0.000716691	0.331422204	2.02E-08	0.381164499	7.19E-11	0.279245981	2.78E-06	-0.208140429	0.000537676
CFAP157	brown	0.240489584	5.96E-05	-0.240489584	5.96E-05	-0.233410211	9.91E-05	0.110147087	0.069200159	0.899688101	1.50E-99	0.215459987	0.000335974	0.271123426	5.51E-06	0.317041444	8.65E-08	0.16522346	0.006214489	-0.083682824	0.167974206
TMEM190	brown	0.273699465	4.44E-06	-0.273699465	4.44E-06	-0.326963345	3.20E-08	0.174844643	0.003755408	0.876863594	3.46E-88	0.105815815	0.080942252	0.315697482	9.87E-08	0.362756175	6.50E-10	0.250730986	2.78E-05	-0.175135497	0.003697189
ZNF474	brown	0.311956151	1.42E-07	-0.311956151	1.42E-07	-0.322939784	4.81E-08	0.156036523	0.009818635	0.932193466	1.30E-121	0.413454443	1.07E-12	0.349634999	2.87E-09	0.363264504	6.12E-10	0.392679135	1.69E-11	-0.216432026	0.00031526
CCDC114	brown	0.258445506	1.53E-05	-0.258445506	1.53E-05	-0.313374568	1.24E-07	0.065119115	0.283654541	0.82072162	7.69E-68	0.188277288	0.001780663	0.260371009	1.31E-05	0.258945545	1.47E-05	0.141496984	0.019337163	-0.06210737	0.306562764
CACNG6	brown	0.168931244	0.005133486	-0.168931244	0.005133486	-0.180398367	0.00277542	0.169608012	0.0049555	0.757501851	4.13E-52	0.048242891	0.427248817	0.226313066	0.000162469	0.237029107	7.66E-05	0.138147825	0.022426787	-0.109736023	0.070251134
AL354766.2	brown	0.185313305	0.002108543	-0.185313305	0.002108543	-0.007289691	0.904566805	0.325862281	3.58E-08	0.460172739	1.03E-15	0.297151722	5.71E-07	-0.007177973	0.906022559	0.098637637	0.103896211	0.14906549	0.013683938	-0.14957441	0.013362167
EPHB6	brown	0.312367795	1.36E-07	-0.312367795	1.36E-07	-0.309017236	1.88E-07	0.468537855	2.65E-16	0.336448922	1.19E-08	0.143739801	0.017481201	0.394194513	1.39E-11	0.396136814	1.08E-11	0.249144557	3.13E-05	-0.277817261	3.14E-06
ECRG4	brown	0.407761216	2.32E-12	-0.407761216	2.32E-12	-0.496924541	1.97E-18	0.169060882	0.005098953	0.830602545	7.30E-71	0.249545212	3.04E-05	0.370417033	2.64E-10	0.567711879	1.08E-24	0.464240457	5.35E-16	-0.282759283	2.06E-06
AKAP14	brown	0.272656748	4.85E-06	-0.272656748	4.85E-06	-0.313568448	1.21E-07	0.179662314	0.002890338	0.923209001	1.46E-114	0.178283265	0.003117339	0.332538538	1.80E-08	0.315415011	1.01E-07	0.228219108	0.000142484	-0.191474053	0.001479805
PLEKHG7	brown	0.305987797	2.51E-07	-0.305987797	2.51E-07	-0.306847837	2.32E-07	0.216355992	0.000316836	0.72559508	6.76E-46	0.548786415	7.16E-23	0.346563258	4.02E-09	0.283706275	1.89E-06	0.309547546	1.79E-07	-0.16852677	0.005242582
DNAH1	brown	0.241732923	5.44E-05	-0.241732923	5.44E-05	-0.313646099	1.21E-07	0.237366583	7.47E-05	0.661551984	9.73E-36	0.640776984	5.85E-33	0.418736864	5.14E-13	0.413013061	1.14E-12	0.273883318	4.38E-06	0.009286484	0.878605567
SPAG6	brown	0.246746053	3.75E-05	-0.246746053	3.75E-05	-0.275217946	3.91E-06	0.116149799	0.055263814	0.820459011	9.20E-68	0.277416827	3.25E-06	0.243484849	4.78E-05	0.29002579	1.09E-06	0.272486862	4.92E-06	-0.170765187	0.00466399
PRR29	brown	0.320674978	6.03E-08	-0.320674978	6.03E-08	-0.434771824	5.14E-14	0.063870491	0.293008123	0.769255754	1.20E-54	0.152190948	0.011810632	0.306401098	2.42E-07	0.293880065	7.69E-07	0.237418477	7.45E-05	-0.246444293	3.84E-05
KRT23	brown	0.311238404	1.52E-07	-0.311238404	1.52E-07	-0.148577897	0.013998589	0.343039752	5.90E-09	0.32255927	4.99E-08	0.087817106	0.147864395	0.097455	0.108129177	0.194021192	0.001274255	0.25077081	2.77E-05	-0.178201224	0.00313134
PPIL6	brown	0.349596625	2.88E-09	-0.349596625	2.88E-09	-0.442774258	1.55E-14	0.109355277	0.071236177	0.8616589	8.31E-82	0.412292872	1.25E-12	0.343394346	5.68E-09	0.388709993	2.80E-11	0.368071018	3.49E-10	-0.190943259	0.001526293
PROM1	brown	0.228948829	0.000135462	-0.228948829	0.000135462	-0.067530295	0.266166667	0.366678361	4.11E-10	0.394126976	1.40E-11	0.193696548	0.00129891	0.0016572	0.9782557	0.154233262	0.010712297	0.219639155	0.000255045	-0.117812662	0.051843674
RSPH1	brown	0.352687032	2.04E-09	-0.352687032	2.04E-09	-0.391256034	2.03E-11	0.230115328	0.000124906	0.925167817	5.05E-116	0.221963426	0.000218309	0.250714968	2.78E-05	0.342623514	6.17E-09	0.262975448	1.07E-05	-0.194200691	0.001260808
IGSF10	brown	0.169731341	0.00492367	-0.169731341	0.00492367	-0.163077233	0.006929489	0.104517233	0.084760529	0.446647127	8.61E-15	0.469315721	2.33E-16	0.27232883	4.98E-06	0.545795624	1.36E-22	0.3916144	1.94E-11	-0.063035795	0.29937448
EFHB	brown	0.300931357	4.03E-07	-0.300931357	4.03E-07	-0.314293581	1.13E-07	0.124380808	0.040008619	0.930324561	4.53E-120	0.30917777	1.86E-07	0.283688419	1.90E-06	0.326928763	3.21E-08	0.312370978	1.36E-07	-0.141896089	0.018994886
ZMYND12	brown	0.25602447	1.85E-05	-0.25602447	1.85E-05	-0.408034589	2.24E-12	0.057965595	0.340004295	0.577031609	1.24E-25	0.134622772	0.026130843	0.181314454	0.002638196	0.209863211	0.000482028	0.119219861	0.049088679	-0.015492575	0.798862044
RNU6-833P	brown	0.31077847	1.59E-07	-0.31077847	1.59E-07	-0.385506699	4.19E-11	0.12783969	0.034751989	0.589297623	6.43E-27	0.362687722	6.55E-10	0.239355247	6.47E-05	0.261613819	1.19E-05	0.172363166	0.004286816	-0.101967643	0.092678107
AGBL2	brown	0.235904779	8.30E-05	-0.235904779	8.30E-05	-0.266615313	7.97E-06	0.176883833	0.003364105	0.853790771	8.50E-79	0.456149159	1.96E-15	0.270521407	5.79E-06	0.278582314	2.94E-06	0.202799111	0.000750299	-0.077229955	0.203339744
GIPR	brown	0.274590216	4.13E-06	-0.274590216	4.13E-06	-0.413157472	1.11E-12	0.299633493	4.55E-07	0.454969154	2.36E-15	0.283170684	1.98E-06	0.210368783	0.000466741	0.204024523	0.00069559	0.012393749	0.838473406	-0.06197231	0.307617853
MUC5B	brown	0.2146986	0.000353077	-0.2146986	0.000353077	-0.219978057	0.000249351	0.272644426	4.85E-06	0.280386667	2.52E-06	0.050874411	0.402441611	0.021210442	0.727175471	0.087329848	0.150134701	0.04337051	0.475445954	-0.196159107	0.00112233
AC107464.2	brown	0.271762198	5.22E-06	-0.271762198	5.22E-06	-0.345374992	4.58E-09	0.02637478	0.664390969	0.509127816	2.08E-19	0.259797622	1.38E-05	0.388333517	2.94E-11	0.280500032	2.50E-06	0.1284548	0.033881458	-0.031852012	0.600278686
DNAH6	brown	0.259699409	1.39E-05	-0.259699409	1.39E-05	-0.317863666	7.97E-08	0.147783121	0.014525093	0.867620598	3.25E-84	0.643608663	2.52E-33	0.291217961	9.77E-07	0.362274066	6.87E-10	0.35573206	1.45E-09	-0.097276992	0.108777905
PIP	brown	0.256728824	1.75E-05	-0.256728824	1.75E-05	-0.235501777	8.54E-05	0.08591366	0.1568833	0.427641751	1.45E-13	0.065318026	0.282183255	0.206692677	0.000588982	0.169568308	0.004965787	0.187759257	0.001834376	-0.121212448	0.045397503
C5orf49	brown	0.350451159	2.62E-09	-0.350451159	2.62E-09	-0.413115312	1.12E-12	0.103396446	0.088171334	0.8618036	7.29E-82	0.228268349	0.000142	0.298648382	4.98E-07	0.335597304	1.31E-08	0.266692989	7.92E-06	-0.156575118	0.00956485
LINC02345	brown	0.21956093	0.000256376	-0.21956093	0.000256376	-0.216885149	0.000306016	-0.041792702	0.491666386	0.524450475	1.08E-20	0.20031429	0.000873631	0.431443741	8.37E-14	0.202097046	0.000783407	0.337145956	1.11E-08	-0.240833538	5.81E-05
AL645924.1	brown	0.265684666	8.59E-06	-0.265684666	8.59E-06	-0.324318396	4.18E-08	0.140635687	0.020094132	0.87711485	2.67E-88	0.363969222	5.64E-10	0.258476617	1.53E-05	0.305621269	2.60E-07	0.195891511	0.001140388	-0.091109396	0.133202599
AP001207.3	brown	0.243657578	4.72E-05	-0.243657578	4.72E-05	-0.351714937	2.28E-09	-0.056004606	0.35661946	0.458265645	1.40E-15	0.235283234	8.68E-05	0.184244939	0.002239627	0.15638092	0.009655678	0.120674976	0.046369467	-0.017380778	0.774968891
CFAP73	brown	0.326564191	3.33E-08	-0.326564191	3.33E-08	-0.367905791	3.56E-10	0.23094539	0.000117869	0.947771155	1.65E-136	0.223567769	0.000195901	0.339698283	8.45E-09	0.366666082	4.12E-10	0.244090071	4.57E-05	-0.180898046	0.002699788
EFHC1	brown	0.216539	0.000313055	-0.216539	0.000313055	-0.208724663	0.00051817	0.18235496	0.002489836	0.747826368	3.97E-50	0.526049425	7.86E-21	0.185942117	0.002034701	0.289412884	1.15E-06	0.248478687	3.30E-05	-0.009491832	0.875942597
DES	brown	0.362211239	6.92E-10	-0.362211239	6.92E-10	-0.426480245	1.72E-13	0.172771802	0.004194889	0.575190479	1.91E-25	0.228733795	0.000137497	0.443743483	1.34E-14	0.735167386	1.15E-47	0.513133519	9.72E-20	-0.17018378	0.004808467
CCDC89	brown	0.206607868	0.000592124	-0.206607868	0.000592124	-0.189230405	0.001685579	0.142458487	0.018521514	0.793744264	1.87E-60	0.166988945	0.00567664	0.255696669	1.90E-05	0.313789779	1.19E-07	0.30718662	2.24E-07	-0.125673422	0.037970568
CASC1	brown	0.308746646	1.93E-07	-0.308746646	1.93E-07	-0.370055243	2.76E-10	0.109184953	0.071680459	0.888657659	9.49E-94	0.373903028	1.74E-10	0.269908797	6.09E-06	0.310351636	1.66E-07	0.279940564	2.62E-06	-0.172660078	0.004219844
WDR38	brown	0.286228918	1.52E-06	-0.286228918	1.52E-06	-0.326617663	3.31E-08	0.161022374	0.007682001	0.921493324	2.59E-113	0.119198304	0.049129942	0.30550604	2.63E-07	0.330083584	2.32E-08	0.229344205	0.000131794	-0.179169751	0.002969635
JHY	brown	0.306296747	2.44E-07	-0.306296747	2.44E-07	-0.24675316	3.75E-05	0.094925066	0.117639611	0.494151223	3.25E-18	0.392266796	1.78E-11	0.360122561	8.80E-10	0.322006136	5.28E-08	0.443684581	1.35E-14	-0.208891946	0.000512707
CCDC187	brown	0.135905775	0.024725947	-0.135905775	0.024725947	-0.205300685	0.000642552	0.208552179	0.000523859	0.722230305	2.72E-45	0.174354488	0.003855396	0.151601764	0.012145419	0.197330452	0.001046334	0.078868458	0.193886939	-0.024047076	0.69243185
SOBP	brown	0.197641286	0.001026978	-0.197641286	0.001026978	-0.012987592	0.830847597	0.044464649	0.464371522	0.315795544	9.77E-08	0.353935123	1.78E-09	0.088253057	0.145855341	0.325068495	3.88E-08	0.373192663	1.90E-10	-0.217688336	0.000290248
SPAG8	brown	0.298678638	4.97E-07	-0.298678638	4.97E-07	-0.351830098	2.25E-09	0.123171009	0.041998948	0.924903396	7.99E-116	0.369678064	2.89E-10	0.330648512	2.19E-08	0.339916349	8.26E-09	0.244463484	4.45E-05	-0.178680843	0.003050291
AP000866.4	brown	0.331316151	2.04E-08	-0.331316151	2.04E-08	-0.413196871	1.11E-12	0.119797581	0.047993556	0.361259318	7.72E-10	0.250186134	2.90E-05	0.22057222	0.000239654	0.304303432	2.94E-07	0.20678173	0.0005857	-0.107617196	0.075876792
TTC29	brown	0.259712503	1.38E-05	-0.259712503	1.38E-05	-0.303596863	3.15E-07	0.146747038	0.015237473	0.944058548	1.41E-132	0.280646893	2.47E-06	0.316993967	8.69E-08	0.34190009	6.68E-09	0.288865893	1.20E-06	-0.162896661	0.006992872
CAPSL	brown	0.323959329	4.34E-08	-0.323959329	4.34E-08	-0.342963568	5.95E-09	0.154999703	0.010324031	0.929019772	5.12E-119	0.197904495	0.001010846	0.303016141	3.32E-07	0.31720033	8.51E-08	0.272988825	4.72E-06	-0.22578653	0.000168436
USP2	brown	0.17832261	0.003110645	-0.17832261	0.003110645	-0.152864406	0.01143795	-0.080147523	0.186733846	0.559255979	7.27E-24	0.14599737	0.015771823	0.119529737	0.048498714	0.203168778	0.00073339	0.220373789	0.000242853	-0.106549759	0.078846395
BX293535.1	brown	0.163502854	0.006782115	-0.163502854	0.006782115	-0.133367538	0.027571195	0.355857382	1.43E-09	0.429744518	1.07E-13	0.233930795	9.55E-05	0.130674961	0.030891976	0.24137582	5.59E-05	0.031685658	0.602184479	-0.049251531	0.417637383
LRRC18	brown	0.293734196	7.80E-07	-0.293734196	7.80E-07	-0.35865973	1.04E-09	0.199285879	0.000929941	0.921877884	1.37E-113	0.491415973	5.29E-18	0.375652287	1.41E-10	0.481761871	2.86E-17	0.381389348	6.99E-11	-0.184689461	0.002184209
OR7E47P	brown	0.259175752	1.44E-05	-0.259175752	1.44E-05	-0.39037998	2.27E-11	0.005460035	0.928445111	0.569482845	7.20E-25	0.133741325	0.027135329	0.459103395	1.22E-15	0.546715986	1.11E-22	0.622306267	1.16E-30	-0.084920992	0.161748322
C9orf116	brown	0.18007475	0.002825424	-0.18007475	0.002825424	-0.177415476	0.003268348	0.047841707	0.431107077	0.762259996	4.04E-53	-0.006215574	0.918575786	0.166045022	0.005958772	0.116740771	0.054027495	0.039745889	0.513140756	-0.129593479	0.032318831
LRRC23	brown	0.16151855	0.007493915	-0.16151855	0.007493915	-0.238899823	6.69E-05	0.079942085	0.187869488	0.731657822	5.23E-47	-0.071359803	0.239936255	0.123291971	0.041796267	0.136242416	0.024368281	0.046130903	0.447784066	-0.063989715	0.292106209
SPATA18	brown	0.557876445	9.87E-24	-0.557876445	9.87E-24	-0.621157169	1.59E-30	0.417592348	6.03E-13	0.813826684	7.71E-66	0.528624103	4.70E-21	0.363316616	6.09E-10	0.490453179	6.28E-18	0.42948722	1.11E-13	-0.361918073	7.16E-10
CRISP2	brown	0.126765943	0.036317139	-0.126765943	0.036317139	-0.08751029	0.149290897	0.154557064	0.010546716	0.534937821	1.31E-21	0.083347194	0.169692287	0.118893498	0.049716497	0.234739824	9.02E-05	0.140296004	0.020399666	0.021087645	0.728692799
SCARA3	brown	0.365209952	4.88E-10	-0.365209952	4.88E-10	-0.287052078	1.41E-06	0.198055097	0.001001721	0.385770275	4.06E-11	0.190065736	0.001606089	0.250964338	2.73E-05	0.529391573	4.03E-21	0.485645784	1.46E-17	-0.237679238	7.31E-05
SPOCK3	brown	0.147426398	0.014766998	-0.147426398	0.014766998	-0.015202271	0.802552816	0.046271675	0.446398192	0.25478502	2.04E-05	0.098948901	0.102804165	-0.018806119	0.757070745	0.069295126	0.25384411	0.252945315	2.35E-05	-0.061132765	0.314229948
CDHR3	brown	0.249439513	3.06E-05	-0.249439513	3.06E-05	-0.279753228	2.66E-06	0.205329407	0.000641403	0.873264704	1.33E-86	0.293117799	8.24E-07	0.231905057	0.000110198	0.360348935	8.57E-10	0.216892229	0.000305873	-0.099642654	0.100402865
CABCOCO1	brown	0.427430825	1.50E-13	-0.427430825	1.50E-13	-0.462413472	7.20E-16	0.141836407	0.019045733	0.850832746	1.04E-77	0.321141492	5.76E-08	0.335384637	1.34E-08	0.436965259	3.71E-14	0.44588291	9.68E-15	-0.234322985	9.29E-05
HHATL	brown	0.176075122	0.003514643	-0.176075122	0.003514643	-0.311393806	1.50E-07	-0.031255353	0.607126662	0.272744198	4.81E-06	0.057468915	0.344165192	0.112781069	0.06276678	0.061915918	0.308059096	0.012086807	0.842420957	-0.258226413	1.56E-05
DTHD1	brown	0.241906103	5.37E-05	-0.241906103	5.37E-05	-0.312747217	1.32E-07	0.1638764	0.006655088	0.88790506	2.24E-93	0.557494741	1.07E-23	0.430402499	9.74E-14	0.439816569	2.43E-14	0.390837458	2.14E-11	-0.140079312	0.020596672
DNAH10	brown	0.210519574	0.000462269	-0.210519574	0.000462269	-0.284393613	1.78E-06	0.107307997	0.076727494	0.825633573	2.55E-69	0.32869894	2.68E-08	0.221661872	0.000222779	0.323731468	4.44E-08	0.261295925	1.22E-05	-0.095063858	0.117101486
SLAMF9	brown	-0.207734958	0.000551611	0.207734958	0.000551611	0.273909019	4.37E-06	-0.115534055	0.056576808	-0.234744506	9.02E-05	-0.284368319	1.79E-06	-0.215075145	0.00034452	-0.23057905	0.000120927	-0.112751557	0.062836037	0.077111826	0.204033924
CHST9	brown	0.246241646	3.90E-05	-0.246241646	3.90E-05	-0.222474518	0.000210923	0.139866364	0.020791879	0.859004468	9.02E-81	0.296307588	6.17E-07	0.272982531	4.72E-06	0.312374462	1.36E-07	0.302519615	3.48E-07	-0.198727433	0.000961902
CNGA4	brown	0.235954273	8.27E-05	-0.235954273	8.27E-05	-0.289476956	1.14E-06	0.176704671	0.003396942	0.890870507	7.31E-95	0.141414517	0.019408553	0.282121759	2.17E-06	0.351472444	2.34E-09	0.218231928	0.000280009	-0.141140931	0.01964703
CCDC96	brown	0.266102397	8.30E-06	-0.266102397	8.30E-06	-0.284981919	1.70E-06	0.169659891	0.004942088	0.770293512	7.02E-55	0.044339888	0.465627046	0.160034325	0.008069119	0.187824295	0.001827552	0.092834981	0.125978695	-0.137771342	0.022799434
DNAH9	brown	0.265053514	9.04E-06	-0.265053514	9.04E-06	-0.320479234	6.15E-08	0.170769969	0.004662818	0.945857922	1.89E-134	0.322476961	5.04E-08	0.292947317	8.37E-07	0.395255445	1.21E-11	0.319026578	7.11E-08	-0.166707232	0.005759561
ENKUR	brown	0.291511719	9.52E-07	-0.291511719	9.52E-07	-0.32714517	3.14E-08	0.210287763	0.00046916	0.930559452	2.92E-120	0.354330677	1.70E-09	0.318588246	7.42E-08	0.335263224	1.35E-08	0.298547224	5.03E-07	-0.182715092	0.002440283
KNDC1	brown	0.253335334	2.28E-05	-0.253335334	2.28E-05	-0.414664361	9.06E-13	0.045276722	0.45624523	0.408830214	2.01E-12	0.049405229	0.416183989	0.180995761	0.002685219	0.217898366	0.000286251	0.078683826	0.194935787	-0.134162628	0.026651157
PTPRN2	brown	0.221473416	0.000225616	-0.221473416	0.000225616	-0.24029323	6.05E-05	0.53700004	8.55E-22	0.313680499	1.20E-07	0.123605094	0.041275424	0.218199041	0.000280618	0.335636803	1.30E-08	0.168123151	0.005353521	-0.163661372	0.006727948
FHAD1	brown	0.231428893	0.000113944	-0.231428893	0.000113944	-0.256617852	1.77E-05	0.21489913	0.000348495	0.866962398	6.08E-84	0.418274996	5.49E-13	0.354333757	1.70E-09	0.350722396	2.54E-09	0.325473786	3.72E-08	-0.166422978	0.005844329
IL20RA	brown	0.251967759	2.53E-05	-0.251967759	2.53E-05	-0.178654046	0.003054768	0.409221629	1.91E-12	0.286179062	1.53E-06	0.060552947	0.318850352	0.074850887	0.217652252	0.223164156	0.000201326	0.232102473	0.000108679	-0.210455647	0.00046416
RSPH9	brown	0.19187855	0.001445254	-0.19187855	0.001445254	-0.242165747	5.27E-05	0.122841295	0.042555616	0.876639851	4.36E-88	0.203071137	0.000737822	0.164785343	0.006354836	0.249033723	3.16E-05	0.169262496	0.005045663	-0.006724668	0.911932606
AP003717.1	brown	0.187422188	0.001870115	-0.187422188	0.001870115	-0.351892328	2.23E-09	0.038077985	0.530992278	0.443961468	1.30E-14	0.474207964	1.03E-16	0.256705253	1.75E-05	0.139215253	0.021398727	0.188477258	0.001760317	0.014774934	0.807993692
SLC5A1	brown	0.318502868	7.49E-08	-0.318502868	7.49E-08	-0.193790176	0.001291755	0.331562745	1.99E-08	0.260730024	1.28E-05	0.213987257	0.000369783	0.086783383	0.152712219	0.15189554	0.011977458	0.220683952	0.000237871	-0.270933334	5.59E-06
LRRIQ1	brown	0.199370639	0.000925177	-0.199370639	0.000925177	-0.198364984	0.000983183	0.088406364	0.145153795	0.843891097	2.98E-75	0.521660622	1.87E-20	0.255360005	1.95E-05	0.2833236	1.96E-06	0.316525855	9.10E-08	-0.127004874	0.035963786
CYP4F29P	brown	0.174465933	0.003832453	-0.174465933	0.003832453	-0.208774041	0.000516552	0.050799082	0.403139568	0.348152632	3.38E-09	0.290330405	1.06E-06	0.206830584	0.000583907	0.195821798	0.001145137	0.11890265	0.0496988	0.013556054	0.823562517
ACKR1	brown	0.415647809	7.90E-13	-0.415647809	7.90E-13	-0.487393936	1.08E-17	0.195943638	0.00113685	0.483822777	2.00E-17	0.147613166	0.014639907	0.65030562	3.31E-34	0.748858444	2.46E-50	0.463104024	6.44E-16	-0.256503829	1.78E-05
RSPH4A	brown	0.274430592	4.18E-06	-0.274430592	4.18E-06	-0.319430308	6.83E-08	0.153900633	0.010884781	0.926700196	3.40E-117	0.331367181	2.03E-08	0.323738621	4.44E-08	0.401500233	5.36E-12	0.333680394	1.60E-08	-0.136585014	0.024008873
C6orf118	brown	0.303832819	3.08E-07	-0.303832819	3.08E-07	-0.336151668	1.23E-08	0.161676235	0.007435007	0.970290543	4.83E-169	0.301915663	3.68E-07	0.307093524	2.26E-07	0.368307603	3.39E-10	0.290287552	1.06E-06	-0.198306247	0.000986673
DCDC2	brown	0.235963667	8.26E-05	-0.235963667	8.26E-05	-0.073710585	0.22476202	0.406379213	2.80E-12	0.289530928	1.14E-06	0.266466383	8.06E-06	-0.020406254	0.737131391	0.236064382	8.21E-05	0.094982763	0.117415674	-0.151951825	0.011945513
ECT2L	brown	0.249942022	2.95E-05	-0.249942022	2.95E-05	-0.296379827	6.13E-07	0.182251953	0.002504178	0.928979699	5.51E-119	0.438189855	3.09E-14	0.304588901	2.87E-07	0.379079261	9.29E-11	0.334508206	1.46E-08	-0.141198169	0.019596928
TEKT2	brown	0.31374572	1.19E-07	-0.31374572	1.19E-07	-0.304695121	2.84E-07	0.083628631	0.168250737	0.860534487	2.30E-81	0.176682529	0.003401021	0.215260067	0.000340389	0.258852651	1.48E-05	0.188826828	0.001725259	-0.170305791	0.004777819
HEY2	brown	0.184024919	0.002267527	-0.184024919	0.002267527	-0.048142643	0.428211036	0.003567044	0.95321735	0.314416843	1.12E-07	0.110592929	0.068074823	0.064037203	0.291747493	0.280078039	2.59E-06	0.326794801	3.25E-08	-0.189095175	0.001698781
DUOX1	brown	0.370821541	2.52E-10	-0.370821541	2.52E-10	-0.52291313	1.46E-20	0.339194863	8.92E-09	0.535210335	1.23E-21	0.373599508	1.81E-10	0.387300402	3.35E-11	0.647260436	8.38E-34	0.28901972	1.19E-06	-0.151740194	0.012066017
MLF1	brown	-0.264128789	9.74E-06	0.264128789	9.74E-06	0.276458545	3.53E-06	-0.225835793	0.000167869	0.241368634	5.59E-05	-0.03217147	0.596626537	-0.136688218	0.023901505	-0.217164018	0.000300453	-0.118739751	0.050014569	0.138299895	0.022277766
DRC3	brown	0.265736982	8.55E-06	-0.265736982	8.55E-06	-0.351924596	2.22E-09	0.15603831	0.009817783	0.936338021	3.35E-125	0.363275425	6.12E-10	0.288369044	1.26E-06	0.396922145	9.76E-12	0.248280578	3.35E-05	-0.085638212	0.158222063
ZNF204P	brown	0.456727183	1.79E-15	-0.456727183	1.79E-15	-0.505661795	3.97E-19	0.114053778	0.059839211	0.424466737	2.29E-13	0.425374856	2.01E-13	0.238977665	6.65E-05	0.297974548	5.30E-07	0.240528368	5.94E-05	-0.223968932	0.000190644
CAPN13	brown	0.323765831	4.42E-08	-0.323765831	4.42E-08	-0.266609637	7.97E-06	0.08568089	0.158014071	0.289189627	1.17E-06	0.169826088	0.004899341	0.140575654	0.020147839	0.105155164	0.082867069	0.211707854	0.000428398	-0.267652622	7.32E-06
SRGAP3-AS2	brown	0.284954167	1.70E-06	-0.284954167	1.70E-06	-0.349695777	2.85E-09	0.219197201	0.000262652	0.922144096	8.77E-114	0.302288131	3.56E-07	0.3227435	4.90E-08	0.392090654	1.82E-11	0.29652369	6.05E-07	-0.184054977	0.002263697
ANKRD66	brown	0.26186831	1.17E-05	-0.26186831	1.17E-05	-0.321654414	5.47E-08	0.153892184	0.010889194	0.952318449	9.82E-142	0.238139873	7.07E-05	0.307639023	2.15E-07	0.359947413	8.98E-10	0.285116051	1.68E-06	-0.153003383	0.011362348
PIFO	brown	0.317279569	8.45E-08	-0.317279569	8.45E-08	-0.431338134	8.50E-14	0.071317811	0.24021369	0.775434822	4.81E-56	0.244622374	4.40E-05	0.280779691	2.44E-06	0.352605994	2.06E-09	0.276858257	3.41E-06	-0.064607281	0.287464136
TMEM231	brown	0.368705184	3.24E-10	-0.368705184	3.24E-10	-0.362438874	6.74E-10	0.102343966	0.091473628	0.815642391	2.34E-66	0.277343737	3.27E-06	0.285467804	1.63E-06	0.331514982	2.00E-08	0.331432209	2.02E-08	-0.261665971	1.19E-05
DNAH12	brown	0.23926624	6.51E-05	-0.23926624	6.51E-05	-0.269817723	6.13E-06	0.168078073	0.005366041	0.858997847	9.08E-81	0.498436901	1.50E-18	0.263579586	1.02E-05	0.303013914	3.32E-07	0.254125022	2.14E-05	-0.144575449	0.016830508
SORBS2	brown	0.379627414	8.69E-11	-0.379627414	8.69E-11	-0.329023995	2.59E-08	0.325935384	3.55E-08	0.358480134	1.06E-09	0.398060637	8.42E-12	0.068299279	0.260747964	0.339614258	8.53E-09	0.324699984	4.02E-08	-0.172604963	0.004232204
ALDH3A1	brown	0.200210232	0.000879182	-0.200210232	0.000879182	-0.209313753	0.000499168	0.322159721	5.20E-08	0.309408442	1.81E-07	0.068953871	0.256195519	0.066833351	0.271143888	0.193999334	0.001275901	0.079227268	0.191860429	-0.121808143	0.044340259
MS4A8	brown	0.327933843	2.90E-08	-0.327933843	2.90E-08	-0.33417461	1.52E-08	0.321403483	5.61E-08	0.804340796	3.22E-63	0.212686702	0.000402243	0.314462272	1.11E-07	0.33451655	1.46E-08	0.244301035	4.50E-05	-0.256321975	1.81E-05
AK8	brown	0.251568188	2.61E-05	-0.251568188	2.61E-05	-0.335545647	1.31E-08	0.105674721	0.081350272	0.80046792	3.45E-62	0.16490864	0.006315055	0.261084434	1.24E-05	0.274176479	4.27E-06	0.164758584	0.006363499	-0.07624336	0.209190143
CFAP53	brown	0.237722797	7.28E-05	-0.237722797	7.28E-05	-0.31300244	1.28E-07	0.127301558	0.035529086	0.918298198	4.62E-111	0.195093693	0.001195826	0.280270983	2.55E-06	0.324900648	3.94E-08	0.207881199	0.000546547	-0.116612816	0.054293213
TMEM212	brown	0.270036159	6.02E-06	-0.270036159	6.02E-06	-0.30564811	2.59E-07	0.161426913	0.007528339	0.94750733	3.21E-136	0.297125503	5.73E-07	0.302639066	3.44E-07	0.368226631	3.43E-10	0.289931956	1.10E-06	-0.148822014	0.013840272
CCDC60	brown	0.289060311	1.18E-06	-0.289060311	1.18E-06	-0.343596715	5.56E-09	0.17273593	0.004202887	0.914368936	2.04E-108	0.386310197	3.79E-11	0.288944588	1.20E-06	0.324969705	3.92E-08	0.268394481	6.89E-06	-0.167493944	0.005530672
CFAP52	brown	0.272356627	4.97E-06	-0.272356627	4.97E-06	-0.338950139	9.16E-09	0.186662487	0.001953011	0.967626428	4.56E-164	0.284606225	1.75E-06	0.29962509	4.55E-07	0.3734772	1.83E-10	0.259130871	1.45E-05	-0.12461538	0.039632063
AL645933.3	brown	0.279251035	2.78E-06	-0.279251035	2.78E-06	-0.319676665	6.66E-08	0.165407811	0.006156269	0.295845617	6.44E-07	0.278439903	2.98E-06	0.291325684	9.68E-07	0.296204587	6.23E-07	0.252251134	2.47E-05	-0.131521463	0.029812992
SAA4	brown	0.13798277	0.022589507	-0.13798277	0.022589507	-0.056723394	0.35047112	0.053862318	0.375341807	0.271755995	5.22E-06	0.038179573	0.529896096	0.254338659	2.11E-05	0.026408503	0.663988021	0.075523445	0.213535023	-0.195971986	0.00113493
SPAG17	brown	0.225594677	0.00017066	-0.225594677	0.00017066	-0.261898854	1.16E-05	0.07130002	0.240331297	0.711123333	2.33E-43	0.53170884	2.52E-21	0.205205	0.000646396	0.227920835	0.000145452	0.269288491	6.40E-06	-0.049794741	0.41251401
ARMC3	brown	0.207138142	0.000572732	-0.207138142	0.000572732	-0.252034659	2.52E-05	0.052533528	0.387252449	0.858222499	1.80E-80	0.408107902	2.22E-12	0.240391885	6.00E-05	0.268516191	6.82E-06	0.293187009	8.19E-07	-0.088367562	0.145331116
DYNLRB2	brown	0.339005469	9.10E-09	-0.339005469	9.10E-09	-0.409194109	1.91E-12	0.190134463	0.001599705	0.945468803	4.87E-134	0.31217588	1.39E-07	0.350297567	2.67E-09	0.37737159	1.14E-10	0.290033054	1.09E-06	-0.215821254	0.000328132
CCDC33	brown	0.235135349	8.77E-05	-0.235135349	8.77E-05	-0.295527499	6.63E-07	0.152780513	0.011483802	0.915345057	4.62E-109	0.175450279	0.003635102	0.264357922	9.56E-06	0.294339966	7.38E-07	0.223269709	0.000199894	-0.144482753	0.016901629
C22orf15	brown	0.268329574	6.93E-06	-0.268329574	6.93E-06	-0.310210858	1.68E-07	0.143245053	0.017876694	0.940108778	1.11E-128	0.217560231	0.000292711	0.298965078	4.84E-07	0.353767552	1.81E-09	0.250156217	2.90E-05	-0.153598512	0.011043567
MAPK15	brown	0.147503993	0.01471408	-0.147503993	0.01471408	-0.220064571	0.000247917	-0.035202267	0.562489554	0.535167782	1.25E-21	0.141860548	0.019025151	0.179315683	0.002945938	0.098370702	0.104840009	-0.035962139	0.55408025	0.101310503	0.094811723
PZP	brown	0.188303431	0.001777991	-0.188303431	0.001777991	-0.251566917	2.61E-05	0.16900301	0.005114343	0.745761331	1.02E-49	0.735481311	1.00E-47	0.305357395	2.67E-07	0.372840413	1.98E-10	0.372843309	1.98E-10	-0.118392948	0.050692395
CORO2B	brown	0.393883517	1.45E-11	-0.393883517	1.45E-11	-0.443680331	1.35E-14	0.179582964	0.002902981	0.612235013	1.79E-29	0.21450526	0.000357547	0.389397374	2.57E-11	0.689812814	6.79E-40	0.587758227	9.38E-27	-0.284907325	1.71E-06
C4orf47	brown	0.162337558	0.007192423	-0.162337558	0.007192423	-0.157386334	0.009193583	-0.031776182	0.601147073	0.697725817	3.81E-41	0.333132683	1.69E-08	0.21064544	0.000458567	0.107533428	0.076106504	0.211946259	0.000421886	-0.083763234	0.167564523
C11orf88	brown	0.294226066	7.46E-07	-0.294226066	7.46E-07	-0.352598248	2.06E-09	0.194200587	0.001260816	0.954527882	1.84E-144	0.240650463	5.89E-05	0.315954856	9.62E-08	0.373288312	1.88E-10	0.292145327	8.99E-07	-0.18948235	0.001661233
PACRG	brown	0.342447538	6.29E-09	-0.342447538	6.29E-09	-0.364763284	5.14E-10	0.230199399	0.000124175	0.944771965	2.59E-133	0.286142868	1.53E-06	0.290994364	9.97E-07	0.385872178	4.00E-11	0.314930154	1.06E-07	-0.247496433	3.55E-05
FAM229B	brown	0.27626809	3.58E-06	-0.27626809	3.58E-06	-0.232152196	0.000108299	0.036210913	0.551340491	0.597812456	7.65E-28	0.12284131	0.042555591	0.24262184	5.10E-05	0.260773693	1.27E-05	0.375890745	1.37E-10	-0.289277186	1.16E-06
IL5RA	brown	0.303819567	3.08E-07	-0.303819567	3.08E-07	-0.366200496	4.35E-10	0.184393482	0.002220967	0.931758199	2.99E-121	0.421025304	3.73E-13	0.40280377	4.51E-12	0.448700872	6.27E-15	0.416988727	6.56E-13	-0.191598351	0.001469108
TSPAN19	brown	0.259170039	1.45E-05	-0.259170039	1.45E-05	-0.274437044	4.18E-06	0.173316348	0.004075153	0.898157013	1.05E-98	0.218458817	0.000275835	0.306421482	2.41E-07	0.331426232	2.02E-08	0.241251994	5.64E-05	-0.167144984	0.005631173
SYBU	brown	0.197767334	0.001019224	-0.197767334	0.001019224	-0.296197083	6.23E-07	0.050631005	0.404699482	0.273020553	4.70E-06	0.234232749	9.35E-05	0.085687871	0.157980069	0.219714286	0.000253772	0.078255516	0.197384825	-0.096868266	0.110279041
PLEKHA4	brown	0.312917924	1.29E-07	-0.312917924	1.29E-07	-0.301468109	3.84E-07	0.106628205	0.078625004	0.248672766	3.25E-05	-0.071797791	0.237055947	0.277293033	3.28E-06	0.27287368	4.76E-06	0.295180863	6.84E-07	-0.247041357	3.67E-05
DNAAF1	brown	0.259118298	1.45E-05	-0.259118298	1.45E-05	-0.325215324	3.82E-08	0.121329265	0.045188526	0.939871844	1.86E-128	0.343503482	5.61E-09	0.311161837	1.53E-07	0.376519214	1.27E-10	0.247955559	3.43E-05	-0.075168969	0.215698013
CYP4X1	brown	0.512011178	1.20E-19	-0.512011178	1.20E-19	-0.585134546	1.78E-26	0.079819171	0.188551366	0.521369782	1.98E-20	0.376867229	1.22E-10	0.368214984	3.43E-10	0.332352854	1.83E-08	0.357710444	1.16E-09	-0.421516458	3.48E-13
WDR78	brown	0.234122683	9.42E-05	-0.234122683	9.42E-05	-0.299377986	4.66E-07	0.171590469	0.00446562	0.850607723	1.25E-77	0.530382703	3.30E-21	0.304492147	2.89E-07	0.332514186	1.80E-08	0.361024955	7.93E-10	-0.102185643	0.091978831
GAS2L2	brown	0.356592124	1.32E-09	-0.356592124	1.32E-09	-0.45312396	3.15E-15	0.131940883	0.029290429	0.830016506	1.12E-70	0.207507966	0.000559558	0.304114338	3.00E-07	0.319606498	6.71E-08	0.19474525	0.001220807	-0.254847789	2.03E-05
C7orf57	brown	0.292470067	8.74E-07	-0.292470067	8.74E-07	-0.322509268	5.02E-08	0.048120574	0.428423032	0.73014589	9.96E-47	0.376929449	1.21E-10	0.290648668	1.03E-06	0.238985476	6.65E-05	0.319856501	6.54E-08	-0.125194764	0.038714786
ELN-AS1	brown	0.450812564	4.52E-15	-0.450812564	4.52E-15	-0.59548879	1.38E-27	0.288978002	1.19E-06	0.690749131	4.85E-40	0.223718614	0.000193908	0.295683831	6.53E-07	0.379481566	8.84E-11	0.277154349	3.32E-06	-0.248816661	3.21E-05
LRRC4	brown	0.286136076	1.53E-06	-0.286136076	1.53E-06	-0.31670119	8.94E-08	0.151010589	0.012489714	0.487235258	1.11E-17	0.353680736	1.83E-09	0.176696231	0.003398496	0.279930666	2.62E-06	0.30185551	3.70E-07	-0.204696227	0.000667189
CFAP77	brown	0.268376343	6.90E-06	-0.268376343	6.90E-06	-0.343833685	5.42E-09	0.185915106	0.002037823	0.942543361	4.74E-131	0.184675698	0.002185906	0.312491216	1.35E-07	0.358196481	1.10E-09	0.261987379	1.16E-05	-0.186189682	0.002006282
DRC7	brown	0.260671835	1.28E-05	-0.260671835	1.28E-05	-0.301786617	3.73E-07	0.171114349	0.004579115	0.940324396	6.90E-129	0.203236255	0.000730342	0.283211328	1.98E-06	0.320553958	6.10E-08	0.230979171	0.000117591	-0.130532376	0.031076963
AC009093.3	brown	0.322716957	4.92E-08	-0.322716957	4.92E-08	-0.479279622	4.38E-17	0.256767024	1.74E-05	0.516685	4.92E-20	0.290470937	1.04E-06	0.402997399	4.39E-12	0.614763128	9.09E-30	0.348462706	3.27E-09	-0.233741704	9.68E-05
FAM183A	brown	0.22737899	0.000150991	-0.22737899	0.000150991	-0.307741394	2.13E-07	0.150872773	0.012571202	0.816679635	1.17E-66	0.091989769	0.129478192	0.237373902	7.47E-05	0.227597399	0.000148735	0.164809407	0.006347054	-0.057993023	0.339775451
VWA3B	brown	0.252812789	2.37E-05	-0.252812789	2.37E-05	-0.312242637	1.38E-07	0.225787475	0.000168425	0.949927062	6.32E-139	0.30774054	2.13E-07	0.280151282	2.57E-06	0.359348762	9.62E-10	0.288264493	1.27E-06	-0.132650089	0.028424643
CFAP65	brown	0.262122812	1.14E-05	-0.262122812	1.14E-05	-0.323960731	4.34E-08	0.206362097	0.000601316	0.945908749	1.67E-134	0.210644359	0.000458599	0.271212113	5.47E-06	0.372324455	2.11E-10	0.241640787	5.48E-05	-0.147298912	0.014854302
POU6F2	brown	-0.19395751	0.001279057	0.19395751	0.001279057	0.123590284	0.041299934	-0.128086067	0.034401051	-0.229087994	0.00013416	-0.069960672	0.249301274	-0.20514668	0.000648748	-0.175826967	0.003562044	-0.095344749	0.116018296	0.300183023	4.32E-07
CYP39A1	brown	0.250352746	2.86E-05	-0.250352746	2.86E-05	-0.312941992	1.29E-07	-0.003844151	0.949587665	0.292863061	8.43E-07	0.218697131	0.000271515	0.199189638	0.000935378	0.290982002	9.98E-07	0.347936641	3.46E-09	-0.153826214	0.010923705
AC010255.2	brown	0.304344014	2.93E-07	-0.304344014	2.93E-07	-0.349241358	3.00E-09	0.168923374	0.005135589	0.93175983	2.98E-121	0.371445144	2.34E-10	0.353574148	1.85E-09	0.362579379	6.63E-10	0.357201827	1.23E-09	-0.205074982	0.000651652
DNAI2	brown	0.301471538	3.84E-07	-0.301471538	3.84E-07	-0.348014617	3.43E-09	0.190278111	0.001586435	0.95207186	1.94E-141	0.187188245	0.001895293	0.316803099	8.85E-08	0.377493594	1.13E-10	0.247088136	3.66E-05	-0.169793792	0.004907622
OSBPL6	brown	0.252669466	2.40E-05	-0.252669466	2.40E-05	-0.192594883	0.001385875	0.088287352	0.145698181	0.680165728	2.01E-38	0.382620746	6.01E-11	0.295858681	6.43E-07	0.395524175	1.17E-11	0.336440938	1.19E-08	-0.266359629	8.13E-06
C1orf189	brown	0.270471127	5.81E-06	-0.270471127	5.81E-06	-0.322673004	4.94E-08	0.147113511	0.014982075	0.912947323	1.72E-107	0.23219676	0.00010796	0.31388561	1.18E-07	0.32921067	2.54E-08	0.24088906	5.79E-05	-0.1584914	0.008708426
BBOX1	brown	0.22623115	0.000163384	-0.22623115	0.000163384	-0.091605923	0.131092038	0.008785855	0.88510341	0.271575407	5.30E-06	0.190925268	0.001527892	0.060450739	0.31966938	0.054459717	0.370061154	0.183804465	0.0022958	-0.217555228	0.000292807
EGR3	green	0.292129905	9.01E-07	-0.292129905	9.01E-07	-0.271038054	5.54E-06	0.312318757	1.37E-07	0.276096004	3.63E-06	0.28020809	2.56E-06	0.404341631	3.67E-12	0.497381737	1.82E-18	0.466403576	3.76E-16	-0.23580741	8.36E-05
FOXS1	green	0.301926816	3.68E-07	-0.301926816	3.68E-07	-0.236562427	7.92E-05	0.244188347	4.54E-05	0.087562355	0.149048092	-0.134384453	0.026399225	0.240756467	5.85E-05	0.406018522	2.94E-12	0.338651324	9.45E-09	-0.157370771	0.009200583
FAM178B	green	-0.203511023	0.00071805	0.203511023	0.00071805	0.097182744	0.109122619	-0.211184247	0.000443029	-0.096949862	0.10997807	-0.214759248	0.000351685	-0.042257089	0.486861864	-0.241488006	5.54E-05	-0.18194833	0.002546888	0.109666088	0.070431226
EDNRB	green	0.357102238	1.24E-09	-0.357102238	1.24E-09	-0.458410276	1.37E-15	0.225345593	0.000173589	0.300774158	4.09E-07	0.459453092	1.16E-15	0.419918953	4.36E-13	0.836654621	8.19E-73	0.512064062	1.19E-19	-0.150195224	0.012978668
SOX7	green	0.236393767	8.01E-05	-0.236393767	8.01E-05	-0.247640179	3.51E-05	0.271109323	5.51E-06	0.217097854	0.000301764	0.187750305	0.001835316	0.349304	2.98E-09	0.692105285	2.98E-40	0.381949346	6.53E-11	-0.136314017	0.024292785
LGI3	green	0.283398456	1.95E-06	-0.283398456	1.95E-06	-0.403318047	4.21E-12	0.099342634	0.101435815	0.276778294	3.43E-06	0.11979174	0.048004524	0.335718918	1.29E-08	0.668651249	9.71E-37	0.230880196	0.000118408	-0.152161651	0.011827085
AC145343.1	green	-0.255629287	1.91E-05	0.255629287	1.91E-05	0.096346921	0.112217358	-0.367809879	3.60E-10	-0.145052142	0.016468875	-0.195488452	0.001168093	-0.123567255	0.041338072	-0.283195905	1.98E-06	-0.221713451	0.000222008	0.301998956	3.65E-07
TACC1	green	0.282767434	2.06E-06	-0.282767434	2.06E-06	-0.291376702	9.63E-07	0.201724134	0.000801536	0.311909542	1.43E-07	0.635537552	2.72E-32	0.433261684	6.41E-14	0.652161385	1.87E-34	0.627454247	2.75E-31	-0.154213146	0.010722659
SPARCL1	green	0.367234651	3.85E-10	-0.367234651	3.85E-10	-0.4960016	2.33E-18	0.157070156	0.009336738	0.383935961	5.10E-11	0.363515337	5.95E-10	0.610782894	2.64E-29	0.82594383	2.05E-69	0.783950484	4.83E-58	-0.198080263	0.001000204
CYYR1	green	0.331502026	2.00E-08	-0.331502026	2.00E-08	-0.386472585	3.71E-11	0.166966006	0.005683352	0.312193917	1.39E-07	0.378948429	9.44E-11	0.523771885	1.23E-20	0.862633443	3.42E-82	0.708675724	6.05E-43	-0.234046143	9.47E-05
KISS1R	green	-0.158777091	0.00858676	0.158777091	0.00858676	0.174927369	0.003738765	-0.26087715	1.26E-05	-0.164083441	0.006585602	-0.178091469	0.003150159	-0.229662349	0.00012891	-0.267128315	7.64E-06	-0.190987044	0.001522408	0.182485617	0.002471753
FABP4	green	0.216656828	0.000310642	-0.216656828	0.000310642	-0.325256366	3.80E-08	0.021726404	0.72081173	0.229890739	0.000126876	0.177686853	0.003220426	0.371388277	2.35E-10	0.65736888	3.68E-35	0.351788809	2.26E-09	-0.141651465	0.019204048
ENG	green	0.301935072	3.67E-07	-0.301935072	3.67E-07	-0.356921564	1.27E-09	-0.114697893	0.058401052	0.113344099	0.061457449	-0.177785248	0.003203209	0.394822298	1.28E-11	0.473354629	1.19E-16	0.419462716	4.64E-13	-0.256060955	1.84E-05
SOX17	green	0.215121107	0.000343489	-0.215121107	0.000343489	-0.265453511	8.75E-06	0.113580959	0.060913393	0.280220557	2.56E-06	0.21238055	0.000410259	0.343988715	5.33E-09	0.641832949	4.28E-33	0.449640948	5.43E-15	-0.112902648	0.062482122
SOCS2	green	0.292294297	8.87E-07	-0.292294297	8.87E-07	-0.237233119	7.55E-05	0.034808005	0.566876767	0.165932101	0.005993351	0.275733427	3.75E-06	0.287989451	1.30E-06	0.362639466	6.58E-10	0.296276404	6.19E-07	-0.271128722	5.50E-06
HIGD1B	green	0.3306722	2.18E-08	-0.3306722	2.18E-08	-0.505687762	3.95E-19	0.168361867	0.005287655	0.199609599	0.000911865	0.085875856	0.157066529	0.444284964	1.23E-14	0.790530753	1.19E-59	0.370510461	2.61E-10	-0.145065809	0.016458608
TGFBR3	green	0.402761398	4.53E-12	-0.402761398	4.53E-12	-0.361801082	7.25E-10	0.419940843	4.34E-13	0.401489062	5.37E-12	0.569869619	6.58E-25	0.314206317	1.14E-07	0.67303707	2.26E-37	0.556940588	1.21E-23	-0.244651166	4.39E-05
SLC19A3	green	0.177825768	0.003196143	-0.177825768	0.003196143	-0.169062238	0.005098593	0.137400082	0.023172139	0.046884803	0.440390492	0.144020415	0.017260291	0.192572521	0.001387695	0.406052949	2.92E-12	0.14820381	0.014244281	0.021139381	0.728053391
GPD1	green	0.299014216	4.82E-07	-0.299014216	4.82E-07	-0.422715173	2.94E-13	0.330326375	2.26E-08	0.168781357	0.005173674	0.092485477	0.127416786	0.325732907	3.62E-08	0.48420065	1.88E-17	0.217071913	0.00030228	-0.22812425	0.000143422
GPC3	green	0.289676912	1.12E-06	-0.289676912	1.12E-06	-0.201333265	0.000820953	0.041123647	0.498632649	0.309383036	1.82E-07	0.198847016	0.000954974	0.237204279	7.56E-05	0.540545346	4.09E-22	0.468390863	2.72E-16	-0.19151296	0.001476449
CLEC3B	green	0.31770614	8.10E-08	-0.31770614	8.10E-08	-0.497209664	1.87E-18	0.168621915	0.005216734	0.285283524	1.65E-06	0.002195287	0.971198074	0.456641229	1.81E-15	0.77441306	8.24E-56	0.333850545	1.57E-08	-0.137862477	0.02270874
AC120498.2	green	0.272682615	4.84E-06	-0.272682615	4.84E-06	-0.369389475	2.99E-10	0.0044983	0.941023553	0.229252236	0.000132638	0.198819865	0.000956543	0.399813825	6.69E-12	0.463968695	5.59E-16	0.272723376	4.82E-06	-0.150282056	0.012925807
AL109615.3	green	-0.442351256	1.66E-14	0.442351256	1.66E-14	0.358188746	1.10E-09	-0.286150303	1.53E-06	-0.253569098	2.24E-05	-0.180168685	0.002810826	-0.215239607	0.000340844	-0.365252281	4.86E-10	-0.305920594	2.53E-07	0.455658656	2.12E-15
SCN7A	green	0.445533105	1.02E-14	-0.445533105	1.02E-14	-0.596919416	9.59E-28	0.200957618	0.000840022	0.418976815	4.97E-13	0.696131568	6.86E-41	0.502905188	6.62E-19	0.740841709	9.44E-49	0.780482198	3.23E-57	-0.212600776	0.000404478
DKK2	green	0.319285848	6.93E-08	-0.319285848	6.93E-08	-0.258306234	1.55E-05	0.149701612	0.013282788	0.220539052	0.000240186	0.278406654	2.99E-06	0.470650222	1.87E-16	0.639580271	8.33E-33	0.543159061	2.37E-22	-0.290006418	1.09E-06
POU6F2-AS2	green	-0.233176582	0.000100753	0.233176582	0.000100753	0.272415004	4.95E-06	-0.034359583	0.571886381	-0.203881713	0.00070177	-0.194494925	0.001239048	-0.246024796	3.96E-05	-0.283152096	1.99E-06	-0.223773872	0.000193183	0.457045083	1.70E-15
MGAT3	green	0.309660568	1.77E-07	-0.309660568	1.77E-07	-0.290050517	1.08E-06	0.585082187	1.80E-26	0.208328855	0.000531312	0.180777041	0.002717929	0.277397452	3.26E-06	0.54400075	1.98E-22	0.256390519	1.80E-05	-0.129568459	0.032352496
HBEGF	green	0.223439157	0.000197615	-0.223439157	0.000197615	-0.199099167	0.000940516	0.20167501	0.000803953	0.090907207	0.13406949	0.106849904	0.078002044	0.27288935	4.75E-06	0.441028822	2.02E-14	0.325548302	3.69E-08	-0.206869259	0.000582491
CAVIN2	green	0.278403187	2.99E-06	-0.278403187	2.99E-06	-0.555990195	1.50E-23	0.097226561	0.108962251	0.297159808	5.71E-07	0.366190543	4.35E-10	0.463145423	6.39E-16	0.707846919	8.33E-43	0.455441775	2.19E-15	-0.144310331	0.017034619
MIR27A	green	0.176761182	0.003386554	-0.176761182	0.003386554	-0.286739182	1.45E-06	0.018651853	0.759001834	0.23315401	0.000100914	0.310617547	1.62E-07	0.27477937	4.06E-06	0.411919079	1.32E-12	0.306569956	2.38E-07	-0.057495077	0.343945216
FAM83A	green	-0.390303381	2.29E-11	0.390303381	2.29E-11	0.307038249	2.27E-07	-0.252086967	2.51E-05	-0.260588679	1.29E-05	-0.337535039	1.06E-08	-0.206408722	0.000599563	-0.353787998	1.81E-09	-0.248590622	3.27E-05	0.365182871	4.90E-10
CLDN18	green	0.358627875	1.04E-09	-0.358627875	1.04E-09	-0.439674207	2.48E-14	0.627942948	2.40E-31	0.254749928	2.04E-05	0.311786391	1.44E-07	0.326261862	3.43E-08	0.638495688	1.15E-32	0.255970253	1.86E-05	-0.201903112	0.000792787
CPNE8-AS1	green	-0.189294335	0.001679371	0.189294335	0.001679371	0.209995124	0.000477995	-0.009673768	0.873584417	-0.038219603	0.529464465	-0.236657908	7.86E-05	-0.240040259	6.16E-05	-0.279471879	2.73E-06	-0.277975075	3.10E-06	0.215334596	0.000338737
FCN3	green	0.199640856	0.000910137	-0.199640856	0.000910137	-0.298304705	5.14E-07	0.179492507	0.002917455	0.209394211	0.000496623	0.023174386	0.703056356	0.375139026	1.50E-10	0.607804433	5.79E-29	0.135914388	0.024716739	-0.072448799	0.232819821
FAM83A-AS1	green	-0.338938462	9.17E-09	0.338938462	9.17E-09	0.264381785	9.54E-06	-0.195121965	0.00119382	-0.183819335	0.002293883	-0.105318	0.082389253	-0.17721598	0.003303987	-0.317543588	8.23E-08	-0.216150008	0.000321144	0.344566092	5.00E-09
ITIH5	green	0.353122208	1.95E-09	-0.353122208	1.95E-09	-0.526622714	7.01E-21	0.187123942	0.001902268	0.390805393	2.15E-11	0.381564431	6.84E-11	0.555839645	1.55E-23	0.749026137	2.28E-50	0.672554073	2.66E-37	-0.166092941	0.005944152
PRX	green	0.239789863	6.27E-05	-0.239789863	6.27E-05	-0.399318674	7.14E-12	0.136637614	0.023954099	0.204791513	0.000663248	0.063718953	0.29415716	0.249910514	2.96E-05	0.6474368	7.94E-34	0.219470685	0.00025792	0.043207846	0.47710459
METTL7A	green	0.418033317	5.67E-13	-0.418033317	5.67E-13	-0.551918269	3.64E-23	0.309131891	1.86E-07	0.507260261	2.95E-19	0.37615842	1.33E-10	0.585310803	1.70E-26	0.670458791	5.34E-37	0.48484708	1.68E-17	-0.252733605	2.38E-05
LINC02678	green	-0.268254542	6.97E-06	0.268254542	6.97E-06	0.279392371	2.75E-06	-0.019338799	0.75041438	-0.202515911	0.000763495	-0.057406888	0.344687078	-0.1962799	0.001114264	-0.310568818	1.62E-07	-0.245168861	4.22E-05	0.150897503	0.012556545
ROBO4	green	0.221533281	0.000224711	-0.221533281	0.000224711	-0.27995472	2.62E-06	0.047144343	0.437861359	0.184247863	0.002239258	0.018431771	0.761759378	0.379734722	8.57E-11	0.760822369	8.20E-53	0.459205327	1.20E-15	-0.089993051	0.138043209
RERG	green	0.413380896	1.08E-12	-0.413380896	1.08E-12	-0.470666835	1.86E-16	0.247818946	3.46E-05	0.211792822	0.000426066	0.398593449	7.85E-12	0.338563133	9.54E-09	0.528448625	4.87E-21	0.548016102	8.44E-23	-0.28073611	2.45E-06
HDC	green	0.353833202	1.80E-09	-0.353833202	1.80E-09	-0.408951561	1.98E-12	0.028208784	0.64261954	0.371352135	2.36E-10	0.517970727	3.84E-20	0.537932963	7.05E-22	0.562946333	3.18E-24	0.447222106	7.88E-15	-0.197411547	0.001041252
SDK2	green	0.303335297	3.22E-07	-0.303335297	3.22E-07	-0.219461189	0.000258083	0.152949885	0.011391398	0.179244451	0.002957484	0.217727489	0.000289499	0.186370272	0.00198578	0.342075359	6.55E-09	0.243877904	4.65E-05	-0.196811661	0.001079389
SFRP5	green	0.234923037	8.90E-05	-0.234923037	8.90E-05	-0.212959503	0.000395222	0.180289548	0.002792144	0.252993197	2.34E-05	0.179499293	0.002916367	0.236737071	7.82E-05	0.49413679	3.26E-18	0.291811016	9.27E-07	-0.232432342	0.000106185
SEMA3G	green	0.189735113	0.001637132	-0.189735113	0.001637132	-0.231082426	0.000116744	0.113983461	0.059997965	0.17708809	0.003327018	0.016472423	0.786438217	0.284955721	1.70E-06	0.666951865	1.70E-36	0.342633393	6.17E-09	-0.007283841	0.904643029
RASL12	green	0.349423965	2.94E-09	-0.349423965	2.94E-09	-0.384607207	4.69E-11	0.184920418	0.002155912	0.368396988	3.36E-10	0.21355375	0.000380322	0.501007363	9.38E-19	0.700470074	1.37E-41	0.650642618	2.98E-34	-0.113114377	0.061988929
FAM107A	green	0.281590972	2.28E-06	-0.281590972	2.28E-06	-0.364209267	5.49E-10	0.130752503	0.030791771	0.400606013	6.03E-12	0.233729127	9.69E-05	0.4322475	7.44E-14	0.790906723	9.63E-60	0.421318806	3.58E-13	-0.144960131	0.016538144
VEGFA	green	-0.221403109	0.000226683	0.221403109	0.000226683	0.196373595	0.001108045	-0.197970963	0.00100681	-0.174585899	0.003807894	-0.043122778	0.477973255	-0.207854383	0.000547473	-0.200980832	0.000838832	-0.139739466	0.020908966	0.266319836	8.16E-06
SELENOP	green	0.297747881	5.41E-07	-0.297747881	5.41E-07	-0.415952953	7.58E-13	0.14101481	0.01975782	0.222654595	0.000208377	0.271270397	5.44E-06	0.513330031	9.37E-20	0.506095357	3.66E-19	0.398237411	8.23E-12	-0.198679971	0.000964664
GPER1	green	0.21286827	0.000397557	-0.21286827	0.000397557	-0.18966149	0.001644119	0.235159217	8.75E-05	0.118550547	0.050383424	0.119111893	0.049295639	0.110151157	0.069189817	0.379073315	9.30E-11	0.212494886	0.000407248	-0.154931581	0.010358028
THBD	green	0.321107214	5.78E-08	-0.321107214	5.78E-08	-0.317299541	8.43E-08	0.050863036	0.402546958	0.185930028	0.002036098	0.176561402	0.00342341	0.322965444	4.79E-08	0.563467473	2.83E-24	0.489794152	7.05E-18	-0.344978714	4.78E-09
TCF21	green	0.377375898	1.14E-10	-0.377375898	1.14E-10	-0.5463868	1.20E-22	0.166683431	0.005766616	0.408001328	2.25E-12	0.4345594	5.30E-14	0.545552667	1.43E-22	0.90206792	6.84E-101	0.667022198	1.66E-36	-0.164018082	0.006607467
THSD1	green	0.314681703	1.09E-07	-0.314681703	1.09E-07	-0.378814754	9.60E-11	0.173365154	0.004064574	0.262330515	1.12E-05	0.351943949	2.22E-09	0.487748482	1.01E-17	0.81291163	1.40E-65	0.5358518	1.08E-21	-0.186675926	0.001951516
ADAMTS8	green	0.468361534	2.73E-16	-0.468361534	2.73E-16	-0.622374609	1.14E-30	0.228445921	0.000140266	0.494449402	3.08E-18	0.414260888	9.57E-13	0.581724042	4.05E-26	0.878382537	7.17E-89	0.587257448	1.06E-26	-0.235378549	8.62E-05
SLIT3	green	0.364174114	5.51E-10	-0.364174114	5.51E-10	-0.449322726	5.70E-15	0.110825923	0.067492709	0.38726469	3.36E-11	0.383887246	5.13E-11	0.523444912	1.32E-20	0.836862991	7.00E-73	0.787521244	6.59E-59	-0.21946758	0.000257974
LRRC36	green	0.39811164	8.36E-12	-0.39811164	8.36E-12	-0.504874991	4.60E-19	0.115278421	0.057129448	0.422466157	3.04E-13	0.342537727	6.23E-09	0.396680393	1.01E-11	0.582223973	3.59E-26	0.325809547	3.60E-08	-0.230064036	0.000125353
MYCT1	green	0.266820459	7.83E-06	-0.266820459	7.83E-06	-0.323717041	4.44E-08	0.113515557	0.06106322	0.400932497	5.77E-12	0.374309133	1.66E-10	0.49003268	6.76E-18	0.804587419	2.77E-63	0.634213924	3.99E-32	-0.158169284	0.008847439
PHACTR1	green	0.345624782	4.46E-09	-0.345624782	4.46E-09	-0.460050468	1.05E-15	0.079416	0.190800734	0.289794081	1.11E-06	0.499965778	1.13E-18	0.450988446	4.40E-15	0.631369333	9.04E-32	0.461248264	8.68E-16	-0.302162211	3.60E-07
RHOJ	green	0.314977236	1.06E-07	-0.314977236	1.06E-07	-0.321295423	5.67E-08	0.124888961	0.03919667	0.321840945	5.37E-08	0.437165023	3.60E-14	0.473512268	1.16E-16	0.805625826	1.45E-63	0.761975554	4.65E-53	-0.182236219	0.002506375
CCM2L	green	0.239410373	6.45E-05	-0.239410373	6.45E-05	-0.258732927	1.50E-05	0.112742921	0.062856316	0.21736329	0.000296535	0.088812509	0.143307666	0.419242192	4.79E-13	0.744261486	2.03E-49	0.442844053	1.54E-14	-0.141054249	0.019723117
AL390719.1	green	-0.303573461	3.15E-07	0.303573461	3.15E-07	0.123888776	0.040808283	-0.242386311	5.19E-05	-0.103393692	0.088179848	-0.178560818	0.003070393	-0.15399987	0.010833066	-0.303147135	3.28E-07	-0.287755692	1.33E-06	0.286050717	1.54E-06
BCHE	green	0.325283749	3.79E-08	-0.325283749	3.79E-08	-0.317853083	7.98E-08	0.185236995	0.002117669	0.290353137	1.06E-06	0.404435042	3.63E-12	0.341013438	7.34E-09	0.599874151	4.52E-28	0.53783849	7.19E-22	-0.267105902	7.65E-06
PIP5K1B	green	0.330004861	2.34E-08	-0.330004861	2.34E-08	-0.299341214	4.67E-07	0.587849374	9.17E-27	0.297057591	5.76E-07	0.388156293	3.00E-11	0.275022165	3.98E-06	0.518305859	3.60E-20	0.267413858	7.46E-06	-0.179753431	0.002875881
LTBP4	green	0.260512735	1.30E-05	-0.260512735	1.30E-05	-0.340048448	8.14E-09	0.091812053	0.130223467	0.246154228	3.92E-05	-0.057062494	0.347593886	0.270752683	5.68E-06	0.522736698	1.51E-20	0.379057119	9.32E-11	-0.085586244	0.158475603
ADH1B	green	0.430186127	1.01E-13	-0.430186127	1.01E-13	-0.647086885	8.83E-34	0.224196594	0.000187719	0.479646845	4.11E-17	0.518754568	3.30E-20	0.624474479	6.34E-31	0.870426316	2.18E-85	0.61638625	5.86E-30	-0.240138382	6.11E-05
INKA1	green	0.306266326	2.45E-07	-0.306266326	2.45E-07	-0.317287977	8.44E-08	0.029160123	0.631443849	0.233658252	9.74E-05	-0.078020304	0.198739234	0.362015137	7.08E-10	0.493797288	3.46E-18	0.38197985	6.50E-11	-0.237763035	7.26E-05
PGM5	green	0.23511296	8.78E-05	-0.23511296	8.78E-05	-0.411863535	1.33E-12	0.02732484	0.653076199	0.325244118	3.81E-08	0.321371528	5.63E-08	0.357953633	1.13E-09	0.57129318	4.74E-25	0.497636278	1.73E-18	-0.095712874	0.114610584
FOXF1	green	0.374691134	1.58E-10	-0.374691134	1.58E-10	-0.442699399	1.57E-14	0.27857752	2.95E-06	0.291714318	9.35E-07	0.287442405	1.37E-06	0.46164787	8.14E-16	0.850494398	1.38E-77	0.627867836	2.45E-31	-0.185496443	0.002086788
FHL1	green	0.401940166	5.06E-12	-0.401940166	5.06E-12	-0.494503348	3.05E-18	0.190264546	0.001587683	0.44351683	1.39E-14	0.442155177	1.71E-14	0.549099969	6.69E-23	0.882762248	6.80E-91	0.70847634	6.53E-43	-0.263706234	1.01E-05
MAMDC2	green	0.421516942	3.48E-13	-0.421516942	3.48E-13	-0.591463413	3.76E-27	0.161182695	0.007620773	0.352202996	2.16E-09	0.585814181	1.51E-26	0.440679036	2.13E-14	0.755975099	8.61E-52	0.662154206	8.02E-36	-0.202376071	0.00077009
C7	green	0.396910403	9.78E-12	-0.396910403	9.78E-12	-0.588850623	7.17E-27	0.167009464	0.005670642	0.433603157	6.10E-14	0.455718397	2.10E-15	0.648146614	6.40E-34	0.785157028	2.48E-58	0.6511842	2.53E-34	-0.20722043	0.000569776
FOS	green	0.273946105	4.35E-06	-0.273946105	4.35E-06	-0.496416417	2.16E-18	0.224405826	0.000185069	0.299832782	4.47E-07	0.259844523	1.37E-05	0.342026968	6.59E-09	0.580759312	5.11E-26	0.387895837	3.10E-11	-0.111765877	0.065185547
WIF1	green	0.240312458	6.04E-05	-0.240312458	6.04E-05	-0.331381336	2.03E-08	0.083254514	0.170169015	0.317602818	8.18E-08	0.149685623	0.013292743	0.279526659	2.72E-06	0.612772933	1.55E-29	0.347227205	3.74E-09	-0.08226396	0.175326725
FAM162B	green	0.346451874	4.07E-09	-0.346451874	4.07E-09	-0.411201552	1.46E-12	0.281227211	2.35E-06	0.273926169	4.36E-06	0.403134634	4.31E-12	0.414643127	9.08E-13	0.787267153	7.61E-59	0.496617764	2.08E-18	-0.180126975	0.002817299
CTSG	green	0.38772739	3.17E-11	-0.38772739	3.17E-11	-0.486009557	1.37E-17	0.045170841	0.457300237	0.320717917	6.01E-08	0.211608669	0.000431134	0.424438175	2.30E-13	0.561272478	4.64E-24	0.458368343	1.38E-15	-0.3145157	1.11E-07
SLC6A4	green	0.149276072	0.013549979	-0.149276072	0.013549979	-0.197744034	0.001020653	0.091051142	0.133451923	0.093163952	0.124636611	0.169747142	0.004919605	0.245541946	4.11E-05	0.600181072	4.18E-28	0.175302646	0.003664102	-0.036062984	0.552968843
SELP	green	0.365831084	4.54E-10	-0.365831084	4.54E-10	-0.432863876	6.80E-14	0.172516315	0.004252153	0.423554849	2.61E-13	0.361190879	7.78E-10	0.671793656	3.43E-37	0.803923156	4.17E-63	0.596021876	1.20E-27	-0.206603818	0.000592275
GPIHBP1	green	0.277045207	3.35E-06	-0.277045207	3.35E-06	-0.401720932	5.20E-12	0.14945915	0.013434453	0.185100341	0.0021341	0.115619232	0.056393655	0.420005739	4.30E-13	0.798831427	9.23E-62	0.385520939	4.18E-11	-0.131468778	0.029879193
ABLIM3	green	0.27585283	3.71E-06	-0.27585283	3.71E-06	-0.122980431	0.042319956	0.341951613	6.64E-09	0.135989166	0.024636928	0.143908434	0.017348153	0.210437649	0.000464694	0.390279467	2.30E-11	0.346299817	4.14E-09	-0.264902952	9.15E-06
FENDRR	green	0.355026854	1.57E-09	-0.355026854	1.57E-09	-0.441675858	1.83E-14	0.327990329	2.88E-08	0.314862453	1.07E-07	0.487028303	1.15E-17	0.389464827	2.55E-11	0.799632066	5.71E-62	0.428328351	1.32E-13	-0.18339764	0.00234882
SCN4B	green	0.48060275	3.49E-17	-0.48060275	3.49E-17	-0.627430114	2.77E-31	0.216348164	0.000316999	0.541670861	3.24E-22	0.417234897	6.34E-13	0.475371287	8.49E-17	0.83293848	1.32E-71	0.62315597	9.16E-31	-0.309575002	1.79E-07
TEK	green	0.302303459	3.55E-07	-0.302303459	3.55E-07	-0.35742249	1.20E-09	0.170943941	0.004620363	0.252170174	2.49E-05	0.421040906	3.72E-13	0.505953327	3.76E-19	0.847555169	1.56E-76	0.623150542	9.17E-31	-0.217745812	0.000289149
ARNT2	green	0.2343481	9.27E-05	-0.2343481	9.27E-05	-0.231404511	0.000114139	0.111005927	0.067045781	0.166587199	0.005795221	0.17469255	0.00378618	0.174503176	0.003824814	0.254225329	2.13E-05	0.254775562	2.04E-05	-0.250323866	2.87E-05
CNTD2	green	-0.328678662	2.68E-08	0.328678662	2.68E-08	0.272587996	4.88E-06	-0.226035485	0.000165589	-0.171666838	0.004447654	-0.271437251	5.36E-06	-0.198121311	0.000997734	-0.27929879	2.77E-06	-0.240259331	6.06E-05	0.375858123	1.38E-10
PTPRB	green	0.292984079	8.34E-07	-0.292984079	8.34E-07	-0.298345922	5.12E-07	0.271011099	5.56E-06	0.192111911	0.001425659	0.558361489	8.87E-24	0.315366379	1.02E-07	0.718447103	1.27E-44	0.497230936	1.87E-18	-0.138009483	0.022563103
CD36	green	0.25690594	1.73E-05	-0.25690594	1.73E-05	-0.340796747	7.52E-09	0.126010296	0.037454083	0.129321023	0.032687027	0.263959818	9.87E-06	0.354275473	1.71E-09	0.620255381	2.04E-30	0.323506489	4.54E-08	-0.228335235	0.000141344
INMT	green	0.457425045	1.60E-15	-0.457425045	1.60E-15	-0.666787199	1.79E-36	0.253888679	2.18E-05	0.376835416	1.22E-10	0.452174314	3.66E-15	0.557409949	1.09E-23	0.880220891	1.04E-89	0.636006161	2.37E-32	-0.206194763	0.00060765
MMRN1	green	0.282043601	2.19E-06	-0.282043601	2.19E-06	-0.375459253	1.44E-10	0.10382961	0.086840298	0.386626243	3.64E-11	0.459558355	1.14E-15	0.524207244	1.13E-20	0.719196856	9.37E-45	0.643347165	2.72E-33	-0.152953398	0.011389488
DENND2A	green	0.284640478	1.75E-06	-0.284640478	1.75E-06	-0.123189846	0.041967331	0.078542664	0.195740476	0.174224139	0.003882388	0.18721942	0.00189192	0.176112106	0.003507628	0.477778368	5.65E-17	0.441194648	1.97E-14	-0.220016271	0.000248717
KANK3	green	0.26901137	6.55E-06	-0.26901137	6.55E-06	-0.350468694	2.62E-09	0.106522653	0.078923009	0.279017491	2.84E-06	0.012447401	0.837783806	0.401366511	5.45E-12	0.725709992	6.45E-46	0.345334841	4.60E-09	-0.054466458	0.370001825
LINC01936	green	0.417676673	5.96E-13	-0.417676673	5.96E-13	-0.499852171	1.16E-18	0.185993039	0.002028825	0.262441352	1.11E-05	0.342263663	6.42E-09	0.460837504	9.28E-16	0.761900615	4.82E-53	0.740881406	9.27E-49	-0.237402984	7.45E-05
LPL	green	0.322573321	4.99E-08	-0.322573321	4.99E-08	-0.371570568	2.30E-10	0.065051764	0.284153879	0.207199192	0.000570538	0.284590952	1.75E-06	0.385134907	4.39E-11	0.595403017	1.41E-27	0.424256542	2.36E-13	-0.226550606	0.000159843
SOSTDC1	green	0.274628453	4.11E-06	-0.274628453	4.11E-06	-0.278835322	2.88E-06	0.299697767	4.52E-07	0.202331577	0.0007722	0.151039027	0.012472958	0.14292647	0.018135471	0.526794228	6.77E-21	0.186512637	0.001969753	-0.18896888	0.001711196
GJB2	green	-0.17701597	0.00334007	0.17701597	0.00334007	0.238761496	6.76E-05	0.081838926	0.177575047	-0.202309981	0.000773225	-0.243551764	4.76E-05	-0.087767687	0.148093458	-0.297142452	5.72E-07	0.026396511	0.664131301	0.035114802	0.563461429
CHRDL1	green	0.359043355	9.96E-10	-0.359043355	9.96E-10	-0.528472804	4.84E-21	0.131092647	0.030355481	0.364934684	5.04E-10	0.486841672	1.18E-17	0.614087882	1.09E-29	0.719778577	7.40E-45	0.601368388	3.08E-28	-0.238002469	7.14E-05
CDIPTOSP	green	-0.410380762	1.63E-12	0.410380762	1.63E-12	0.358885488	1.01E-09	-0.212860771	0.00039775	-0.128816756	0.033377918	-0.242701175	5.07E-05	-0.264572932	9.40E-06	-0.356924451	1.27E-09	-0.26930819	6.39E-06	0.34409183	5.27E-09
LIMS2	green	0.296497116	6.07E-07	-0.296497116	6.07E-07	-0.414367989	9.43E-13	0.055478512	0.361162117	0.259785949	1.38E-05	0.061908428	0.308117735	0.402266126	4.84E-12	0.676446794	7.17E-38	0.541215361	3.56E-22	-0.10176098	0.093344932
A2M	green	0.359999866	8.92E-10	-0.359999866	8.92E-10	-0.514100964	8.08E-20	0.139982815	0.020684932	0.371059924	2.45E-10	0.407450493	2.42E-12	0.612701879	1.58E-29	0.85156478	5.61E-78	0.80187693	1.46E-62	-0.152823162	0.011460472
APLNR	green	0.256214487	1.82E-05	-0.256214487	1.82E-05	-0.193862593	0.001286245	0.034723824	0.567815611	0.08524327	0.160156587	-0.029592954	0.626386642	0.307853744	2.10E-07	0.497085397	1.92E-18	0.528621999	4.70E-21	-0.189288377	0.001679949
F8	green	0.377498891	1.13E-10	-0.377498891	1.13E-10	-0.472307591	1.42E-16	0.170524698	0.00472327	0.299810894	4.48E-07	0.464172326	5.41E-16	0.458049954	1.45E-15	0.572177565	3.86E-25	0.469887248	2.12E-16	-0.263313548	1.04E-05
ADAMTS7P3	green	0.299928812	4.43E-07	-0.299928812	4.43E-07	-0.385411447	4.24E-11	0.13193971	0.02929188	0.285185039	1.67E-06	0.332529253	1.80E-08	0.395107542	1.24E-11	0.73144659	5.72E-47	0.343173667	5.82E-09	-0.120782382	0.046173855
MYZAP	green	0.310590132	1.62E-07	-0.310590132	1.62E-07	-0.375154999	1.50E-10	0.554747457	1.97E-23	0.193284462	0.001330836	0.23618518	8.13E-05	0.305967578	2.52E-07	0.595985268	1.21E-27	0.218670933	0.000271987	-0.159527196	0.008274479
FILIP1	green	0.211285449	0.000440165	-0.211285449	0.000440165	-0.314067106	1.16E-07	0.005958493	0.921932606	0.319586773	6.72E-08	0.395331384	1.20E-11	0.242068253	5.31E-05	0.445966314	9.55E-15	0.407209011	2.50E-12	-0.025332264	0.676894887
DIPK2B	green	0.269177928	6.46E-06	-0.269177928	6.46E-06	-0.292969243	8.35E-07	0.068449548	0.259698012	0.237669351	7.31E-05	0.265982009	8.39E-06	0.442004463	1.74E-14	0.78420085	4.21E-58	0.653010133	1.44E-34	-0.143024099	0.018055824
CD34	green	0.278383048	2.99E-06	-0.278383048	2.99E-06	-0.35652972	1.33E-09	0.069084262	0.255295294	0.256690986	1.76E-05	0.102802703	0.090022324	0.405300953	3.23E-12	0.756632151	6.28E-52	0.609236569	3.97E-29	-0.130085561	0.031662786
CLEC14A	green	0.343893919	5.38E-09	-0.343893919	5.38E-09	-0.454022632	2.74E-15	0.219567405	0.000256266	0.264783246	9.24E-06	0.150582785	0.012744196	0.49723068	1.87E-18	0.868045127	2.17E-84	0.556159778	1.44E-23	-0.173892534	0.003951827
ADAMTSL3	green	0.327680656	2.97E-08	-0.327680656	2.97E-08	-0.390194563	2.32E-11	0.203490554	0.000718959	0.289783002	1.11E-06	0.516030044	5.58E-20	0.355577896	1.48E-09	0.711454744	2.05E-43	0.533880554	1.62E-21	-0.166680141	0.005767592
FHL5	green	0.307105604	2.26E-07	-0.307105604	2.26E-07	-0.439061728	2.72E-14	0.210681404	0.000457515	0.31488747	1.07E-07	0.60360453	1.73E-28	0.428559172	1.27E-13	0.811049209	4.68E-65	0.582356681	3.48E-26	-0.115234304	0.057225271
TMEM100	green	0.287356986	1.38E-06	-0.287356986	1.38E-06	-0.392465103	1.74E-11	0.122684357	0.042822752	0.220509041	0.000240668	0.298468474	5.06E-07	0.359103844	9.89E-10	0.659674673	1.77E-35	0.379250677	9.10E-11	-0.191261456	0.001498267
CLDN5	green	0.218346579	0.000277893	-0.218346579	0.000277893	-0.280471442	2.51E-06	0.080030725	0.187378874	0.173655336	0.004002183	-0.187644744	0.001846447	0.297001053	5.79E-07	0.583513786	2.63E-26	0.223457048	0.000197375	-0.133812892	0.027052554
DUSP1	green	0.228258509	0.000142097	-0.228258509	0.000142097	-0.430287411	9.90E-14	0.037637195	0.53576184	0.246255237	3.89E-05	0.173253948	0.004088716	0.339867534	8.30E-09	0.525343404	9.04E-21	0.403756712	3.97E-12	-0.130781432	0.030754458
PCAT19	green	0.297497346	5.54E-07	-0.297497346	5.54E-07	-0.316400527	9.21E-08	0.14727005	0.01487413	0.461450484	8.41E-16	0.228023451	0.000144424	0.45383363	2.82E-15	0.72098565	4.53E-45	0.475286384	8.61E-17	-0.165302969	0.006189319
RAMP3	green	0.289939469	1.10E-06	-0.289939469	1.10E-06	-0.371753393	2.25E-10	0.135482275	0.025182312	0.283072893	2.00E-06	-0.067580742	0.265808847	0.505560872	4.05E-19	0.701173845	1.06E-41	0.333346662	1.65E-08	-0.116549827	0.054424416
TPSAB1	green	0.396435934	1.04E-11	-0.396435934	1.04E-11	-0.561930199	4.00E-24	0.026713841	0.660344006	0.294482064	7.29E-07	0.073684164	0.224928691	0.533797777	1.65E-21	0.570204135	6.09E-25	0.513270311	9.47E-20	-0.325603898	3.67E-08
EGR1	green	0.235549364	8.51E-05	-0.235549364	8.51E-05	-0.363498912	5.96E-10	0.063011861	0.29955837	0.2285408	0.000139347	0.133222024	0.027742493	0.28635308	1.50E-06	0.472549325	1.36E-16	0.401379418	5.44E-12	-0.143064244	0.018023163
CDH5	green	0.235727913	8.40E-05	-0.235727913	8.40E-05	-0.274171506	4.27E-06	0.120585953	0.046532127	0.163820632	0.006673916	0.148894072	0.013793842	0.407772197	2.32E-12	0.808529588	2.34E-64	0.539377665	5.22E-22	-0.074500347	0.219820534
BTNL9	green	0.3250272	3.89E-08	-0.3250272	3.89E-08	-0.466233117	3.87E-16	0.267604609	7.35E-06	0.330185316	2.30E-08	0.38479815	4.58E-11	0.394380564	1.36E-11	0.79116024	8.32E-60	0.326612926	3.31E-08	-0.076957758	0.204941877
AGER	green	0.255915089	1.86E-05	-0.255915089	1.86E-05	-0.462294233	7.34E-16	0.199859635	0.000898126	0.233783948	9.65E-05	0.143951341	0.017314441	0.435260721	4.78E-14	0.726869105	3.97E-46	0.228257068	0.000142111	-0.081306648	0.180420689
ERG	green	0.332053712	1.89E-08	-0.332053712	1.89E-08	-0.441059881	2.01E-14	0.094075776	0.120974627	0.279730175	2.67E-06	0.456987149	1.72E-15	0.467461939	3.16E-16	0.797609469	1.92E-61	0.771531749	3.71E-55	-0.146290742	0.015560792
NPR1	green	0.32173341	5.43E-08	-0.32173341	5.43E-08	-0.449271124	5.75E-15	0.121160736	0.045490272	0.262924068	1.07E-05	0.180615357	0.002742343	0.337700539	1.05E-08	0.676060396	8.17E-38	0.41638729	7.13E-13	-0.064109034	0.29120544
ABCA8	green	0.426371595	1.74E-13	-0.426371595	1.74E-13	-0.531244007	2.77E-21	0.223515391	0.000196597	0.469193415	2.38E-16	0.691815127	3.30E-40	0.493670087	3.54E-18	0.82330575	1.30E-68	0.672394028	2.81E-37	-0.216221338	0.000319646
LEFTY2	green	0.347146936	3.77E-09	-0.347146936	3.77E-09	-0.470044932	2.07E-16	0.084287019	0.164914134	0.249177057	3.13E-05	0.217742455	0.000289213	0.335918853	1.26E-08	0.562833744	3.27E-24	0.448659742	6.31E-15	-0.178613193	0.003061606
TPSD1	green	0.300066481	4.37E-07	-0.300066481	4.37E-07	-0.389738024	2.46E-11	0.032194556	0.596363	0.229430816	0.000131003	0.058642299	0.334387095	0.408149811	2.20E-12	0.431452611	8.36E-14	0.367218688	3.86E-10	-0.257030802	1.71E-05
EMCN	green	0.411473276	1.40E-12	-0.411473276	1.40E-12	-0.532265441	2.25E-21	0.237208138	7.56E-05	0.374196024	1.68E-10	0.473633152	1.14E-16	0.472235298	1.44E-16	0.867069065	5.50E-84	0.583257819	2.80E-26	-0.208827048	0.00051482
FGD5	green	0.376686892	1.24E-10	-0.376686892	1.24E-10	-0.375565871	1.43E-10	0.261846709	1.17E-05	0.274792478	4.06E-06	0.288854605	1.21E-06	0.60377821	1.66E-28	0.772520865	2.22E-55	0.710587859	2.87E-43	-0.28935537	1.15E-06
C1QTNF7	green	0.481223937	3.14E-17	-0.481223937	3.14E-17	-0.647882928	6.93E-34	0.256299842	1.81E-05	0.378487861	9.99E-11	0.661647984	9.44E-36	0.437161081	3.61E-14	0.723989477	1.32E-45	0.774835306	6.60E-56	-0.283955651	1.85E-06
EFCC1	green	0.340634213	7.65E-09	-0.340634213	7.65E-09	-0.54849598	7.62E-23	0.19035887	0.001579018	0.307923929	2.09E-07	0.234470706	9.19E-05	0.460661628	9.54E-16	0.695203411	9.64E-41	0.374703233	1.58E-10	-0.173964582	0.003936645
CSF3R	green	0.210527402	0.000462038	-0.210527402	0.000462038	-0.315910912	9.66E-08	0.038630859	0.525040356	0.179014306	0.002995067	0.091865322	0.129999729	0.326737036	3.27E-08	0.370808011	2.52E-10	0.054475909	0.369918667	-0.054710922	0.367854419
RGCC	green	0.351444358	2.35E-09	-0.351444358	2.35E-09	-0.475796455	7.90E-17	0.119091286	0.049335222	0.299288265	4.70E-07	0.189001239	0.001708007	0.478518134	4.98E-17	0.7443745	1.93E-49	0.542693846	2.61E-22	-0.103931597	0.086529266
JAM2	green	0.357090704	1.24E-09	-0.357090704	1.24E-09	-0.421989373	3.25E-13	0.166248164	0.005897014	0.343539118	5.59E-09	0.451420098	4.12E-15	0.520307398	2.44E-20	0.850611729	1.25E-77	0.754409072	1.82E-51	-0.232724756	0.000104019
SULT1C4	green	0.362722824	6.52E-10	-0.362722824	6.52E-10	-0.275445833	3.84E-06	0.162401434	0.00716937	0.345934314	4.31E-09	0.411186565	1.46E-12	0.323854578	4.38E-08	0.639525104	8.47E-33	0.53350029	1.75E-21	-0.272369163	4.97E-06
TBX4	green	0.433949931	5.80E-14	-0.433949931	5.80E-14	-0.55697082	1.21E-23	0.248924982	3.19E-05	0.321886693	5.34E-08	0.428282274	1.32E-13	0.404166168	3.76E-12	0.81349584	9.58E-66	0.677040985	5.86E-38	-0.137894332	0.022677113
FMO2	green	0.361504507	7.51E-10	-0.361504507	7.51E-10	-0.47517205	8.78E-17	0.212455709	0.000408278	0.406756103	2.66E-12	0.484868315	1.67E-17	0.624493775	6.31E-31	0.771101474	4.63E-55	0.763139786	2.61E-53	-0.203186113	0.000732606
CHIAP2	green	0.277986858	3.10E-06	-0.277986858	3.10E-06	-0.379467394	8.86E-11	0.058632942	0.334464358	0.196266529	0.001115155	0.103196553	0.088791062	0.282090513	2.18E-06	0.518590718	3.40E-20	0.221588389	0.000223881	-0.135903274	0.024728621
PRG4	green	0.319960123	6.48E-08	-0.319960123	6.48E-08	-0.488116969	9.47E-18	0.113489066	0.061123994	0.305906487	2.53E-07	0.377076613	1.19E-10	0.363430505	6.01E-10	0.633948892	4.31E-32	0.516984861	4.64E-20	-0.213580282	0.000379669
KLF2	green	0.340207586	8.01E-09	-0.340207586	8.01E-09	-0.524808211	1.01E-20	0.439340388	2.60E-14	0.339237458	8.88E-09	0.199123898	0.000939109	0.450901922	4.46E-15	0.626475533	3.62E-31	0.429352318	1.13E-13	-0.214448558	0.000358867
AC027288.3	green	0.169854001	0.004892195	-0.169854001	0.004892195	-0.273555425	4.50E-06	0.054225582	0.372125277	0.139216984	0.021397094	0.37679061	1.23E-10	0.250148793	2.90E-05	0.496067262	2.30E-18	0.295821368	6.45E-07	-0.021803764	0.719859227
GDF10	green	0.357896683	1.13E-09	-0.357896683	1.13E-09	-0.456935965	1.73E-15	0.167013	0.005669609	0.359703765	9.23E-10	0.298010712	5.28E-07	0.377228084	1.16E-10	0.788114259	4.72E-59	0.494401632	3.11E-18	-0.178346297	0.003106621
VWF	green	0.259495967	1.41E-05	-0.259495967	1.41E-05	-0.332550092	1.80E-08	0.140013583	0.020656755	0.267429519	7.46E-06	0.227196179	0.000152904	0.445357164	1.05E-14	0.785461051	2.09E-58	0.597940043	7.40E-28	-0.115308205	0.057064831
DACH1	green	0.194473737	0.001240603	-0.194473737	0.001240603	-0.142435874	0.018540348	0.235143419	8.76E-05	0.208230709	0.000534618	0.400376156	6.21E-12	0.173590017	0.004016151	0.594952506	1.57E-27	0.400388625	6.20E-12	-0.178186366	0.003133881
EFEMP1	green	0.209903195	0.000480802	-0.209903195	0.000480802	-0.389096426	2.67E-11	-0.030722863	0.613267293	0.234090562	9.44E-05	0.248348892	3.33E-05	0.40008988	6.45E-12	0.468792488	2.54E-16	0.428108518	1.36E-13	-0.122927193	0.042409998
P2RY6	green	-0.232964254	0.000102275	0.232964254	0.000102275	0.153382123	0.01115855	-0.356071898	1.40E-09	-0.166956338	0.005686183	-0.210926271	0.000450406	0.08558983	0.158458099	-0.266602922	7.97E-06	-0.11127788	0.066375153	0.18719895	0.001894134
FOSB	green	0.176301806	0.003471844	-0.176301806	0.003471844	-0.260717335	1.28E-05	0.061190935	0.313768841	0.262171991	1.14E-05	0.179248853	0.002956769	0.266638554	7.95E-06	0.551454586	4.03E-23	0.347289118	3.72E-09	-0.048531397	0.42448661
TNXB	green	0.325452364	3.73E-08	-0.325452364	3.73E-08	-0.459320069	1.18E-15	0.150992018	0.012500668	0.396713451	1.00E-11	0.481230701	3.13E-17	0.468099406	2.85E-16	0.751155328	8.45E-51	0.528834686	4.50E-21	-0.067921563	0.263400012
BMPER	green	0.250022167	2.93E-05	-0.250022167	2.93E-05	-0.183296649	0.002362153	0.038482892	0.526629949	0.134316825	0.026475814	0.268487406	6.84E-06	0.209510351	0.000492971	0.467379793	3.21E-16	0.346443549	4.08E-09	-0.163722596	0.00670713
PALD1	green	0.416192897	7.33E-13	-0.416192897	7.33E-13	-0.433625664	6.08E-14	0.033549098	0.580993567	0.300721451	4.11E-07	0.256986168	1.72E-05	0.612928469	1.49E-29	0.651877043	2.04E-34	0.558761085	8.12E-24	-0.305186685	2.71E-07
TBX2-AS1	green	0.369158677	3.07E-10	-0.369158677	3.07E-10	-0.394287099	1.37E-11	0.145361779	0.016237628	0.336569185	1.18E-08	0.283267619	1.97E-06	0.308304249	2.02E-07	0.621454162	1.47E-30	0.419063201	4.91E-13	-0.173893589	0.003951604
GKN2	green	0.343079436	5.88E-09	-0.343079436	5.88E-09	-0.464541348	5.10E-16	0.356962202	1.26E-09	0.237381372	7.47E-05	0.169214103	0.005058408	0.283492739	1.93E-06	0.589145097	6.67E-27	0.220543356	0.000240117	-0.191377377	0.001488174
C15orf48	green	-0.181205287	0.002654218	0.181205287	0.002654218	0.198502449	0.000975061	0.076510257	0.207595641	-0.194640266	0.001228426	-0.261047821	1.25E-05	-0.021991082	0.717554675	-0.27099531	5.56E-06	-0.175007812	0.003722646	0.185917162	0.002037586
WNT3A	green	0.153918043	0.010875692	-0.153918043	0.010875692	-0.205074702	0.000651663	0.111667552	0.065423819	0.25569197	1.90E-05	0.064403691	0.288988966	0.226797167	0.000157159	0.458440342	1.36E-15	0.203502697	0.00071842	-0.029401115	0.628625964
TBX2	green	0.413635676	1.04E-12	-0.413635676	1.04E-12	-0.459513026	1.15E-15	0.206050051	0.000613178	0.317725994	8.08E-08	0.306494948	2.39E-07	0.355624409	1.47E-09	0.802988393	7.42E-63	0.640038305	7.28E-33	-0.138701422	0.021888398
AFF3	green	0.389234241	2.62E-11	-0.389234241	2.62E-11	-0.416581546	6.94E-13	0.159978243	0.008091603	0.34661152	4.00E-09	0.529198621	4.19E-21	0.417295488	6.29E-13	0.655273768	7.10E-35	0.431203423	8.67E-14	-0.225656026	0.000169946
CIART	green	-0.161555125	0.007480214	0.161555125	0.007480214	0.154632425	0.010508506	-0.253173192	2.31E-05	-0.061298532	0.312917086	-0.187782696	0.001831914	-0.095825611	0.114182158	-0.243722603	4.70E-05	-0.200949921	0.000840417	0.077562475	0.201394884
SLIT2	green	0.315382063	1.02E-07	-0.315382063	1.02E-07	-0.360950477	8.00E-10	0.091502522	0.13152942	0.318548876	7.45E-08	0.52163813	1.88E-20	0.483436383	2.14E-17	0.769517728	1.05E-54	0.770195778	7.38E-55	-0.226855003	0.000156535
CALCRL	green	0.291942783	9.16E-07	-0.291942783	9.16E-07	-0.321170886	5.74E-08	0.189143726	0.00169403	0.215014933	0.000345875	0.482718956	2.42E-17	0.493578107	3.60E-18	0.770795938	5.42E-55	0.643323898	2.74E-33	-0.207229669	0.000569445
GPA33	green	0.258401234	1.54E-05	-0.258401234	1.54E-05	-0.271456718	5.36E-06	0.466868846	3.49E-16	0.13476098	0.025976278	0.060502169	0.319257082	0.264403945	9.53E-06	0.353692687	1.83E-09	0.170590069	0.00470709	-0.169081741	0.005093416
COX4I2	green	0.243841836	4.66E-05	-0.243841836	4.66E-05	-0.375214719	1.49E-10	0.08989922	0.138456133	0.220072464	0.000247786	-0.054716958	0.367801497	0.383749699	5.22E-11	0.693349404	1.90E-40	0.289259441	1.16E-06	-0.063430286	0.296354285
DISP1	green	0.382987265	5.74E-11	-0.382987265	5.74E-11	-0.452022728	3.75E-15	0.20926518	0.00050071	0.197965281	0.001007154	0.430554051	9.53E-14	0.25573097	1.89E-05	0.532107189	2.33E-21	0.454897614	2.39E-15	-0.122525279	0.043094968
AGTR2	green	0.150493809	0.012797694	-0.150493809	0.012797694	-0.266701528	7.91E-06	0.246914459	3.71E-05	0.181772197	0.002571966	0.295795526	6.47E-07	0.243908157	4.64E-05	0.57316268	3.07E-25	0.243464567	4.79E-05	-0.046487679	0.444276413
CACHD1	green	0.325713495	3.63E-08	-0.325713495	3.63E-08	-0.453778043	2.85E-15	0.066955337	0.270268173	0.371729577	2.26E-10	0.401897625	5.08E-12	0.373294993	1.87E-10	0.545643491	1.40E-22	0.447095458	8.03E-15	-0.255794497	1.88E-05
COL6A6	green	0.241690353	5.46E-05	-0.241690353	5.46E-05	-0.358509792	1.06E-09	0.136100338	0.024518685	0.343591424	5.56E-09	0.624870515	5.68E-31	0.571498666	4.52E-25	0.764948743	1.06E-53	0.567574291	1.11E-24	-0.088362758	0.145353078
RSPO2	green	0.317473296	8.29E-08	-0.317473296	8.29E-08	-0.413598892	1.05E-12	0.180708126	0.002728311	0.252359547	2.45E-05	0.328195794	2.82E-08	0.284955274	1.70E-06	0.576336967	1.46E-25	0.361010292	7.95E-10	-0.204869529	0.000660038
PLEKHG6	green	-0.237892363	7.20E-05	0.237892363	7.20E-05	0.273298493	4.60E-06	0.138624392	0.021962635	-0.07699593	0.204716646	-0.255324413	1.95E-05	-0.233974403	9.52E-05	-0.257074126	1.70E-05	-0.241991344	5.34E-05	0.357046349	1.25E-09
CRTAC1	green	0.366971356	3.97E-10	-0.366971356	3.97E-10	-0.455708298	2.10E-15	0.236164429	8.15E-05	0.242967754	4.97E-05	0.205891007	0.000619306	0.340682801	7.61E-09	0.575454581	1.80E-25	0.299579412	4.57E-07	-0.194283153	0.001254674
CSRNP1	green	0.282502205	2.10E-06	-0.282502205	2.10E-06	-0.392917416	1.64E-11	0.144578495	0.016828176	0.201977131	0.000789195	0.065006457	0.284490121	0.224595361	0.000182698	0.504245424	5.17E-19	0.300362066	4.25E-07	-0.147658317	0.014609328
RAMP2	green	0.280609741	2.48E-06	-0.280609741	2.48E-06	-0.253785763	2.20E-05	0.066915212	0.270556012	0.18402326	0.002267739	-0.158181135	0.008842289	0.324793972	3.99E-08	0.63441224	3.77E-32	0.330609203	2.20E-08	-0.211574899	0.00043207
ARHGEF15	green	0.288397748	1.26E-06	-0.288397748	1.26E-06	-0.37012184	2.74E-10	0.130779711	0.030756676	0.244775665	4.35E-05	0.107084631	0.077346839	0.479849131	3.97E-17	0.829152745	2.08E-70	0.52111369	2.08E-20	-0.122051866	0.043913695
C11orf80	green	-0.329710518	2.41E-08	0.329710518	2.41E-08	0.241472637	5.55E-05	-0.206913954	0.000580858	-0.074151222	0.221995339	0.10548489	0.081901847	-0.1005293	0.097398866	-0.370714375	2.55E-10	-0.272121409	5.07E-06	0.387964097	3.08E-11
HSPB6	green	0.170512928	0.004726189	-0.170512928	0.004726189	-0.28758476	1.35E-06	-0.040619605	0.503915047	0.290609578	1.03E-06	-0.0862389	0.155313549	0.268288362	6.95E-06	0.531244507	2.77E-21	0.409770858	1.77E-12	-0.029930127	0.622459155
AC004816.1	green	-0.226365864	0.000161882	0.226365864	0.000161882	0.252484827	2.43E-05	-0.369232623	3.04E-10	-0.117872732	0.051723494	-0.1972811	0.001049438	-0.079166487	0.192202614	-0.297714647	5.43E-07	-0.180340445	0.00278431	0.243033061	4.95E-05
IL33	green	0.450516001	4.74E-15	-0.450516001	4.74E-15	-0.559938192	6.25E-24	0.395776581	1.13E-11	0.478622626	4.89E-17	0.521878728	1.79E-20	0.542543705	2.69E-22	0.70714032	1.09E-42	0.514690787	7.22E-20	-0.328738882	2.67E-08
HSPA12B	green	0.265056814	9.04E-06	-0.265056814	9.04E-06	-0.266743749	7.88E-06	0.101255993	0.094990448	0.193472504	0.001316179	0.013740567	0.821201127	0.413255101	1.10E-12	0.756718022	6.03E-52	0.508120775	2.51E-19	-0.148214112	0.014237465
NKILA	green	-0.177206997	0.003305599	0.177206997	0.003305599	0.263510275	1.02E-05	-0.096268041	0.112512941	-0.125246249	0.038634148	-0.21631786	0.00031763	-0.244755253	4.35E-05	-0.259629285	1.39E-05	-0.058720767	0.333739625	0.101091756	0.095530572
LHFPL6	green	0.323318128	4.63E-08	-0.323318128	4.63E-08	-0.348785909	3.15E-09	0.043331562	0.475842803	0.286679389	1.46E-06	0.317261698	8.46E-08	0.414051577	9.85E-13	0.719543502	8.14E-45	0.756460473	6.82E-52	-0.17453071	0.003819174
TBX3	green	0.315555735	1.00E-07	-0.315555735	1.00E-07	-0.24772771	3.49E-05	0.214519896	0.000357206	0.240312836	6.04E-05	0.400295304	6.28E-12	0.256655815	1.76E-05	0.618831261	3.01E-30	0.545712101	1.38E-22	-0.179928979	0.002848214
VEGFD	green	0.377814694	1.08E-10	-0.377814694	1.08E-10	-0.555232839	1.77E-23	0.205373189	0.000639654	0.321075026	5.80E-08	0.411831395	1.34E-12	0.512289496	1.14E-19	0.85220125	3.28E-78	0.473307466	1.20E-16	-0.153851313	0.010910563
LDB2	green	0.339650573	8.50E-09	-0.339650573	8.50E-09	-0.408536197	2.09E-12	0.168853151	0.005154389	0.349237465	3.00E-09	0.55420627	2.21E-23	0.546363515	1.20E-22	0.879577029	2.05E-89	0.759263993	1.76E-52	-0.180319188	0.002787579
S1PR1	green	0.285735359	1.59E-06	-0.285735359	1.59E-06	-0.362424686	6.75E-10	0.136432718	0.024168073	0.292881418	8.42E-07	0.285187856	1.67E-06	0.575697385	1.70E-25	0.848020562	1.06E-76	0.623927206	7.39E-31	-0.184653636	0.002188629
SH2D3C	green	0.299392262	4.65E-07	-0.299392262	4.65E-07	-0.382027105	6.46E-11	0.093101843	0.124889138	0.231333433	0.000114709	-0.002074825	0.972777897	0.658013156	3.00E-35	0.748232535	3.29E-50	0.463741482	5.80E-16	-0.154420695	0.010616173
SFTPC	green	0.309829561	1.74E-07	-0.309829561	1.74E-07	-0.501977737	7.85E-19	0.136283514	0.024324923	0.351211263	2.41E-09	0.220003682	0.000248926	0.505168022	4.35E-19	0.692296001	2.78E-40	0.297519699	5.53E-07	-0.175519012	0.003621671
LMO2	green	0.349939827	2.77E-09	-0.349939827	2.77E-09	-0.328193279	2.82E-08	0.080295569	0.185918596	0.402792641	4.52E-12	0.242178402	5.27E-05	0.604644002	1.32E-28	0.664143869	4.23E-36	0.569809734	6.67E-25	-0.299544587	4.59E-07
RGS5	green	0.23507771	8.80E-05	-0.23507771	8.80E-05	-0.304213083	2.97E-07	0.109620797	0.070548059	0.245335008	4.17E-05	0.340181904	8.03E-09	0.356149897	1.38E-09	0.598659876	6.17E-28	0.637716563	1.44E-32	-0.046318071	0.445941969
HLX	green	0.287813817	1.32E-06	-0.287813817	1.32E-06	-0.177236114	0.003300374	-0.055051507	0.364875573	0.13139332	0.029974228	0.011225354	0.853520765	0.357902151	1.13E-09	0.476655421	6.83E-17	0.488843839	8.34E-18	-0.226647587	0.000158782
ANGPT1	green	0.321948979	5.31E-08	-0.321948979	5.31E-08	-0.386027666	3.93E-11	0.211581753	0.00043188	0.304687318	2.84E-07	0.547695515	9.04E-23	0.373564748	1.81E-10	0.724528374	1.05E-45	0.657372133	3.67E-35	-0.110915191	0.067270765
PCDH17	green	0.251221007	2.68E-05	-0.251221007	2.68E-05	-0.240708087	5.87E-05	0.233913451	9.56E-05	0.192972468	0.001355485	0.524162081	1.14E-20	0.354726314	1.63E-09	0.704337658	3.19E-42	0.613777913	1.18E-29	-0.208564412	0.000523454
PRR20G	grey	-0.248228562	3.36E-05	0.248228562	3.36E-05	0.192807812	0.001368661	-0.069267661	0.254032807	-0.133300862	0.027649573	-0.129414435	0.03256039	-0.106502476	0.078980081	-0.171869705	0.004400243	-0.13550202	0.025160874	0.418408577	5.38E-13
AP000344.1	grey	0.150355915	0.012880994	-0.150355915	0.012880994	-0.122653945	0.042874681	0.121366013	0.045122954	0.021578878	0.722629335	0.105091465	0.08305459	-0.109197245	0.071648321	0.036089436	0.552677495	0.005196737	0.931887121	0.03574976	0.556424423
AC087269.1	grey	-0.208066421	0.000540195	0.208066421	0.000540195	0.151923651	0.011961494	-0.166437873	0.005839859	-0.040886338	0.501116017	-0.151891138	0.011979959	-0.134906046	0.02581489	-0.128312033	0.034081838	-0.113566763	0.060945888	0.456319626	1.91E-15
ALB	grey	0.134830316	0.025899033	-0.134830316	0.025899033	-0.095511282	0.115379807	0.112796439	0.062730734	0.065890938	0.277974389	0.047893398	0.430608832	-0.006741051	0.911718928	-0.006274448	0.917807236	0.07232925	0.2335937	0.027295626	0.653422959
AHNAK2	grey	-0.149430003	0.013452787	0.149430003	0.013452787	0.143785443	0.017445103	0.102285188	0.091660925	-0.132034069	0.029175397	-0.045344373	0.455571864	-0.184963006	0.002150731	-0.192055519	0.001430371	-0.034071832	0.575112024	0.126952052	0.036041652
LINC01088	grey	0.21909906	0.00026437	-0.21909906	0.00026437	-0.195157848	0.001191278	-0.026792355	0.659408279	0.097940961	0.10637365	0.135815351	0.024822785	0.068355648	0.260353762	0.069981126	0.249162563	0.259982249	1.36E-05	-0.219901946	0.00025062
CLCF1	grey	-0.158379027	0.008756699	0.158379027	0.008756699	-0.007610096	0.900393488	-0.040740359	0.502646864	-0.021058163	0.729057241	-0.101590452	0.093898042	0.019117899	0.753172544	-0.098986045	0.102674457	-0.128077947	0.034412568	0.122737532	0.042732081
CPA6	grey	0.221280362	0.000228557	-0.221280362	0.000228557	-0.152238166	0.011784157	0.147633159	0.01462636	0.118927877	0.049650047	0.122385763	0.043334905	0.09296614	0.125442276	0.174377707	0.003850606	0.240407541	6.00E-05	-0.177091389	0.003326422
SC5D	grey	-0.177024458	0.003338532	0.177024458	0.003338532	0.104470571	0.084900383	-0.210406607	0.000465616	-0.147026418	0.015042429	0.074829098	0.217786579	-0.085711077	0.157867082	-0.185871151	0.002042914	-0.064714696	0.28666181	0.223342163	0.000198916
BMS1P10	grey	0.221388467	0.000226906	-0.221388467	0.000226906	-0.090614561	0.135331896	-0.017594662	0.772275274	-0.029036855	0.632887272	0.021528987	0.723244381	-0.045338297	0.455632319	-0.099135769	0.102152929	0.036344697	0.549869874	-0.380182253	8.11E-11
KRTAP3-1	grey	-0.24317096	4.90E-05	0.24317096	4.90E-05	0.184953343	0.002151906	-0.173658192	0.004001573	-0.013486272	0.824456014	-0.098492169	0.104409704	-0.040438212	0.505823216	0.019246115	0.751571251	0.049838596	0.41210201	0.220171308	0.000246158
C2CD4D-AS1	grey	-0.159633571	0.008231021	0.159633571	0.008231021	0.098454811	0.104541899	-0.028738766	0.636383536	-0.11222989	0.06407068	0.031255251	0.607127839	-0.132092493	0.029103474	-0.160443492	0.007906748	-0.105323354	0.082373578	0.44622664	9.18E-15
SUMO2P1	grey	-0.171583464	0.004467272	0.171583464	0.004467272	0.20652979	0.00059503	-0.046411709	0.445022005	-0.114740098	0.058307825	-0.126624041	0.036528384	-0.117659023	0.052152107	-0.131282881	0.030113786	-0.001986195	0.973940313	0.054547932	0.369285292
AC002076.1	grey	-0.122434141	0.043251578	0.122434141	0.043251578	0.076791309	0.205926071	-0.136951177	0.023629807	-0.065891609	0.277969488	0.002787122	0.96343809	-0.101006974	0.09581035	-0.089294685	0.141139264	-0.020418693	0.736977052	0.326766214	3.26E-08
IL6	grey	-0.143798488	0.017434798	0.143798488	0.017434798	0.195265675	0.001183671	-0.159645663	0.008226094	-0.01071115	0.860160198	-0.041298918	0.496802686	0.182731972	0.002437982	0.128963188	0.033176024	0.162279315	0.0072135	0.070657141	0.244608206
ATP6V1C2	grey	-0.231306451	0.000114926	0.231306451	0.000114926	0.126270235	0.037059626	-0.159461102	0.008301583	-0.050039444	0.410218216	-0.058013118	0.339607864	-0.17319936	0.004100614	-0.097687911	0.107284966	-0.206731317	0.000587556	0.496845539	2.00E-18
KLHL35	grey	-0.276325467	3.56E-06	0.276325467	3.56E-06	0.178424253	0.003093411	-0.206738024	0.000587309	-0.169065818	0.005097642	-0.100637904	0.097035875	-0.193746926	0.001295055	-0.189883659	0.001623117	-0.173114219	0.004119233	0.464043365	5.53E-16
AL121949.3	grey	-0.336483766	1.19E-08	0.336483766	1.19E-08	0.252531869	2.42E-05	-0.129225734	0.03281664	-0.089137333	0.14184412	-0.00911011	0.880893882	-0.209794829	0.000484131	-0.179034205	0.0029918	-0.156444825	0.009625705	0.575805392	1.65E-25
IL36RN	grey	-0.22460138	0.000182623	0.22460138	0.000182623	0.205374733	0.000639593	-0.218839329	0.000268967	-0.173766638	0.003978482	-0.083139577	0.170761614	-0.080346197	0.185640399	-0.209617738	0.000489617	-0.156557572	0.009573025	0.343902988	5.38E-09
GDPD1	grey	-0.251717042	2.58E-05	0.251717042	2.58E-05	0.142864678	0.018186039	-0.170256754	0.004790116	-0.048539901	0.424405343	0.102712873	0.090305059	-0.108486128	0.073527003	-0.0937412	0.122308476	-0.075697804	0.21247682	0.427247614	1.54E-13
AC034231.1	grey	-0.228755348	0.000137291	0.228755348	0.000137291	0.170461169	0.004739042	-0.137186096	0.023389339	0.023053844	0.704528488	0.034800925	0.566955698	-0.120811936	0.046120149	-0.067609835	0.265602639	-0.131336198	0.030046342	0.318417999	7.55E-08
LINC01833	grey	-0.221689335	0.000222368	0.221689335	0.000222368	0.196917377	0.001072576	0.001095883	0.985619799	-0.065006599	0.284489072	-0.142129546	0.018797122	-0.100892745	0.096188333	-0.209928102	0.00048004	-0.24748841	3.55E-05	0.25936428	1.42E-05
STRA8	grey	-0.248983119	3.17E-05	0.248983119	3.17E-05	0.183941854	0.002278143	-0.113104158	0.062012659	-0.133531178	0.027379644	-0.137857469	0.022713716	-0.166519294	0.005815482	-0.137880636	0.022690706	-0.10168383	0.093594847	0.410095447	1.69E-12
AC023157.2	grey	-0.234504136	9.17E-05	0.234504136	9.17E-05	0.204473982	0.000676465	-0.05206155	0.391537601	-0.036598469	0.547085562	-0.014084128	0.816808545	-0.092420161	0.127686942	-0.235067273	8.81E-05	-0.206026899	0.000614067	0.221206393	0.000229693
AL121949.1	grey	-0.349539072	2.90E-09	0.349539072	2.90E-09	0.252797364	2.37E-05	-0.187500653	0.001861739	-0.09650527	0.111625825	-0.121543197	0.04480791	-0.174306936	0.003865223	-0.178504513	0.003079864	-0.143378732	0.017769072	0.589913777	5.52E-27
ADORA1	grey	0.209268927	0.00050059	-0.209268927	0.00050059	-0.195616107	0.001159253	-0.12126175	0.045309208	0.012207424	0.840869235	-0.091623161	0.13101923	0.1396129	0.021026316	0.017130057	0.778129853	0.179941449	0.002846258	-0.301282866	3.90E-07
LGSN	grey	-0.284859611	1.71E-06	0.284859611	1.71E-06	0.176607973	0.003414786	-0.146822445	0.015184612	-0.023472031	0.699426083	0.077175759	0.20365801	-0.092642129	0.126770653	-0.132454212	0.028661546	-0.068869622	0.256778342	0.55251863	3.20E-23
LGR5	grey	0.192419381	0.001400212	-0.192419381	0.001400212	0.021350039	0.725451851	0.222614528	0.000208941	0.033022482	0.586946947	0.126321331	0.036982504	-0.080096715	0.18701424	0.006533908	0.914421151	0.209503593	0.000493183	-0.202003265	0.00078793
SUN3	grey	-0.310438882	1.64E-07	0.310438882	1.64E-07	0.220552719	0.000239967	-0.160963297	0.007704674	-0.130346562	0.031319453	-0.12641642	0.036839341	-0.153952248	0.010857856	-0.168572646	0.005230105	-0.12478494	0.039361737	0.520060064	2.56E-20
AC110619.1	grey	-0.209207523	0.000502546	0.209207523	0.000502546	0.181384805	0.002627917	-0.081510022	0.179329472	-0.020674374	0.733807065	-0.069224178	0.254331742	-0.193783913	0.001292232	-0.178635824	0.003057817	-0.231735766	0.000111516	0.419298489	4.75E-13
AL645608.8	grey	-0.176465958	0.003441146	0.176465958	0.003441146	0.132042769	0.029164676	-0.220509406	0.000240663	-0.093567513	0.123005398	-0.062098741	0.306630098	-0.027194159	0.654627921	-0.217541679	0.000293069	-0.158955963	0.008511356	0.111107747	0.066794051
AC034243.1	grey	0.18536278	0.002102646	-0.18536278	0.002102646	-0.126368693	0.036911138	-0.046037341	0.448706505	0.15999455	0.008085059	-0.041163504	0.4982162	0.034287848	0.572689722	0.001759736	0.976910671	-0.060903857	0.316048795	-0.106188649	0.079872031
SHISAL1	grey	0.194380075	0.0012475	-0.194380075	0.0012475	-0.124480816	0.039847709	-0.030382689	0.617204357	0.050925106	0.401972303	0.151448557	0.012233833	0.039457484	0.516205165	0.136338024	0.024267518	0.188122584	0.001796551	-0.250198073	2.89E-05
IL31RA	grey	-0.314155368	1.15E-07	0.314155368	1.15E-07	0.086209766	0.155453677	-0.223520235	0.000196533	-0.1609444	0.007711938	0.044833307	0.46067253	0.030301931	0.618140635	-0.071700151	0.237695935	0.025158962	0.678982201	0.308208907	2.03E-07
TNMD	grey	0.138429859	0.022151087	-0.138429859	0.022151087	-0.040645758	0.503640244	-0.035388867	0.560418841	-0.04676713	0.441539918	0.127014299	0.035949908	-0.07521025	0.215445316	-0.076152141	0.209737119	0.069841952	0.25010746	-0.138829005	0.021765918
AHRR	grey	-0.376015256	1.35E-10	0.376015256	1.35E-10	0.184464805	0.002212058	-0.197809204	0.00101666	-0.032748836	0.590051559	-0.033267541	0.584173065	-0.047158693	0.437721759	-0.061032006	0.315029712	-0.080305387	0.185864621	0.388002737	3.06E-11
H4C9	grey	-0.26989804	6.09E-06	0.26989804	6.09E-06	0.267131205	7.64E-06	0.003350225	0.956058021	-0.164078598	0.00658722	-0.144172359	0.017141694	-0.34309786	5.87E-09	-0.217343836	0.000296916	-0.27405288	4.31E-06	0.422573465	3.00E-13
KANK4	grey	0.08853832	0.144552015	-0.08853832	0.144552015	0.005146386	0.932545497	-0.025799566	0.671278867	0.028062301	0.644347576	0.031107384	0.608830293	-0.06136441	0.312396338	0.181133321	0.002664829	0.20295406	0.000743168	-0.011556338	0.84925251
H2BC21	grey	-0.221972176	0.00021818	0.221972176	0.00021818	0.131649504	0.029652624	0.090908173	0.134065338	0.024043644	0.692473513	0.053160938	0.381600348	-0.134449425	0.026325823	-0.114156795	0.059607254	-0.141920612	0.018974028	0.427140836	1.56E-13
VTN	grey	0.043078028	0.478430557	-0.043078028	0.478430557	-0.002533157	0.966767641	0.09096882	0.133804862	0.006927175	0.90929177	0.060929518	0.315844554	0.086092083	0.156020675	0.135334482	0.025343272	0.001657106	0.978256933	0.048102557	0.428596147
CAPNS2	grey	0.133334262	0.027610287	-0.133334262	0.027610287	-0.081686293	0.178387627	-0.006103611	0.920037563	0.097963565	0.106292544	0.033174557	0.585224861	-0.070802582	0.243636001	-0.055416045	0.361703885	0.077149235	0.203813905	-0.074892741	0.217394385
AL450998.1	grey	-0.171849211	0.004405012	0.171849211	0.004405012	0.063582798	0.295192121	-0.046374348	0.44538894	-0.099702632	0.100197367	-0.165876516	0.006010438	-0.157873375	0.008976876	-0.139425441	0.021201173	-0.14468822	0.016744336	0.132922125	0.028098412
NELL1	grey	0.212489611	0.000407387	-0.212489611	0.000407387	-0.165690989	0.006067788	-0.010919841	0.857464349	0.163119364	0.006914774	0.100888902	0.096201071	0.14464476	0.0167775	0.190601967	0.001556886	0.15287765	0.011430727	-0.074047386	0.222645109
SOCS2-AS1	grey	0.231177055	0.000115973	-0.231177055	0.000115973	-0.088284713	0.145710269	-0.031058015	0.60939917	0.064647983	0.287159941	0.145169575	0.016380836	0.099017537	0.102564588	0.097467852	0.108082459	0.127069237	0.035869101	-0.237575698	7.36E-05
AC025062.1	grey	-0.232310352	0.000107101	0.232310352	0.000107101	0.121798771	0.044356731	-0.192347367	0.001406135	-0.054824014	0.366863625	-0.023205794	0.702672962	-0.154701141	0.010473771	-0.116161129	0.055239892	-0.05337359	0.379696124	0.434947308	5.00E-14
FXYD4	grey	-0.153341784	0.011180101	0.153341784	0.011180101	0.143214194	0.017901618	0.00534891	0.929897655	-0.144252656	0.017079308	-0.198852771	0.000954642	-0.207345438	0.000565313	-0.089606523	0.139750299	-0.241319936	5.61E-05	0.331441521	2.02E-08
AL442224.1	grey	-0.172591731	0.004235177	0.172591731	0.004235177	0.13817964	0.022395539	-0.06034849	0.320490103	-0.121741479	0.044457539	-0.174372016	0.003851779	-0.164948518	0.006302236	-0.146402561	0.015481009	-0.209030655	0.000508217	0.324517212	4.10E-08
CALY	grey	-0.163336868	0.006839252	0.163336868	0.006839252	0.197761027	0.00101961	-0.074472669	0.219992391	-0.079425431	0.190747894	-0.13909678	0.02151078	-0.189014973	0.001706655	-0.148109936	0.014306526	-0.16643928	0.005839437	0.219741273	0.000253317
RASGEF1A	grey	-0.173568897	0.004020677	0.173568897	0.004020677	0.092298102	0.128192981	-0.135537	0.025122935	-0.062304701	0.305025501	-0.087221205	0.150644494	-0.027452214	0.651565168	-0.097778417	0.106958322	-0.110519475	0.06825919	0.394917352	1.27E-11
AC004264.1	grey	0.148537504	0.014024938	-0.148537504	0.014024938	-0.086523233	0.153950972	0.119691722	0.048192679	0.140182307	0.020502829	0.058098107	0.338899627	0.068723754	0.257789601	0.082734811	0.172860771	0.053879006	0.375193674	-0.018596192	0.759698961
KPNA7	grey	-0.161705137	0.007424254	0.161705137	0.007424254	0.128526219	0.033781593	0.123661782	0.041181717	-0.008312081	0.891259776	-0.019548381	0.747800471	-0.059401348	0.328157589	-0.147238792	0.01489563	-0.110227054	0.068997207	0.388759579	2.78E-11
LINC00922	grey	0.19789325	0.001011531	-0.19789325	0.001011531	-0.161166802	0.007626823	-0.035054328	0.564133858	0.022195711	0.715040053	0.169835525	0.004896924	0.047622424	0.433224427	-0.004832455	0.936651354	0.203588229	0.000714631	-0.227120386	0.000153704
SLC25A5P5	grey	-0.15575596	0.009953184	0.15575596	0.009953184	0.22163514	0.000223179	-0.135467135	0.025198759	-0.113158922	0.061885575	-0.153692429	0.010993989	-0.171055199	0.004593395	-0.24027441	6.05E-05	-0.190662631	0.001551407	0.428151436	1.35E-13
H1-2	grey	-0.185656614	0.00206793	0.185656614	0.00206793	0.087771874	0.148074041	0.09575943	0.114433508	-0.016808399	0.782190502	-0.014168553	0.815729993	-0.196551288	0.001096338	-0.078369947	0.196728338	-0.15939407	0.008329152	0.371506545	2.32E-10
SOHLH2	grey	-0.252713497	2.39E-05	0.252713497	2.39E-05	0.215838548	0.000327761	-0.159678413	0.008212763	-0.112184735	0.064178481	-0.084958647	0.161561735	-0.188983126	0.001709791	-0.089894181	0.138478338	-0.07668702	0.206544454	0.410997941	1.50E-12
AC003092.1	grey	-0.164321336	0.006506563	0.164321336	0.006506563	0.167159783	0.005626878	-0.112636746	0.063106071	-0.103446537	0.088016582	-0.025821806	0.671012041	-0.090320494	0.136609604	-0.097083641	0.109486014	-0.034863217	0.566261397	0.020470846	0.736330083
STAC2	grey	0.108269704	0.074106655	-0.108269704	0.074106655	-0.134632083	0.026120406	0.0180721	0.766272396	0.027761456	0.647902589	0.061021128	0.315116127	0.058053367	0.339272337	0.141933654	0.018962942	0.041114707	0.498726092	-0.21273319	0.000401038
CYP1A1	grey	-0.148137316	0.014288347	0.148137316	0.014288347	-0.000873065	0.988543393	-0.094917621	0.117668533	0.122828623	0.042577134	0.062654804	0.302310639	0.003387391	0.95557105	0.092541881	0.127183846	0.134328354	0.026462744	0.104035324	0.086213849
FBXO36P1	grey	-0.23039255	0.000122513	0.23039255	0.000122513	0.035515231	0.559018654	-0.157944184	0.00894575	-0.040365423	0.50658999	0.038918114	0.521961398	-0.03208934	0.597564514	-0.029269616	0.630162901	0.019397615	0.74968054	0.451750322	3.91E-15
KRT75	grey	0.203884284	0.000701659	-0.203884284	0.000701659	0.036475909	0.548429381	-0.032406648	0.593944349	-0.031781344	0.601087943	-0.029731567	0.624770755	-0.030505315	0.615783856	-0.039660821	0.514043657	0.191696232	0.001460735	-0.320226086	6.31E-08
SP5	grey	-0.167989002	0.005390857	0.167989002	0.005390857	0.12905096	0.033055508	-0.029321776	0.629553067	-0.090183944	0.13720605	-0.151406023	0.012258479	-0.168991144	0.005117504	-0.109703611	0.070334552	-0.176711537	0.003395679	0.192533276	0.001390893
CT83	grey	-0.314165688	1.15E-07	0.314165688	1.15E-07	0.208538847	0.000524302	-0.055224909	0.363364732	-0.187095257	0.001905387	-0.141465583	0.019364319	-0.146517951	0.015399055	-0.158510138	0.008700399	-0.167281275	0.005591728	0.470515096	1.91E-16
UPK3A	grey	0.157647864	0.009076646	-0.157647864	0.009076646	-0.143788927	0.01744235	-0.09620396	0.112753518	0.056525915	0.352153614	-0.061905977	0.308136923	0.048158479	0.428058954	0.023122973	0.7036841	0.097047002	0.109620605	0.008186243	0.892896075
GLYATL2	grey	0.227765513	0.00014702	-0.227765513	0.00014702	-0.04193087	0.490234267	-0.020419927	0.736961742	0.168000651	0.005387605	0.181908297	0.002552568	0.074935031	0.217134058	0.011172365	0.854204491	0.198340592	0.000984631	-0.28579536	1.58E-06
AL713899.1	grey	-0.256860585	1.73E-05	0.256860585	1.73E-05	0.201566302	0.000809325	-0.131212463	0.030203061	-0.048458907	0.425179661	0.067842911	0.263954572	-0.08542777	0.159250658	-0.17143445	0.004502529	-0.127427307	0.035346189	0.385499698	4.20E-11
AC125603.2	grey	-0.295006101	6.95E-07	0.295006101	6.95E-07	0.146272408	0.015573907	-0.177480422	0.003256821	-0.12171025	0.044512568	-0.098149719	0.10562645	-0.073244484	0.227715156	-0.031318877	0.606395939	-0.072585541	0.231936861	0.572842185	3.31E-25
HTR3A	grey	0.131856219	0.029395277	-0.131856219	0.029395277	0.088028615	0.146887057	-0.075256752	0.215160909	-0.088970582	0.142594012	-0.108827169	0.072621074	-0.025114923	0.679513013	-0.155049964	0.01029901	0.010940943	0.857191853	-0.213652217	0.000377904
GDPD3	grey	-0.193293718	0.001330111	0.193293718	0.001330111	0.146956185	0.015091254	0.072101255	0.235074605	-0.014577852	0.810506087	-0.141580261	0.019265304	-0.148603785	0.013981725	-0.108983772	0.072208136	-0.24116943	5.67E-05	0.489410523	7.55E-18
FAM3C	grey	-0.182689646	0.002443754	0.182689646	0.002443754	0.142397637	0.018572232	0.04366683	0.472432572	-0.144027201	0.017254979	-0.04439485	0.465073711	-0.084365697	0.164518747	-0.211749634	0.00042725	-0.087953334	0.147234351	-0.00671995	0.911994147
SLC16A8	grey	-0.183905537	0.002282799	0.183905537	0.002282799	0.118027992	0.051413949	-0.145647957	0.01602643	-0.045924924	0.449816254	-0.026904348	0.658074471	-0.067915875	0.263440095	-0.076935901	0.205070919	-0.100631253	0.097058072	0.3743408	1.65E-10
RGS7	grey	0.118305159	0.050865188	-0.118305159	0.050865188	0.056095754	0.355836079	0.002111413	0.972298044	0.060467507	0.319534917	0.144909955	0.016576025	-0.033758281	0.578636583	0.047983284	0.429743209	0.129577847	0.03233986	-0.132450683	0.028665829
PCAT7	grey	-0.252800917	2.37E-05	0.252800917	2.37E-05	0.261088447	1.24E-05	0.101176261	0.095252359	-0.173670328	0.003998983	-0.213362893	0.00038505	-0.1866058	0.001959329	-0.186603864	0.001959546	-0.212535427	0.000406185	0.448923084	6.06E-15
CITED1	grey	0.207746568	0.000551208	-0.207746568	0.000551208	-0.11366128	0.060729801	0.043706026	0.47203476	0.080440338	0.185123922	0.026214667	0.666305449	0.026864632	0.658547356	0.123602905	0.041279045	0.060518619	0.319125279	-0.162872834	0.007001275
FAM155B	grey	0.225415998	0.000172756	-0.225415998	0.000172756	-0.047471037	0.434689666	0.040887573	0.501103076	-0.012741323	0.834008173	-0.057254656	0.345970062	-0.0512456	0.399012898	-0.089086722	0.142071402	-0.015712291	0.796071671	-0.29463166	7.19E-07
AL022313.2	grey	-0.216820609	0.000307317	0.216820609	0.000307317	0.172704483	0.00420991	-0.082642295	0.17334325	-0.050101266	0.409639398	-0.114939241	0.057869585	-0.139785086	0.020866807	-0.133803442	0.027063471	-0.185745524	0.002057529	0.304986491	2.76E-07
SMPX	grey	0.211025611	0.000447552	-0.211025611	0.000447552	-0.099343138	0.101434074	-0.020890092	0.731136053	0.061362906	0.312408223	0.085154375	0.16059446	0.101943583	0.092755545	-0.05781413	0.341269766	0.069565291	0.251993174	-0.243037567	4.94E-05
CASP14	grey	-0.113394158	0.061342134	0.113394158	0.061342134	0.178486236	0.003082944	-0.028419813	0.640133443	-0.084137296	0.16566852	-0.117019657	0.053452085	-0.102943437	0.089580798	-0.133313032	0.027635253	-0.11118595	0.066601232	0.147890749	0.014452793
DLK1	grey	0.150367758	0.012873821	-0.150367758	0.012873821	-0.024851011	0.682697309	-0.011122751	0.854844772	0.051492275	0.396744029	0.118560818	0.050363343	-0.07070882	0.244262448	0.094536318	0.119157144	0.1552154	0.010217032	-0.166280941	0.005887104
RNA5SP18	grey	-0.202546667	0.000762052	0.202546667	0.000762052	0.170762723	0.004664594	-0.099442564	0.101090832	-0.030425473	0.616708582	-0.12537562	0.038432155	0.027684054	0.648818531	-0.113842701	0.060316803	-0.098786817	0.103371687	0.302251136	3.57E-07
PROSER2	grey	-0.25132925	2.65E-05	0.25132925	2.65E-05	0.111824948	0.065042741	-0.103100578	0.089089848	-0.115112813	0.057489844	-0.182526654	0.002466099	-0.25878864	1.49E-05	-0.129786378	0.03206029	-0.184607213	0.002194368	0.473543225	1.15E-16
LINC01511	grey	-0.208697037	0.000519077	0.208697037	0.000519077	0.037251376	0.539954127	-0.082344447	0.174903355	-0.060150972	0.322079399	-0.045402954	0.454989227	-0.047628508	0.4331656	0.001704835	0.977630837	0.002991327	0.960761379	0.448622413	6.35E-15
FBXL16	grey	-0.1889992	0.001708208	0.1889992	0.001708208	-0.025678111	0.672736771	-0.28862842	1.23E-06	0.017328555	0.775626989	-0.081779823	0.177889373	-0.008643799	0.88694862	-0.011113727	0.854961241	-0.01844241	0.761626006	0.272288628	5.00E-06
BCAR4	grey	-0.238886516	6.70E-05	0.238886516	6.70E-05	0.182138614	0.002520044	0.004212403	0.944765729	-0.108112421	0.074530236	-0.141539495	0.019300452	-0.076638428	0.206833038	-0.077770679	0.200184017	-0.104833818	0.083816561	0.408169557	2.20E-12
H3C10	grey	-0.209732764	0.000486047	0.209732764	0.000486047	0.184883876	0.002160367	0.069951476	0.249363658	-0.07066943	0.244525957	0.03918472	0.519112045	-0.202511877	0.000763685	-0.13179086	0.029476438	-0.126322276	0.036981078	0.388542613	2.86E-11
AL513548.1	grey	0.146608342	0.015335121	-0.146608342	0.015335121	-0.151911867	0.011968184	-0.044776547	0.461240966	0.031052526	0.609462434	0.059707538	0.325666025	0.097250505	0.108874695	0.061534915	0.311051183	0.058227009	0.337827257	-0.020800332	0.732247065
BRINP1	grey	0.098755925	0.103480131	-0.098755925	0.103480131	-0.191899827	0.001443457	-0.110581938	0.068102384	0.007418839	0.902884315	0.159822372	0.00815439	0.076262393	0.209076143	0.013945244	0.818583554	0.100635627	0.097043472	-0.20652512	0.000595204
LINC01659	grey	0.141001887	0.019769203	-0.141001887	0.019769203	-0.089956976	0.138201854	0.16745861	0.005540775	0.044684274	0.462165904	0.118897763	0.049708249	-0.139944537	0.020720033	0.029742703	0.62464102	0.001079986	0.985828386	0.030048057	0.621087983
TMEM59L	grey	0.111679516	0.065394789	-0.111679516	0.065394789	-0.088971347	0.142590567	-0.141145274	0.019643224	0.133114913	0.027869166	-0.09433439	0.119951396	-0.115497845	0.056654819	0.073306847	0.227318448	0.143050811	0.018034086	-0.042760386	0.481683404
AC021146.12	grey	0.152265425	0.011768897	-0.152265425	0.011768897	-0.182813828	0.002426854	0.191003416	0.001520958	0.018269428	0.763795413	0.031578598	0.603412406	-0.022082764	0.716427642	-0.041809614	0.491490979	-0.05295006	0.383494429	-0.004713194	0.938211588
TEX19	grey	-0.235789015	8.37E-05	0.235789015	8.37E-05	0.208603476	0.000522161	-0.111233071	0.06648527	-0.069227363	0.254309842	-0.119830955	0.047930921	-0.051802388	0.393902698	-0.126528248	0.036671577	-0.124712002	0.03947783	0.322723732	4.91E-08
NDP	grey	0.203989801	0.000697088	-0.203989801	0.000697088	-0.131680488	0.029613928	0.114936107	0.05787646	0.035354917	0.560795311	-0.024984713	0.68108338	0.033487599	0.581687359	-0.092897129	0.125724299	0.014206037	0.81525125	-0.299273993	4.70E-07
ZNF667-AS1	grey	-0.193554105	0.001309865	0.193554105	0.001309865	0.173463227	0.00404339	-0.204851594	0.000660775	0.041630974	0.493345541	-0.022103531	0.716172449	-0.012507889	0.837006495	0.068614195	0.258550938	0.134739513	0.026000235	0.290275626	1.06E-06
SLC13A2	grey	0.256127625	1.83E-05	-0.256127625	1.83E-05	-0.216211179	0.000319859	0.068667545	0.258180008	0.188955886	0.001712478	0.086392208	0.154577742	0.128651114	0.033607557	0.16327515	0.006860607	0.12785488	0.034730264	-0.085973135	0.156595358
PAEP	grey	-0.137155673	0.02342036	0.137155673	0.02342036	0.140121011	0.020558634	-0.072249925	0.234108194	-0.0897954	0.138914123	-0.131522904	0.029811183	-0.069751414	0.250723484	-0.136822371	0.023762559	-0.08608753	0.156042644	0.097647363	0.10743156
DEFB4A	grey	0.163159109	0.006900919	-0.163159109	0.006900919	-0.03821593	0.529504062	-0.001161917	0.984753406	0.014844837	0.807103048	-0.07701791	0.20458704	0.066216762	0.275599798	-0.057006816	0.348065284	-0.025043434	0.680375024	-0.242210013	5.26E-05
CHST2	grey	0.202007532	0.000787724	-0.202007532	0.000787724	-0.191881194	0.001445031	-0.100371649	0.097927707	0.05551187	0.360873009	0.023914667	0.694040042	0.251580178	2.60E-05	0.120986008	0.045804896	0.254160346	2.14E-05	-0.277048298	3.35E-06
H2BC12	grey	-0.249241595	3.11E-05	0.249241595	3.11E-05	0.260596958	1.29E-05	0.011958563	0.84407147	-0.183997548	0.00227102	-0.305870283	2.54E-07	-0.308580605	1.96E-07	-0.180797682	0.002714827	-0.262573262	1.10E-05	0.377081627	1.19E-10
THEM5	grey	-0.179203847	0.002964083	0.179203847	0.002964083	0.081427338	0.179772527	-0.042756299	0.481725329	-0.109108788	0.07187986	-0.064522282	0.288100099	-0.16148473	0.007506603	-0.184168469	0.002249288	-0.199412756	0.000922818	0.46939729	2.30E-16
LINC01748	grey	-0.278137331	3.06E-06	0.278137331	3.06E-06	0.277629159	3.19E-06	-0.113750213	0.060527058	-0.18322445	0.002371727	-0.070897121	0.243005508	-0.222905002	0.000204884	-0.230195569	0.000124209	-0.17452801	0.003819727	0.589105675	6.74E-27
AF127577.3	grey	-0.137699225	0.022871423	0.137699225	0.022871423	0.166116611	0.005936942	-0.021691609	0.721240282	-0.074577982	0.219338994	0.055032589	0.365040646	-0.122317475	0.043452754	-0.135622999	0.025029869	-0.077981183	0.198965158	0.444078224	1.27E-14
SPDYC	grey	-0.196421465	0.00110488	0.196421465	0.00110488	0.167036898	0.005662632	-0.095021312	0.11726624	-0.029831118	0.623611345	-0.07159149	0.238409586	-0.15440259	0.010625424	-0.064276808	0.289942023	-0.020960146	0.730269339	0.386615922	3.65E-11
LINC02036	grey	0.261660376	1.19E-05	-0.261660376	1.19E-05	-0.153967096	0.010850122	-0.077151615	0.203799911	0.077646117	0.200907801	0.006148555	0.919450748	-0.05188995	0.393102651	-0.082166066	0.175842676	0.015573006	0.797840284	-0.294273549	7.42E-07
AC125603.1	grey	-0.263183931	1.05E-05	0.263183931	1.05E-05	0.092657179	0.12670871	-0.166970059	0.005682165	-0.109913079	0.069796866	-0.073647034	0.225163056	-0.049655364	0.413825023	-0.005070009	0.93354426	-0.059127389	0.330397278	0.567729601	1.08E-24
ITGBL1	red	0.193794364	0.001291435	-0.193794364	0.001291435	-0.293641964	7.86E-07	0.002685813	0.964766213	0.065124285	0.283616231	0.144177916	0.01713737	0.310110757	1.70E-07	0.342241806	6.43E-09	0.767860275	2.44E-54	-0.070787618	0.243735905
PLAT	red	0.210775942	0.000454758	-0.210775942	0.000454758	-0.242238793	5.24E-05	-0.07380782	0.224149401	0.007874948	0.896945822	0.046618472	0.442994439	0.029669653	0.625492305	0.078575502	0.195553068	0.298347756	5.12E-07	-0.298929091	4.85E-07
MOXD1	red	0.236649074	7.87E-05	-0.236649074	7.87E-05	-0.229296701	0.000132229	-0.00719554	0.905793639	0.134128988	0.026689542	0.278839348	2.88E-06	0.474393553	1.00E-16	0.430851199	9.12E-14	0.708665659	6.07E-43	-0.131020643	0.030447395
FBXL7	red	0.250344176	2.86E-05	-0.250344176	2.86E-05	-0.201573373	0.000808974	-0.032640387	0.591284026	0.261946878	1.16E-05	0.279320114	2.76E-06	0.291237109	9.76E-07	0.528629007	4.69E-21	0.754398736	1.83E-51	-0.2049866	0.000655247
PEAK1	red	0.279572114	2.71E-06	-0.279572114	2.71E-06	-0.283604942	1.91E-06	0.237718703	7.29E-05	0.306892423	2.31E-07	0.758589194	2.44E-52	0.347118861	3.79E-09	0.630604471	1.13E-31	0.708586024	6.26E-43	-0.137147492	0.023428709
GJA1	red	0.22597609	0.000166264	-0.22597609	0.000166264	-0.055141355	0.364092243	-0.019885395	0.743603283	0.00524547	0.931249957	0.112511052	0.063402794	0.075833192	0.211657742	0.246360284	3.86E-05	0.525025625	9.63E-21	-0.226438823	0.000161074
DEPP1	red	0.192065408	0.001429544	-0.192065408	0.001429544	-0.269026649	6.54E-06	0.182347045	0.002490936	0.105032081	0.083229716	0.038799026	0.523236722	0.344256548	5.17E-09	0.392761602	1.67E-11	0.453425604	3.01E-15	-0.148754985	0.013883585
UCN	red	-0.146193274	0.015630628	0.146193274	0.015630628	0.034929901	0.565518605	-0.157323425	0.00922191	-0.03713688	0.541201369	-0.144701962	0.016733863	-0.070690749	0.244383309	-0.132923928	0.028096261	-0.305911903	2.53E-07	0.251805641	2.56E-05
SIPA1L2	red	0.321142474	5.76E-08	-0.321142474	5.76E-08	-0.189295353	0.001679272	0.167026581	0.005665643	0.194245203	0.001257494	0.316873594	8.79E-08	0.136304644	0.024302657	0.268916309	6.60E-06	0.3901196	2.34E-11	-0.253140391	2.31E-05
AR	red	0.311793493	1.44E-07	-0.311793493	1.44E-07	-0.336117493	1.24E-08	0.08769949	0.148410007	0.254347635	2.11E-05	0.332713222	1.77E-08	0.289437241	1.15E-06	0.40613104	2.89E-12	0.4337345	5.98E-14	-0.304816038	2.81E-07
AOC3	red	0.323283153	4.64E-08	-0.323283153	4.64E-08	-0.514508302	7.48E-20	0.097538379	0.107826361	0.285204852	1.66E-06	0.252286117	2.47E-05	0.543603907	2.16E-22	0.817021841	9.34E-67	0.79745058	2.11E-61	-0.106627516	0.078626946
RAI2	red	0.511677442	1.28E-19	-0.511677442	1.28E-19	-0.604431273	1.40E-28	0.308578979	1.96E-07	0.376208621	1.32E-10	0.253184252	2.30E-05	0.53552273	1.16E-21	0.689185412	8.50E-40	0.707324267	1.02E-42	-0.387563365	3.24E-11
ELN	red	0.413662915	1.04E-12	-0.413662915	1.04E-12	-0.582844709	3.10E-26	0.197439883	0.001039482	0.270187936	5.95E-06	0.19101259	0.001520146	0.369300753	3.02E-10	0.620237377	2.05E-30	0.689630868	7.24E-40	-0.17219807	0.004324468
MRVI1	red	0.300502297	4.20E-07	-0.300502297	4.20E-07	-0.299557354	4.58E-07	0.142812543	0.018228799	0.267721084	7.28E-06	0.482291923	2.61E-17	0.353599357	1.84E-09	0.492832613	4.11E-18	0.858795414	1.09E-80	-0.153497967	0.011096863
CARD6	red	0.362002499	7.09E-10	-0.362002499	7.09E-10	-0.365165295	4.91E-10	0.515219349	6.53E-20	0.154434331	0.010609209	0.31937318	6.87E-08	0.315583858	9.98E-08	0.323597658	4.50E-08	0.358333282	1.08E-09	-0.330833318	2.15E-08
PRKG1	red	0.304487027	2.89E-07	-0.304487027	2.89E-07	-0.310671557	1.61E-07	0.103552441	0.087690117	0.200305074	0.000874121	0.618219022	3.56E-30	0.33951748	8.62E-09	0.530538117	3.20E-21	0.872369785	3.23E-86	-0.215056783	0.000344933
MED10	red	-0.335132285	1.37E-08	0.335132285	1.37E-08	0.328474302	2.74E-08	-0.196884815	0.001074671	-0.172003974	0.004369115	-0.334566167	1.46E-08	-0.258464005	1.53E-05	-0.312348949	1.37E-07	-0.324323563	4.18E-08	0.310605297	1.62E-07
P4HA3	red	-0.252026207	2.52E-05	0.252026207	2.52E-05	0.266214141	8.23E-06	-0.319164415	7.01E-08	-0.186495384	0.001971689	-0.098145461	0.105641649	-0.071538835	0.238755953	-0.086819067	0.152542889	0.231974637	0.00010966	0.222468283	0.000211011
CEACAM19	red	-0.325186258	3.83E-08	0.325186258	3.83E-08	0.2338893	9.58E-05	-0.167976527	0.005394341	-0.145437797	0.016181292	-0.171785707	0.004419818	-0.165830855	0.006024508	-0.203481955	0.000719342	-0.302635643	3.44E-07	0.545624602	1.41E-22
VSTM4	red	0.320521205	6.12E-08	-0.320521205	6.12E-08	-0.412803519	1.17E-12	0.004759413	0.937606899	0.221330435	0.000227791	0.357661987	1.17E-09	0.352024526	2.20E-09	0.534371186	1.47E-21	0.653523068	1.23E-34	-0.282476285	2.11E-06
ACTG2	red	0.246443683	3.84E-05	-0.246443683	3.84E-05	-0.22010935	0.000247178	0.116056056	0.055462062	0.304341411	2.93E-07	0.042894232	0.480311281	0.156069295	0.009803023	0.394096388	1.41E-11	0.634775733	3.39E-32	-0.153878368	0.010896413
TNC	red	0.225166632	0.000175722	-0.225166632	0.000175722	-0.128682729	0.033563624	-0.292895895	8.41E-07	0.048572979	0.42408935	0.123016127	0.042259673	0.199115783	0.000939571	0.043988198	0.46917633	0.352244079	2.15E-09	-0.362640561	6.58E-10
FGF1	red	0.250811835	2.76E-05	-0.250811835	2.76E-05	-0.158843855	0.008558546	-0.037633864	0.53579796	0.083736906	0.167698582	0.31936592	6.87E-08	0.136207074	0.02440562	0.0761532	0.209730765	0.547140999	1.02E-22	-0.272952732	4.73E-06
PRKD1	red	0.324534727	4.09E-08	-0.324534727	4.09E-08	-0.152653856	0.011553334	-0.051252099	0.398953022	0.103030383	0.089308888	0.313066144	1.28E-07	0.126144586	0.037249857	0.225680617	0.00016966	0.416990598	6.56E-13	-0.34661731	4.00E-09
GUCY1A1	red	0.320319088	6.25E-08	-0.320319088	6.25E-08	-0.356514591	1.33E-09	-0.033239837	0.584486346	0.20570186	0.000626669	0.553356604	2.66E-23	0.378655088	9.79E-11	0.407043236	2.56E-12	0.624332623	6.60E-31	-0.215170131	0.000342392
COL13A1	red	0.334724788	1.43E-08	-0.334724788	1.43E-08	-0.343359494	5.70E-09	-0.011448318	0.850645023	0.266133823	8.28E-06	0.284473215	1.77E-06	0.326422434	3.38E-08	0.445951501	9.57E-15	0.562495142	3.53E-24	-0.255425713	1.94E-05
PAQR6	red	-0.164053758	0.006595524	0.164053758	0.006595524	0.159048492	0.008472582	-0.089345973	0.140910097	-0.031214779	0.6075936	-0.026427092	0.66376595	-0.102388247	0.091332726	-0.167518311	0.005523715	-0.320344511	6.23E-08	0.249571618	3.03E-05
MAN1C1	red	0.364735965	5.16E-10	-0.364735965	5.16E-10	-0.383797995	5.19E-11	0.025797138	0.671307997	0.313094593	1.27E-07	0.383131248	5.64E-11	0.53897048	5.68E-22	0.511104981	1.43E-19	0.576399053	1.44E-25	-0.340907832	7.43E-09
RCAN1	red	0.293559034	7.92E-07	-0.293559034	7.92E-07	-0.270161148	5.96E-06	0.10368337	0.087287853	0.284579038	1.76E-06	0.381388797	6.99E-11	0.301794054	3.72E-07	0.533451244	1.77E-21	0.616955837	5.02E-30	-0.247060708	3.67E-05
ECM2	red	0.26864714	6.75E-06	-0.26864714	6.75E-06	-0.282427128	2.12E-06	0.023740577	0.696156572	0.225112724	0.00017637	0.51109469	1.43E-19	0.387882553	3.11E-11	0.53650081	9.47E-22	0.882213389	1.23E-90	-0.191010806	0.001520303
CYBRD1	red	0.362126438	6.99E-10	-0.362126438	6.99E-10	-0.596602304	1.04E-27	0.072951902	0.2295829	0.281272893	2.34E-06	0.438504986	2.95E-14	0.484934888	1.65E-17	0.649856512	3.80E-34	0.731179369	6.41E-47	-0.296259784	6.20E-07
BMERB1	red	0.316831976	8.83E-08	-0.316831976	8.83E-08	-0.23447535	9.19E-05	0.202976925	0.000742121	0.211767144	0.00042677	0.094864909	0.117873451	0.117114631	0.053257296	0.301495196	3.83E-07	0.44007804	2.33E-14	-0.238953646	6.66E-05
TBX5	red	0.390262868	2.30E-11	-0.390262868	2.30E-11	-0.522298365	1.65E-20	0.208360358	0.000530255	0.277491844	3.23E-06	0.464757802	4.92E-16	0.484895848	1.66E-17	0.764656586	1.23E-53	0.863218551	2.00E-82	-0.180714362	0.00272737
TAFA5	red	0.291836257	9.25E-07	-0.291836257	9.25E-07	-0.197395049	0.001042284	0.186477749	0.00197367	0.030033364	0.621258751	0.053454735	0.378971027	0.132235444	0.028928132	0.205921554	0.000618125	0.472876103	1.29E-16	-0.1331443	0.027834363
TCF4	red	0.237918216	7.18E-05	-0.237918216	7.18E-05	-0.157026296	0.009356752	0.067204265	0.268487169	0.261422305	1.21E-05	0.650223051	3.39E-34	0.409892263	1.74E-12	0.54076203	3.91E-22	0.781550153	1.80E-57	-0.214436096	0.000359158
FBLN1	red	0.178106195	0.003147628	-0.178106195	0.003147628	-0.168380231	0.005282619	-0.062016632	0.307271342	0.257233655	1.68E-05	0.048074143	0.428869255	0.365158725	4.91E-10	0.490452546	6.28E-18	0.704593912	2.90E-42	-0.159761445	0.008179049
CLDN1	red	0.263473804	1.03E-05	-0.263473804	1.03E-05	-0.289449895	1.14E-06	0.149946785	0.013130959	0.213348391	0.000385411	0.240927469	5.77E-05	0.164967291	0.00629621	0.110809585	0.067533395	0.373899488	1.74E-10	-0.193240444	0.001334288
LRRC17	red	0.206817486	0.000584387	-0.206817486	0.000584387	-0.148161953	0.014272006	0.021679918	0.72138429	0.167520627	0.005523054	0.190377939	0.001577272	0.175181864	0.003687984	0.235614838	8.47E-05	0.580494451	5.44E-26	-0.169441463	0.004998779
MS4A2	red	0.423232502	2.73E-13	-0.423232502	2.73E-13	-0.548448851	7.69E-23	0.1124072	0.06364882	0.366848613	4.03E-10	0.656133461	5.42E-35	0.532456113	2.17E-21	0.656181537	5.34E-35	0.635140578	3.05E-32	-0.295870541	6.42E-07
MYLK	red	0.253401971	2.26E-05	-0.253401971	2.26E-05	-0.262576972	1.10E-05	0.075336017	0.21467675	0.244526483	4.43E-05	0.434779955	5.13E-14	0.465338385	4.48E-16	0.560720586	5.25E-24	0.872495768	2.85E-86	-0.145560595	0.016090646
SVEP1	red	0.284178879	1.82E-06	-0.284178879	1.82E-06	-0.329597929	2.44E-08	0.101558893	0.094000689	0.257353387	1.67E-05	0.48574263	1.44E-17	0.454966127	2.36E-15	0.694419542	1.28E-40	0.824179003	7.08E-69	-0.128210227	0.034225341
TCEAL7	red	0.309871494	1.74E-07	-0.309871494	1.74E-07	-0.20479741	0.000663005	0.11321482	0.061756083	0.190646615	0.001552852	0.174048558	0.003919017	0.236436823	7.99E-05	0.434802384	5.11E-14	0.627149591	3.00E-31	-0.280942214	2.41E-06
OLFML1	red	0.284317911	1.80E-06	-0.284317911	1.80E-06	-0.346052304	4.25E-09	0.007416842	0.90291032	0.245488677	4.12E-05	0.291450366	9.57E-07	0.561588207	4.32E-24	0.654466672	9.13E-35	0.890230808	1.54E-94	-0.167354113	0.005570749
PRELP	red	0.245297183	4.18E-05	-0.245297183	4.18E-05	-0.419748539	4.46E-13	-0.007608286	0.900417052	0.097240254	0.108912172	0.068647834	0.258317012	0.388337192	2.94E-11	0.479651115	4.11E-17	0.708276122	7.06E-43	-0.053401477	0.37944683
FILIP1L	red	0.294075959	7.56E-07	-0.294075959	7.56E-07	-0.233169191	0.000100806	-0.006405003	0.916103232	0.13285645	0.028176876	0.350078328	2.73E-09	0.280621535	2.47E-06	0.324998083	3.90E-08	0.643854018	2.34E-33	-0.221195482	0.000229861
PDZRN3	red	0.288593293	1.23E-06	-0.288593293	1.23E-06	-0.214654414	0.000354094	0.078678457	0.194966344	0.248419346	3.31E-05	0.39699366	9.67E-12	0.404463005	3.62E-12	0.545034417	1.59E-22	0.788522382	3.75E-59	-0.231638543	0.00011228
IGFBP7	red	0.340954086	7.39E-09	-0.340954086	7.39E-09	-0.325267249	3.80E-08	0.119495881	0.048562883	0.233826421	9.62E-05	0.093705272	0.122452384	0.425128512	2.08E-13	0.474191313	1.04E-16	0.696918488	5.14E-41	-0.201662408	0.000804574
LSAMP	red	0.417002435	6.55E-13	-0.417002435	6.55E-13	-0.412910119	1.15E-12	0.229035248	0.000134652	0.371993762	2.19E-10	0.681665208	1.20E-38	0.503007677	6.49E-19	0.660678257	1.29E-35	0.788681749	3.42E-59	-0.299990608	4.40E-07
ISM1	red	0.334909735	1.40E-08	-0.334909735	1.40E-08	-0.35281793	2.01E-09	0.050455226	0.406334711	0.126724436	0.036378821	0.271862199	5.18E-06	0.276108421	3.63E-06	0.314883771	1.07E-07	0.715750711	3.75E-44	-0.297211275	5.68E-07
RNF223	red	-0.229416987	0.000131129	0.229416987	0.000131129	0.089366686	0.140817627	0.062306107	0.305014562	-0.109961826	0.069672217	-0.289926736	1.10E-06	-0.247774625	3.48E-05	-0.251639968	2.59E-05	-0.295024012	6.94E-07	0.320027372	6.43E-08
CCDC3	red	0.191292154	0.001495588	-0.191292154	0.001495588	-0.139897222	0.020763493	-0.099361027	0.101372249	0.215565192	0.000333673	0.044546313	0.46355072	0.26947405	6.31E-06	0.358553786	1.05E-09	0.619010348	2.87E-30	-0.110123957	0.069258954
FEZ1	red	0.28809273	1.29E-06	-0.28809273	1.29E-06	-0.265598439	8.65E-06	0.093511089	0.123232465	0.220242995	0.000244983	0.070716751	0.244209416	0.407540746	2.39E-12	0.660656771	1.30E-35	0.708552366	6.34E-43	-0.147416724	0.014773607
CYP2U1	red	0.423449672	2.65E-13	-0.423449672	2.65E-13	-0.38639853	3.75E-11	0.017607981	0.772107626	0.376092817	1.34E-10	0.506974586	3.11E-19	0.500536343	1.02E-18	0.52543313	8.88E-21	0.690611494	5.10E-40	-0.388784869	2.77E-11
GFRA1	red	0.43609347	4.22E-14	-0.43609347	4.22E-14	-0.572845771	3.30E-25	0.198643473	0.000966793	0.533080252	1.91E-21	0.589009846	6.90E-27	0.501016544	9.36E-19	0.611745016	2.04E-29	0.639697024	8.05E-33	-0.260843054	1.27E-05
FMOD	red	0.2797373	2.67E-06	-0.2797373	2.67E-06	-0.274145509	4.28E-06	0.128174171	0.034276289	0.067171925	0.268718098	0.078531548	0.195803946	0.286637824	1.47E-06	0.453540915	2.95E-15	0.682477112	9.03E-39	-0.214566532	0.000356124
LOXL1	red	0.277667886	3.18E-06	-0.277667886	3.18E-06	-0.27960268	2.70E-06	0.09925119	0.101752322	0.065925498	0.277721861	-0.087671476	0.148540187	0.243436923	4.80E-05	0.169189233	0.00506497	0.563891744	2.57E-24	-0.190598018	0.001557243
LTBP2	red	0.380077197	8.22E-11	-0.380077197	8.22E-11	-0.494524383	3.04E-18	0.136492899	0.024105056	0.235756449	8.39E-05	0.364960722	5.03E-10	0.428512489	1.28E-13	0.593684467	2.16E-27	0.853706317	9.14E-79	-0.194028325	0.001273718
OGN	red	0.305830538	2.55E-07	-0.305830538	2.55E-07	-0.448935796	6.05E-15	0.079254371	0.191707987	0.460669997	9.53E-16	0.556427155	1.36E-23	0.427346844	1.52E-13	0.585353121	1.69E-26	0.732355001	3.88E-47	-0.233418571	9.90E-05
LMOD1	red	0.375654965	1.41E-10	-0.375654965	1.41E-10	-0.465842595	4.12E-16	0.159740724	0.008187451	0.396432916	1.04E-11	0.265319962	8.85E-06	0.407364125	2.45E-12	0.658206599	2.82E-35	0.849766006	2.52E-77	-0.174144967	0.003898866
CDH11	red	0.271015135	5.55E-06	-0.271015135	5.55E-06	-0.284703528	1.74E-06	-0.087145042	0.151002658	0.078442578	0.19631248	0.352402259	2.11E-09	0.276131239	3.62E-06	0.315727266	9.84E-08	0.719449857	8.46E-45	-0.299530222	4.59E-07
SGCD	red	0.246790173	3.74E-05	-0.246790173	3.74E-05	-0.252106011	2.50E-05	0.004147081	0.945620922	0.161877776	0.007360316	0.491123711	5.57E-18	0.295750316	6.49E-07	0.406185515	2.87E-12	0.855147349	2.65E-79	-0.154842444	0.010402664
SSPN	red	0.276254931	3.59E-06	-0.276254931	3.59E-06	-0.290298062	1.06E-06	0.056456535	0.352745921	0.20971244	0.000486676	0.398107286	8.37E-12	0.435405053	4.68E-14	0.360904429	8.04E-10	0.744794807	1.59E-49	-0.292464347	8.74E-07
NPTXR	red	0.334449558	1.47E-08	-0.334449558	1.47E-08	-0.212989236	0.000394464	-0.044896367	0.460041446	0.244613499	4.40E-05	0.124260728	0.040202546	0.252938261	2.35E-05	0.263927827	9.90E-06	0.414375843	9.42E-13	-0.399826103	6.68E-12
CYTL1	red	0.18151657	0.002608764	-0.18151657	0.002608764	-0.127246114	0.035609981	-0.032253835	0.59568655	0.208019905	0.000541784	0.135804124	0.024834831	0.215441702	0.000336376	0.264636792	9.35E-06	0.43748457	3.44E-14	-0.19583761	0.001144058
MEOX2	red	0.375645287	1.41E-10	-0.375645287	1.41E-10	-0.354777246	1.62E-09	0.061723296	0.309569416	0.279271375	2.78E-06	0.425944467	1.85E-13	0.425333083	2.02E-13	0.616394991	5.85E-30	0.802072603	1.30E-62	-0.265925094	8.42E-06
MATN3	red	0.253847013	2.19E-05	-0.253847013	2.19E-05	-0.267877422	7.19E-06	0.088149437	0.146330974	0.051369882	0.397868812	0.076065791	0.210255855	0.147901546	0.014445557	0.261127704	1.24E-05	0.565755515	1.69E-24	-0.151958857	0.011941527
KLHDC8A	red	0.243614432	4.74E-05	-0.243614432	4.74E-05	-0.127778725	0.034839295	-0.08170242	0.178301641	0.064662973	0.287047963	0.021220094	0.727056246	0.059764957	0.325200153	0.128007193	0.034513069	0.315474976	1.01E-07	-0.233619197	9.76E-05
EMSLR	red	-0.198386478	0.000981909	0.198386478	0.000981909	0.248413871	3.31E-05	-0.217049284	0.00030273	-0.13488099	0.025842703	-0.185871325	0.002042894	-0.209623001	0.000489453	-0.270729498	5.69E-06	-0.293761196	7.78E-07	0.089365586	0.140822537
HEPH	red	0.27229625	5.00E-06	-0.27229625	5.00E-06	-0.192379904	0.001403456	0.418828353	5.08E-13	0.101168954	0.095276389	0.13669234	0.023897226	0.197487715	0.0010365	0.334557647	1.46E-08	0.645686575	1.35E-33	-0.170239567	0.004794432
ADAMTSL2	red	0.423080885	2.79E-13	-0.423080885	2.79E-13	-0.497456214	1.79E-18	0.16519396	0.006223852	0.226486995	0.000160542	0.129679257	0.032203646	0.357917975	1.13E-09	0.519493095	2.86E-20	0.657770851	3.24E-35	-0.205387645	0.000639078
GAS7	red	0.27612399	3.63E-06	-0.27612399	3.63E-06	-0.38648774	3.71E-11	0.034616902	0.569009142	0.369728106	2.87E-10	0.44267507	1.58E-14	0.707302286	1.03E-42	0.644366994	2.01E-33	0.852917216	1.79E-78	-0.143652963	0.017550061
PCDH18	red	0.266949938	7.75E-06	-0.266949938	7.75E-06	-0.116150133	0.055263109	0.180223623	0.00280232	0.166542357	0.005808593	0.506587773	3.34E-19	0.27695802	3.38E-06	0.514597556	7.35E-20	0.704318931	3.22E-42	-0.242740944	5.05E-05
TBX5-AS1	red	0.438196497	3.09E-14	-0.438196497	3.09E-14	-0.581890953	3.89E-26	0.232439693	0.00010613	0.277114758	3.33E-06	0.437556266	3.40E-14	0.508259006	2.45E-19	0.760633658	8.99E-53	0.8848472	6.92E-92	-0.226824645	0.000156862
PCDHGC3	red	0.330201299	2.29E-08	-0.330201299	2.29E-08	-0.261148092	1.24E-05	0.141724505	0.019141388	0.195999101	0.001133096	0.281495541	2.29E-06	0.311770007	1.45E-07	0.589998638	5.41E-27	0.680762632	1.64E-38	-0.338863283	9.24E-09
MFAP4	red	0.452752806	3.34E-15	-0.452752806	3.34E-15	-0.625408276	4.89E-31	0.152979905	0.011375088	0.388079227	3.03E-11	0.259622908	1.39E-05	0.608600687	4.70E-29	0.796583131	3.52E-61	0.806256908	9.78E-64	-0.252748371	2.38E-05
AC061992.2	red	-0.214752737	0.000351834	0.214752737	0.000351834	0.26863542	6.76E-06	-0.287769056	1.33E-06	-0.130597798	0.030991969	-0.24084635	5.81E-05	-0.167943947	0.005403449	-0.280230125	2.56E-06	-0.302671916	3.43E-07	0.288129075	1.29E-06
IL13RA2	red	0.249096876	3.15E-05	-0.249096876	3.15E-05	-0.162555606	0.007114002	0.016950654	0.780393924	0.161142832	0.007635956	0.139703256	0.020942482	0.255581321	1.91E-05	0.265007496	9.07E-06	0.335774044	1.28E-08	-0.217179268	0.000300151
TMEM204	red	0.399064698	7.38E-12	-0.399064698	7.38E-12	-0.41500475	8.64E-13	0.085041131	0.161153571	0.201928679	0.000791545	0.045465082	0.454371763	0.364732696	5.16E-10	0.618532192	3.27E-30	0.704612137	2.88E-42	-0.217312887	0.000297522
FMO3	red	0.378200654	1.03E-10	-0.378200654	1.03E-10	-0.380971045	7.36E-11	0.142837397	0.018208403	0.341662412	6.85E-09	0.321548142	5.53E-08	0.486838576	1.19E-17	0.467650468	3.07E-16	0.695601011	8.34E-41	-0.301156816	3.95E-07
ITGA8	red	0.397572187	8.97E-12	-0.397572187	8.97E-12	-0.524237941	1.13E-20	0.169158568	0.00507307	0.465514153	4.35E-16	0.590413028	4.88E-27	0.532986646	1.95E-21	0.8151503	3.23E-66	0.828788403	2.71E-70	-0.185618359	0.00207242
TSPAN2	red	0.235598679	8.48E-05	-0.235598679	8.48E-05	-0.144564192	0.016839132	0.145902995	0.01584024	0.300822032	4.08E-07	0.367551825	3.71E-10	0.311747646	1.45E-07	0.417925093	5.76E-13	0.687730646	1.43E-39	-0.155103649	0.010272344
TENM4	red	0.213955201	0.000370553	-0.213955201	0.000370553	-0.094806383	0.1181013	-0.082336688	0.174944133	0.090855011	0.134293985	0.216103719	0.00032212	0.023006051	0.705112471	0.081131137	0.181366346	0.461583223	8.23E-16	-0.203116814	0.000735746
C14orf132	red	0.299770074	4.49E-07	-0.299770074	4.49E-07	-0.229456564	0.000130768	0.127951126	0.034592886	0.349460973	2.93E-09	0.341123919	7.26E-09	0.278644554	2.93E-06	0.583358972	2.73E-26	0.61140431	2.24E-29	-0.27757144	3.21E-06
AL139289.1	red	-0.229805895	0.000127628	0.229805895	0.000127628	0.223227304	0.000200468	-0.13565005	0.025000657	-0.007720547	0.898955483	-0.117558857	0.052354013	-0.211876328	0.000423786	-0.244378296	4.48E-05	-0.397066384	9.58E-12	0.227979321	0.000144865
CASS4	red	0.373879888	1.75E-10	-0.373879888	1.75E-10	-0.500925289	9.52E-19	0.088069819	0.146697234	0.269415765	6.34E-06	0.489406675	7.55E-18	0.723099927	1.90E-45	0.797225396	2.41E-61	0.781078174	2.33E-57	-0.212142579	0.000416593
MICAL2	red	0.30714621	2.25E-07	-0.30714621	2.25E-07	-0.332214895	1.86E-08	0.00276195	0.963768081	0.110280743	0.068861219	0.37298892	1.94E-10	0.205651141	0.000628657	0.226249649	0.000163177	0.486892569	1.17E-17	-0.319474699	6.80E-08
GREM1	red	-0.221050637	0.000232103	0.221050637	0.000232103	0.359196333	9.78E-10	-0.208883036	0.000512996	-0.216999802	0.000303717	-0.02905127	0.63271841	0.015583628	0.797705372	-0.123056893	0.042190918	0.335937763	1.26E-08	0.122669085	0.042848823
SPRY1	red	0.355086019	1.56E-09	-0.355086019	1.56E-09	-0.405963202	2.96E-12	0.072918187	0.229798813	0.262358923	1.12E-05	0.416180765	7.34E-13	0.199560381	0.000914592	0.442754938	1.56E-14	0.581055328	4.76E-26	-0.191931139	0.001440817
ARHGAP31	red	0.404749257	3.48E-12	-0.404749257	3.48E-12	-0.507645024	2.74E-19	0.072907651	0.22986632	0.263087754	1.06E-05	0.517643847	4.09E-20	0.59743532	8.41E-28	0.688438846	1.11E-39	0.687733592	1.42E-39	-0.243584669	4.75E-05
HSPB7	red	0.330083787	2.32E-08	-0.330083787	2.32E-08	-0.45077501	4.55E-15	0.05217488	0.390506062	0.306292077	2.44E-07	0.178899621	0.003013956	0.262582899	1.10E-05	0.52653348	7.14E-21	0.662425117	7.36E-36	-0.122336114	0.04342056
PODN	red	0.326911939	3.21E-08	-0.326911939	3.21E-08	-0.496770455	2.03E-18	0.015724158	0.795921026	0.240675502	5.88E-05	0.141369991	0.019447193	0.454361338	2.60E-15	0.535126426	1.26E-21	0.773707645	1.19E-55	-0.127298055	0.035534192
TMEM200A	red	0.230763119	0.000119382	-0.230763119	0.000119382	-0.11582273	0.055958066	0.074706833	0.218541442	0.075611223	0.213001815	0.301822807	3.71E-07	0.326525052	3.34E-08	0.301748842	3.74E-07	0.707435839	9.76E-43	-0.237611621	7.34E-05
IGFBP3	red	-0.169975013	0.00486132	0.169975013	0.00486132	0.182480672	0.002472435	-0.133711186	0.027170253	-0.09531483	0.116133298	-0.18758135	0.001853161	-0.149349208	0.013503724	-0.191955696	0.001438749	0.170802249	0.004654914	0.263147272	1.05E-05
SLC16A2	red	0.269851334	6.11E-06	-0.269851334	6.11E-06	-0.257008873	1.71E-05	-0.039772109	0.512862634	0.127698256	0.034954817	0.119155979	0.049211044	0.295358339	6.73E-07	0.305158457	2.72E-07	0.525017683	9.65E-21	-0.261876006	1.17E-05
PPP1R3C	red	0.305099497	2.73E-07	-0.305099497	2.73E-07	-0.295135894	6.87E-07	0.161929155	0.007341383	0.153301032	0.011201911	0.209366557	0.000497496	0.163835227	0.006668984	0.24143041	5.56E-05	0.314418475	1.12E-07	-0.125931071	0.03757501
LRRN1	red	0.250109571	2.91E-05	-0.250109571	2.91E-05	-0.007885956	0.896802566	0.093405584	0.12365792	0.156847099	0.009438918	0.100605325	0.097144651	0.130382756	0.031272092	0.101132178	0.095397411	0.292146617	8.99E-07	-0.347759178	3.53E-09
PLAC9	red	0.437379312	3.49E-14	-0.437379312	3.49E-14	-0.602259052	2.45E-28	0.20508944	0.000651065	0.473958501	1.08E-16	0.323060642	4.75E-08	0.466293141	3.83E-16	0.736404322	6.71E-48	0.639809279	7.79E-33	-0.161664259	0.007439466
SYNPO2	red	0.370490034	2.62E-10	-0.370490034	2.62E-10	-0.391731487	1.91E-11	0.217964422	0.000285004	0.434829886	5.09E-14	0.723937519	1.35E-45	0.461064265	8.94E-16	0.654655102	8.61E-35	0.809533213	1.24E-64	-0.19407424	0.001270267
FZD1	red	0.32833229	2.78E-08	-0.32833229	2.78E-08	-0.193003875	0.001352985	-0.072798755	0.230564844	0.051846939	0.393495516	0.128434151	0.033910377	0.095500148	0.115422408	0.174781069	0.003768243	0.507451415	2.84E-19	-0.298039402	5.27E-07
AC129926.1	red	-0.263232541	1.05E-05	0.263232541	1.05E-05	0.278989349	2.84E-06	-0.130496864	0.031123183	-0.119989611	0.047634097	-0.238623941	6.83E-05	-0.236804241	7.78E-05	-0.249335426	3.09E-05	-0.291614368	9.43E-07	0.460698963	9.48E-16
CPA3	red	0.387641528	3.21E-11	-0.387641528	3.21E-11	-0.537624069	7.51E-22	0.086153685	0.155723683	0.31201526	1.41E-07	0.405760855	3.04E-12	0.54853589	7.55E-23	0.633120663	5.47E-32	0.642019982	4.04E-33	-0.309358646	1.82E-07
FOXF2	red	0.390291329	2.29E-11	-0.390291329	2.29E-11	-0.527672325	5.69E-21	0.260617999	1.29E-05	0.275252921	3.90E-06	0.298871506	4.88E-07	0.418898358	5.03E-13	0.656548371	4.76E-35	0.687252218	1.69E-39	-0.258910264	1.48E-05
OLFML3	red	0.166457003	0.005834124	-0.166457003	0.005834124	-0.286489501	1.49E-06	-0.171861272	0.004402205	0.073648342	0.225154803	-0.08554117	0.158695762	0.272322242	4.98E-06	0.224832453	0.000179772	0.411755369	1.35E-12	-0.154590933	0.010529529
CNN1	red	0.210298645	0.000468834	-0.210298645	0.000468834	-0.235750729	8.39E-05	0.08754186	0.149143634	0.289060265	1.18E-06	0.012550876	0.836454176	0.212573774	0.000405183	0.454940763	2.37E-15	0.66434384	3.96E-36	-0.093558778	0.123040531
SORBS1	red	0.329526949	2.46E-08	-0.329526949	2.46E-08	-0.378848798	9.56E-11	0.182768064	0.00243307	0.322885996	4.83E-08	0.528537447	4.78E-21	0.262548796	1.11E-05	0.538951035	5.71E-22	0.614089051	1.09E-29	-0.148369231	0.014135174
GRTP1	red	-0.185613041	0.002073045	0.185613041	0.002073045	0.131095714	0.030351572	0.234506138	9.17E-05	-0.016598225	0.784846973	-0.084118812	0.165761831	-0.271320958	5.42E-06	-0.244248006	4.52E-05	-0.304795079	2.81E-07	0.276045748	3.65E-06
BICC1	red	0.274955993	4.00E-06	-0.274955993	4.00E-06	-0.169475482	0.004989911	0.044803486	0.46097113	0.251103248	2.70E-05	0.390651125	2.19E-11	0.29130686	9.70E-07	0.31914539	7.02E-08	0.770044758	7.98E-55	-0.251740785	2.57E-05
DCN	red	0.264039816	9.81E-06	-0.264039816	9.81E-06	-0.371553102	2.31E-10	0.000541371	0.992895832	0.209198874	0.000502822	0.210017141	0.000477325	0.530787547	3.04E-21	0.517733302	4.02E-20	0.842656128	7.94E-75	-0.179401978	0.002932006
CFH	red	0.367847252	3.58E-10	-0.367847252	3.58E-10	-0.312123798	1.40E-07	0.115268374	0.057151258	0.302568817	3.46E-07	0.354585818	1.65E-09	0.402147634	4.92E-12	0.308347144	2.01E-07	0.5129246	1.01E-19	-0.29645856	6.09E-07
CCDC8	red	0.330158906	2.30E-08	-0.330158906	2.30E-08	-0.274811933	4.05E-06	0.026226582	0.666162905	0.340961784	7.38E-09	0.071772126	0.237224053	0.206877519	0.000582188	0.3790587	9.31E-11	0.539540655	5.05E-22	-0.207883685	0.000546462
STOM	red	0.365397108	4.78E-10	-0.365397108	4.78E-10	-0.398609019	7.84E-12	0.033798398	0.578185082	0.28445506	1.78E-06	0.329028439	2.59E-08	0.385861511	4.01E-11	0.437522765	3.42E-14	0.485309178	1.55E-17	-0.162777119	0.007035118
NPR3	red	0.266778447	7.86E-06	-0.266778447	7.86E-06	-0.235822693	8.35E-05	0.191480257	0.00147927	0.053242223	0.380871776	0.385392314	4.25E-11	0.224864993	0.000179374	0.467131724	3.34E-16	0.628677553	1.95E-31	-0.172361169	0.004287269
TMEM44-AS1	red	-0.202898951	0.000745697	0.202898951	0.000745697	0.257387588	1.66E-05	-0.043974861	0.469311226	0.083739315	0.167686312	-0.101351349	0.09467797	-0.158202543	0.008832995	-0.216437392	0.000315149	-0.331954845	1.91E-08	0.248295825	3.34E-05
IGFL2	red	0.150522715	0.012780292	-0.150522715	0.012780292	-0.060819341	0.316722066	-0.00453143	0.940589978	-0.044569129	0.46332154	0.016490032	0.786215434	0.094213336	0.120429518	-0.032348474	0.594607314	0.27445044	4.17E-06	-0.146797698	0.015201942
FGF7	red	0.190586433	0.001558292	-0.190586433	0.001558292	-0.230026757	0.000125679	0.000692455	0.990913295	0.224026752	0.000189897	0.44166872	1.84E-14	0.389358524	2.58E-11	0.456926695	1.73E-15	0.767789069	2.53E-54	-0.114458495	0.058932202
TMEM119	red	0.246613691	3.79E-05	-0.246613691	3.79E-05	-0.36892763	3.15E-10	-0.011885447	0.845012779	0.255230954	1.97E-05	0.097641093	0.107454243	0.595675517	1.31E-27	0.532247349	2.26E-21	0.74885226	2.47E-50	-0.08960485	0.139757723
COL14A1	red	0.223253479	0.000200114	-0.223253479	0.000200114	-0.360484791	8.44E-10	-0.060716764	0.317540479	0.289012522	1.19E-06	0.407504396	2.40E-12	0.456062671	1.99E-15	0.583029422	2.96E-26	0.74130219	7.68E-49	-0.113168578	0.061863191
SGCA	red	0.417301291	6.28E-13	-0.417301291	6.28E-13	-0.536734079	9.03E-22	0.129434495	0.03253325	0.291912517	9.18E-07	0.136146718	0.024469499	0.477157944	6.28E-17	0.664689504	3.54E-36	0.599354596	5.17E-28	-0.145165862	0.016383613
DIXDC1	red	0.321771192	5.41E-08	-0.321771192	5.41E-08	-0.2939763	7.63E-07	0.121118888	0.045565459	0.37791641	1.07E-10	0.597214543	8.90E-28	0.247141847	3.64E-05	0.533366404	1.80E-21	0.673660231	1.84E-37	-0.20048176	0.000864764
LAMA2	red	0.363973852	5.64E-10	-0.363973852	5.64E-10	-0.411934053	1.32E-12	0.123846252	0.040878022	0.346879711	3.89E-09	0.638693814	1.08E-32	0.505214411	4.32E-19	0.677104298	5.73E-38	0.828828786	2.63E-70	-0.187471903	0.001864804
DACT3	red	0.295524501	6.63E-07	-0.295524501	6.63E-07	-0.293848012	7.72E-07	0.011025987	0.856093806	0.202733614	0.000753332	0.028193897	0.64279508	0.245383863	4.16E-05	0.483202895	2.23E-17	0.756214703	7.67E-52	-0.171130102	0.004575319
MSRB3	red	0.289547226	1.13E-06	-0.289547226	1.13E-06	-0.300003651	4.40E-07	0.097084403	0.109483216	0.229450076	0.000130827	0.381685069	6.74E-11	0.343460873	5.64E-09	0.596352273	1.11E-27	0.903524057	9.95E-102	-0.18128142	0.002643035
MYH11	red	0.439322747	2.61E-14	-0.439322747	2.61E-14	-0.518858864	3.23E-20	0.292702295	8.55E-07	0.446689586	8.55E-15	0.444997798	1.11E-14	0.363901342	5.69E-10	0.696139104	6.84E-41	0.801977983	1.38E-62	-0.193867377	0.001285882
C2CD4D	red	-0.302996326	3.33E-07	0.302996326	3.33E-07	0.30002754	4.39E-07	-0.063381109	0.296729671	-0.125335043	0.038495414	-0.151755787	0.012057102	-0.336495201	1.19E-08	-0.303397661	3.21E-07	-0.376940877	1.21E-10	0.511993268	1.21E-19
COLEC12	red	0.453838002	2.82E-15	-0.453838002	2.82E-15	-0.524914554	9.84E-21	0.082024021	0.176593333	0.278731605	2.91E-06	0.404058213	3.82E-12	0.567944931	1.02E-24	0.625393776	4.91E-31	0.743191196	3.29E-49	-0.382447787	6.14E-11
NDN	red	0.371189693	2.41E-10	-0.371189693	2.41E-10	-0.382996569	5.73E-11	-0.013351084	0.826187586	0.267342803	7.51E-06	0.11095314	0.067176594	0.33080546	2.15E-08	0.413092614	1.12E-12	0.525823223	8.22E-21	-0.176659546	0.003405259
SYNPO	red	0.38025504	8.04E-11	-0.38025504	8.04E-11	-0.536180163	1.01E-21	0.093221276	0.124403886	0.252335354	2.46E-05	0.105203103	0.082726168	0.421083332	3.70E-13	0.568741746	8.53E-25	0.581115212	4.69E-26	-0.227751945	0.000147158
TRIL	red	0.235545139	8.52E-05	-0.235545139	8.52E-05	-0.0744451	0.220163666	-0.148652944	0.013949751	0.049048292	0.419563807	0.108857019	0.072542216	0.072457783	0.232761733	0.150867109	0.012574561	0.360000292	8.92E-10	-0.24803874	3.41E-05
TM4SF18	red	0.21371438	0.000376385	-0.21371438	0.000376385	-0.19635662	0.00110917	0.053109744	0.382059639	0.179559824	0.002906677	0.327192229	3.12E-08	0.298132406	5.22E-07	0.336959531	1.13E-08	0.464985882	4.74E-16	-0.105753508	0.08112223
ZCCHC24	red	0.358163474	1.10E-09	-0.358163474	1.10E-09	-0.435483188	4.62E-14	0.039169463	0.51927489	0.264909463	9.15E-06	0.371802372	2.24E-10	0.529962253	3.59E-21	0.668781641	9.30E-37	0.856582503	7.62E-80	-0.244588918	4.41E-05
AC012354.2	red	-0.24032959	6.03E-05	0.24032959	6.03E-05	0.22847719	0.000139963	0.019208228	0.752044308	-0.08785928	0.147669123	-0.160353629	0.007942157	-0.122348161	0.043399762	-0.228502055	0.000139722	-0.301865941	3.70E-07	0.281056834	2.38E-06
UNC5C	red	0.292747616	8.52E-07	-0.292747616	8.52E-07	-0.245697873	4.06E-05	0.051313447	0.398388082	0.230363806	0.000122759	0.653392012	1.28E-34	0.290183917	1.07E-06	0.464963427	4.76E-16	0.787635319	6.18E-59	-0.154774322	0.010436891
COL23A1	red	0.20666294	0.000590082	-0.20666294	0.000590082	-0.090913229	0.134043608	-0.088981389	0.142545322	0.168488135	0.005253112	0.168352942	0.005290105	0.21652048	0.000313435	0.159855612	0.008140964	0.285970011	1.56E-06	-0.157271017	0.009245568
LINC02560	red	-0.176773674	0.003384261	0.176773674	0.003384261	-0.074359598	0.220695467	-0.257601368	1.63E-05	-0.078179431	0.197822206	-0.130343962	0.031322856	-0.071836177	0.236804679	-0.194620375	0.001229875	-0.225802352	0.000168253	0.230877036	0.000118434
TRIB2	red	0.327313126	3.09E-08	-0.327313126	3.09E-08	-0.16007114	0.008054389	0.146320052	0.015539845	0.14444998	0.016926838	0.233105739	0.000101259	0.207358615	0.000564844	0.271225787	5.46E-06	0.40231595	4.81E-12	-0.397509741	9.05E-12
PRDM6	red	0.402196888	4.89E-12	-0.402196888	4.89E-12	-0.48648749	1.26E-17	0.230803678	0.000119043	0.330505352	2.22E-08	0.739108578	2.04E-48	0.384824273	4.57E-11	0.584279229	2.19E-26	0.816182702	1.63E-66	-0.2436144	4.74E-05
AC104083.1	red	0.404157028	3.77E-12	-0.404157028	3.77E-12	-0.495805246	2.41E-18	-0.016963421	0.780232745	0.284138251	1.82E-06	0.560430016	5.60E-24	0.448729196	6.25E-15	0.518575677	3.41E-20	0.656463325	4.89E-35	-0.243503121	4.78E-05
ZEB1	red	0.285252589	1.66E-06	-0.285252589	1.66E-06	-0.245057502	4.26E-05	0.182467919	0.002474196	0.24022432	6.08E-05	0.65672423	4.50E-35	0.422064745	3.22E-13	0.579011468	7.75E-26	0.818126124	4.46E-67	-0.247675597	3.50E-05
DDR2	red	0.241917503	5.37E-05	-0.241917503	5.37E-05	-0.223793013	0.000192933	0.009714413	0.873057742	0.231533041	0.000113114	0.522327991	1.64E-20	0.407027118	2.56E-12	0.51730979	4.36E-20	0.83324689	1.05E-71	-0.220119141	0.000247016
TMEM35A	red	0.240730006	5.86E-05	-0.240730006	5.86E-05	-0.13891753	0.021681283	0.035248942	0.561971257	0.151160556	0.012401571	0.082511734	0.174025842	0.165177909	0.006228951	0.245091969	4.25E-05	0.319134562	7.03E-08	-0.249893458	2.96E-05
ITGA9	red	0.34505396	4.74E-09	-0.34505396	4.74E-09	-0.541099058	3.65E-22	0.058942148	0.331917235	0.266195502	8.24E-06	0.530528663	3.20E-21	0.336446251	1.19E-08	0.546036932	1.29E-22	0.647020205	9.01E-34	-0.214038688	0.000368551
CLPSL2	red	-0.159621052	0.008236125	0.159621052	0.008236125	0.18820963	0.001787596	-0.155966217	0.009852199	-0.127958082	0.034582974	-0.178161476	0.003138143	-0.142240755	0.018703548	-0.203934072	0.000699498	-0.249372099	3.08E-05	0.126261212	0.03707326
SPON1	red	0.265108745	9.00E-06	-0.265108745	9.00E-06	-0.362591947	6.62E-10	0.020102005	0.740909597	0.2365057	7.95E-05	0.399242499	7.21E-12	0.40558968	3.11E-12	0.588900881	7.09E-27	0.898210112	9.79E-99	-0.166760483	0.005743804
OMD	red	0.141584113	0.019261986	-0.141584113	0.019261986	-0.229548389	0.000129936	-0.06359589	0.295092492	0.12667726	0.036449036	0.318467174	7.51E-08	0.226012446	0.000165851	0.185168919	0.00212584	0.678873933	3.13E-38	-0.144048219	0.017238536
RCAN2	red	0.32640018	3.39E-08	-0.32640018	3.39E-08	-0.444380038	1.22E-14	0.02989254	0.62289645	0.260806244	1.27E-05	0.299855822	4.46E-07	0.412520502	1.22E-12	0.495978392	2.34E-18	0.568525552	8.97E-25	-0.169548592	0.004970902
DUSP13	turquoise	-0.266360677	8.13E-06	0.266360677	8.13E-06	0.348522856	3.24E-09	-0.160325375	0.007953319	-0.215609655	0.000332705	-0.270476635	5.81E-06	-0.175540379	0.003617505	-0.319641336	6.69E-08	-0.346016788	4.27E-09	0.272033064	5.11E-06
HSPA1B	turquoise	-0.2913812	9.63E-07	0.2913812	9.63E-07	0.346990884	3.84E-09	-0.069266368	0.254041693	-0.132898032	0.028127175	-0.219834381	0.00025175	-0.344881114	4.83E-09	-0.297255762	5.66E-07	-0.26194321	1.16E-05	0.17247403	0.004261698
GALNT18	turquoise	0.355428448	1.50E-09	-0.355428448	1.50E-09	-0.489504676	7.42E-18	-0.010966753	0.856858577	0.237795563	7.25E-05	0.130210753	0.031497705	0.32360886	4.49E-08	0.461509321	8.33E-16	0.401555511	5.32E-12	-0.216165707	0.000320814
CENPN	turquoise	-0.416259895	7.26E-13	0.416259895	7.26E-13	0.790106898	1.52E-59	-0.171337914	0.004525503	-0.346092503	4.24E-09	-0.340107486	8.09E-09	-0.297093759	5.74E-07	-0.399812803	6.69E-12	-0.343139791	5.84E-09	0.194620391	0.001229874
BLM	turquoise	-0.485567879	1.48E-17	0.485567879	1.48E-17	0.81684088	1.05E-66	-0.186180152	0.002007369	-0.242737469	5.06E-05	-0.138024581	0.022548191	-0.307154445	2.25E-07	-0.351655999	2.29E-09	-0.333658431	1.60E-08	0.3259237	3.55E-08
NCAPG2	turquoise	-0.483778809	2.02E-17	0.483778809	2.02E-17	0.834600634	3.84E-72	-0.247748443	3.48E-05	-0.308360192	2.01E-07	-0.154023088	0.010820998	-0.332450167	1.82E-08	-0.411508649	1.40E-12	-0.322198249	5.18E-08	0.244195882	4.54E-05
CHEK1	turquoise	-0.445023821	1.10E-14	0.445023821	1.10E-14	0.845378509	9.08E-76	-0.298516119	5.04E-07	-0.306914907	2.30E-07	-0.226348813	0.000162071	-0.383348966	5.49E-11	-0.439630164	2.49E-14	-0.33634338	1.21E-08	0.19452647	0.001236735
UHRF1	turquoise	-0.416033606	7.49E-13	0.416033606	7.49E-13	0.779441035	5.67E-57	-0.223256197	0.000200077	-0.311622627	1.47E-07	-0.321619642	5.49E-08	-0.337848427	1.03E-08	-0.409495374	1.84E-12	-0.327337687	3.08E-08	0.125275907	0.038587764
PRTFDC1	turquoise	-0.234895243	8.92E-05	0.234895243	8.92E-05	0.598150603	7.02E-28	-0.035383817	0.560474823	-0.20341104	0.000722501	-0.141362642	0.019453576	-0.311769593	1.45E-07	-0.329461836	2.47E-08	-0.213321023	0.000386094	0.035835582	0.55547657
CEP85	turquoise	-0.348452213	3.27E-09	0.348452213	3.27E-09	0.553841165	2.40E-23	-0.306673827	2.35E-07	-0.145810461	0.015907575	-0.156972856	0.009381189	-0.231656484	0.000112138	-0.285450874	1.63E-06	-0.297196966	5.69E-07	0.241816463	5.41E-05
SCRIB	turquoise	-0.243328025	4.84E-05	0.243328025	4.84E-05	0.342953965	5.96E-09	-0.184772221	0.002174031	-0.134847347	0.025880089	-0.431909776	7.82E-14	-0.257767492	1.61E-05	-0.228043996	0.00014422	-0.348126439	3.39E-09	0.292965948	8.35E-07
TYMSOS	turquoise	-0.24397318	4.61E-05	0.24397318	4.61E-05	0.510424448	1.63E-19	-0.046813132	0.441090368	-0.170930382	0.004623659	-0.182149687	0.00251849	-0.30720813	2.24E-07	-0.325817898	3.59E-08	-0.348208819	3.36E-09	0.194224049	0.001259068
CMSS1	turquoise	-0.446590837	8.68E-15	0.446590837	8.68E-15	0.638187178	1.26E-32	-0.355827614	1.44E-09	-0.233952343	9.54E-05	-0.240043291	6.16E-05	-0.282421379	2.12E-06	-0.447413037	7.65E-15	-0.373919129	1.74E-10	0.195327121	0.001179355
MRPL47	turquoise	-0.425654931	1.93E-13	0.425654931	1.93E-13	0.675390746	1.03E-37	-0.185472973	0.002089565	-0.237774432	7.26E-05	-0.479960371	3.90E-17	-0.399399261	7.06E-12	-0.534972236	1.30E-21	-0.482768703	2.40E-17	0.218728285	0.000270954
CST3	turquoise	0.388520947	2.87E-11	-0.388520947	2.87E-11	-0.539286776	5.32E-22	0.306811905	2.32E-07	0.17244011	0.004269369	-0.24623452	3.90E-05	0.282650104	2.08E-06	0.211541732	0.00043299	0.108168164	0.074379888	-0.273504592	4.52E-06
PLCB1	turquoise	-0.267694915	7.30E-06	0.267694915	7.30E-06	0.32544593	3.73E-08	-0.068501734	0.259334062	-0.127610523	0.035081138	0.188014489	0.001807729	-0.159373502	0.008337628	-0.089906595	0.138423645	0.003800699	0.950156754	0.275594565	3.79E-06
AC006237.1	turquoise	0.148265584	0.014203451	-0.148265584	0.014203451	-0.294792504	7.08E-07	0.072599252	0.23184846	0.111917135	0.06482039	0.338101658	1.00E-08	0.141010543	0.019761578	0.088710939	0.143767665	0.026230336	0.666117995	-0.11187837	0.064913813
DDIAS	turquoise	-0.447933209	7.06E-15	0.447933209	7.06E-15	0.796193452	4.44E-61	-0.268055907	7.08E-06	-0.30341184	3.20E-07	-0.239161308	6.56E-05	-0.187215008	0.001892397	-0.330933739	2.13E-08	-0.289277811	1.16E-06	0.167833914	0.005434312
ITGA5	turquoise	-0.199727203	0.000905379	0.199727203	0.000905379	0.392983949	1.62E-11	-0.196331944	0.001110806	-0.18135912	0.002631666	-0.264941845	9.12E-06	-0.040982515	0.500108768	-0.001564966	0.979465637	0.167146211	0.005630817	0.09767191	0.107342797
VGF	turquoise	-0.206893823	0.000581593	0.206893823	0.000581593	0.372559936	2.05E-10	-0.108268965	0.07410864	-0.133416365	0.02751392	-0.181337619	0.002634808	-0.272715448	4.82E-06	-0.178055462	0.003156355	-0.231607992	0.000112521	0.090049625	0.137794699
GABRA3	turquoise	-0.309370751	1.82E-07	0.309370751	1.82E-07	0.463259973	6.28E-16	-0.079709393	0.1891619	-0.212582704	0.000404949	-0.212470062	0.0004079	-0.249764537	2.99E-05	-0.212464752	0.00040804	-0.164419208	0.006474292	0.296471423	6.08E-07
SYNGR3	turquoise	-0.353988213	1.77E-09	0.353988213	1.77E-09	0.3147198	1.09E-07	-0.231487699	0.000113475	-0.153952421	0.010857766	-0.199879552	0.00089704	-0.099634872	0.100429552	-0.203990301	0.000697066	-0.122012995	0.043981495	0.446232453	9.17E-15
TFDP1	turquoise	-0.227335276	0.000151446	0.227335276	0.000151446	0.469924474	2.11E-16	-0.07968853	0.189278093	-0.154731904	0.010458254	-0.159971527	0.0080943	-0.141498518	0.019335838	-0.226191156	0.000163833	-0.151036536	0.012474425	-0.023143684	0.703431198
SLC39A6	turquoise	-0.26838917	6.89E-06	0.26838917	6.89E-06	0.335316586	1.35E-08	-0.257950343	1.59E-05	-0.106436109	0.07916803	-0.066133732	0.276203606	-0.158469886	0.008717649	-0.056630282	0.351263788	0.088514515	0.144660436	0.176186798	0.003493499
SLC15A2	turquoise	0.366246537	4.32E-10	-0.366246537	4.32E-10	-0.573006523	3.18E-25	0.058097556	0.338904211	0.380547762	7.76E-11	0.403605818	4.05E-12	0.380664838	7.65E-11	0.362803401	6.46E-10	0.375414768	1.45E-10	-0.22400636	0.00019016
RNF145	turquoise	0.35030778	2.66E-09	-0.35030778	2.66E-09	-0.430546441	9.54E-14	-0.054397296	0.370610758	0.183352768	0.002354736	0.279500297	2.72E-06	0.188287811	0.001779587	0.271250737	5.45E-06	0.245341265	4.17E-05	-0.217821525	0.000287707
TPI1P1	turquoise	-0.234705673	9.04E-05	0.234705673	9.04E-05	0.366798365	4.05E-10	-0.054885278	0.366327582	-0.200675999	0.000854585	-0.346823336	3.91E-09	-0.234064381	9.46E-05	-0.287543158	1.35E-06	-0.137474228	0.023097287	0.018193914	0.764743019
SHISA2	turquoise	0.349272798	2.99E-09	-0.349272798	2.99E-09	-0.306734649	2.34E-07	0.065913851	0.277806948	0.164936993	0.006305939	0.24474606	4.36E-05	0.153978904	0.010843974	0.190574767	0.001559348	0.284284731	1.80E-06	-0.411052204	1.49E-12
GRIN2D	turquoise	-0.282297559	2.14E-06	0.282297559	2.14E-06	0.376313153	1.30E-10	-0.021491294	0.72370916	-0.154047121	0.01080852	-0.257275281	1.68E-05	-0.163389911	0.006820947	-0.215197628	0.000341778	-0.115117103	0.057480484	0.452844997	3.29E-15
HASPIN	turquoise	-0.4650565	4.69E-16	0.4650565	4.69E-16	0.799326021	6.86E-62	-0.217237059	0.000299011	-0.271994308	5.12E-06	-0.06788142	0.263682952	-0.187856868	0.001824143	-0.319462715	6.81E-08	-0.316259915	9.34E-08	0.218488749	0.000275289
FANCD2	turquoise	-0.399476387	6.99E-12	0.399476387	6.99E-12	0.736799617	5.64E-48	-0.150377083	0.012868175	-0.203438994	0.000721254	0.004350055	0.942963812	-0.226658082	0.000158667	-0.363810655	5.75E-10	-0.346191977	4.19E-09	0.221776448	0.00022107
TMEM106C	turquoise	-0.379672398	8.64E-11	0.379672398	8.64E-11	0.603959764	1.58E-28	-0.198507896	0.000974741	-0.293409733	8.03E-07	-0.462826131	6.73E-16	-0.36212179	6.99E-10	-0.502130952	7.63E-19	-0.432324188	7.36E-14	0.204691272	0.000667395
CKAP5	turquoise	-0.320754248	5.98E-08	0.320754248	5.98E-08	0.582132783	3.67E-26	-0.196473805	0.001101429	-0.162693917	0.007064655	-0.034594412	0.569260338	-0.256421694	1.79E-05	-0.229801692	0.000127665	-0.121431087	0.045007032	0.135314125	0.025365511
KIF14	turquoise	-0.497946083	1.64E-18	0.497946083	1.64E-18	0.860376079	2.65E-81	-0.231293349	0.000115031	-0.313090111	1.27E-07	-0.146707745	0.015265082	-0.36168673	7.35E-10	-0.414853879	8.82E-13	-0.323494781	4.55E-08	0.238048647	7.11E-05
LDHB	turquoise	-0.320627074	6.06E-08	0.320627074	6.06E-08	0.335748257	1.29E-08	-0.390664787	2.19E-11	-0.118884161	0.049734556	-0.331770888	1.95E-08	-0.132776999	0.028272049	-0.249966748	2.94E-05	-0.249527481	3.04E-05	0.158027907	0.008909072
TNNI3	turquoise	-0.223084818	0.000202409	0.223084818	0.000202409	0.259874262	1.37E-05	-0.144058441	0.017230544	-0.039722101	0.51339316	-0.282883371	2.03E-06	-0.132665026	0.028406646	-0.279220108	2.79E-06	-0.256209021	1.82E-05	0.331540059	2.00E-08
SERTAD4-AS1	turquoise	0.33554642	1.31E-08	-0.33554642	1.31E-08	-0.492314634	4.51E-18	0.098234301	0.105324892	0.322444217	5.05E-08	0.11800861	0.051452507	0.160243249	0.007985844	0.168701205	0.00519528	0.299773723	4.49E-07	-0.245140271	4.23E-05
RBL1	turquoise	-0.378899168	9.50E-11	0.378899168	9.50E-11	0.635667569	2.62E-32	-0.273162998	4.65E-06	-0.154934917	0.010356362	0.178766043	0.003036094	-0.112180497	0.064188605	-0.260144254	1.34E-05	-0.098010439	0.106124509	0.177698639	0.00321836
MAGEB2	turquoise	-0.230191404	0.000124245	0.230191404	0.000124245	0.389493739	2.54E-11	-0.06792804	0.263354381	-0.148376762	0.014130224	-0.149939948	0.013135173	-0.212045591	0.0004192	-0.173054086	0.00413243	-0.145550701	0.016097933	0.25162072	2.60E-05
NCAPD2	turquoise	-0.433896289	5.84E-14	0.433896289	5.84E-14	0.715973124	3.43E-44	-0.146271846	0.015574309	-0.25606191	1.84E-05	-0.408138268	2.21E-12	-0.312694751	1.32E-07	-0.334286376	1.50E-08	-0.323667108	4.47E-08	0.143697522	0.017514698
E2F2	turquoise	-0.437703429	3.33E-14	0.437703429	3.33E-14	0.761619447	5.54E-53	-0.227958183	0.000145077	-0.2490066	3.17E-05	-0.286680094	1.46E-06	-0.282266362	2.15E-06	-0.348275639	3.33E-09	-0.363079641	6.26E-10	0.215178124	0.000342214
RPL39L	turquoise	-0.466964915	3.43E-16	0.466964915	3.43E-16	0.589245932	6.51E-27	-0.285286435	1.65E-06	-0.263371917	1.03E-05	-0.476589293	6.91E-17	-0.275953905	3.68E-06	-0.446963134	8.20E-15	-0.317684214	8.12E-08	0.370185683	2.72E-10
LRFN4	turquoise	-0.358006175	1.12E-09	0.358006175	1.12E-09	0.476005433	7.63E-17	-0.140289161	0.020405862	-0.218902662	0.000267839	-0.450352189	4.86E-15	-0.234754733	9.01E-05	-0.275384833	3.86E-06	-0.302670745	3.43E-07	0.289718767	1.12E-06
DTL	turquoise	-0.444045316	1.28E-14	0.444045316	1.28E-14	0.834626944	3.76E-72	-0.216377139	0.000316397	-0.348783399	3.15E-09	-0.208031893	0.000541374	-0.365334698	4.81E-10	-0.393536603	1.51E-11	-0.322972324	4.79E-08	0.199770305	0.000903013
LINC00346	turquoise	-0.36941402	2.98E-10	0.36941402	2.98E-10	0.468155158	2.82E-16	-0.090737721	0.134799505	-0.216094975	0.000322304	-0.171914741	0.00438978	-0.191720239	0.001458687	-0.264957818	9.11E-06	-0.153182186	0.011265729	0.183639754	0.002317134
GNG7	turquoise	0.338019041	1.01E-08	-0.338019041	1.01E-08	-0.588202852	8.41E-27	-0.032318422	0.59494992	0.355437737	1.50E-09	0.158347564	0.008770258	0.550251277	5.22E-23	0.492244892	4.57E-18	0.373953384	1.73E-10	-0.174408793	0.003844201
PEBP4	turquoise	0.359991749	8.93E-10	-0.359991749	8.93E-10	-0.652910448	1.48E-34	0.105632735	0.081472007	0.284501599	1.77E-06	0.130266485	0.031424451	0.401330588	5.48E-12	0.565234301	1.90E-24	0.192128644	0.001424263	-0.257490425	1.65E-05
CLSPN	turquoise	-0.366152547	4.37E-10	0.366152547	4.37E-10	0.797994448	1.52E-61	-0.213691765	0.000376937	-0.291348223	9.66E-07	-0.141800364	0.019076497	-0.306598413	2.37E-07	-0.346935871	3.86E-09	-0.244677611	4.38E-05	0.108616668	0.073179161
NUP155	turquoise	-0.466820831	3.51E-16	0.466820831	3.51E-16	0.636591718	2.00E-32	-0.289697298	1.12E-06	-0.218407497	0.000276774	0.104330231	0.085322123	-0.32820945	2.81E-08	-0.315266336	1.03E-07	-0.164951186	0.00630138	0.35939426	9.57E-10
SEMA6C	turquoise	-0.218256353	0.000279557	0.218256353	0.000279557	0.126891133	0.036131631	-0.27018398	5.95E-06	-0.023063302	0.704412939	-0.035160605	0.56295238	-0.085538645	0.158708098	0.053622652	0.377473261	0.013537532	0.823799659	0.281490851	2.29E-06
MSH2	turquoise	-0.464949813	4.77E-16	0.464949813	4.77E-16	0.715486469	4.16E-44	-0.336125041	1.24E-08	-0.213214892	0.000388753	-0.150503822	0.012791663	-0.315399496	1.02E-07	-0.343980093	5.33E-09	-0.268034662	7.10E-06	0.2322943	0.000107222
HHIP-AS1	turquoise	0.281303916	2.33E-06	-0.281303916	2.33E-06	-0.514174992	7.97E-20	0.009960928	0.869864638	0.216287864	0.000318255	0.191731966	0.001457689	0.295801867	6.46E-07	0.36934786	3.00E-10	0.285878122	1.57E-06	-0.322086377	5.24E-08
ACSM3	turquoise	0.370553462	2.60E-10	-0.370553462	2.60E-10	-0.531578281	2.59E-21	0.225979636	0.000166224	0.207538548	0.000558481	0.303098933	3.30E-07	0.271300135	5.43E-06	0.308080504	2.06E-07	0.200825798	0.00084681	-0.094472335	0.119408367
SMC4	turquoise	-0.326554137	3.33E-08	0.326554137	3.33E-08	0.57548784	1.78E-25	-0.183756448	0.002302001	-0.165341543	0.006177141	0.09053985	0.13565564	-0.155774894	0.009944053	-0.261457964	1.21E-05	-0.196411799	0.001105519	0.094807878	0.118095474
ORC1	turquoise	-0.50014949	1.10E-18	0.50014949	1.10E-18	0.890176212	1.64E-94	-0.276064205	3.64E-06	-0.364387139	5.37E-10	-0.374714592	1.58E-10	-0.407467431	2.42E-12	-0.477422917	6.00E-17	-0.438111557	3.13E-14	0.263997139	9.84E-06
RAB10	turquoise	-0.425825117	1.89E-13	0.425825117	1.89E-13	0.5686865	8.64E-25	-0.041975435	0.489772825	-0.25158501	2.60E-05	-0.169383736	0.005013859	-0.344770493	4.89E-09	-0.375175948	1.49E-10	-0.313132244	1.27E-07	0.261234384	1.23E-05
SYTL1	turquoise	0.331267042	2.05E-08	-0.331267042	2.05E-08	-0.471353377	1.66E-16	0.206614607	0.000591874	0.3019335	3.68E-07	0.020166006	0.740114301	0.230784157	0.000119206	0.111304588	0.06630959	-0.032578924	0.591983051	-0.125285466	0.038572823
GALNT12	turquoise	0.361607417	7.42E-10	-0.361607417	7.42E-10	-0.421413759	3.53E-13	0.427250855	1.54E-13	0.16647078	0.005829996	0.255362199	1.95E-05	0.163757926	0.006695144	0.150576289	0.012748095	0.155167075	0.010240919	-0.233228547	0.000100384
STMN1	turquoise	-0.361350713	7.64E-10	0.361350713	7.64E-10	0.69494871	1.06E-40	-0.313929218	1.17E-07	-0.246659214	3.78E-05	-0.456837432	1.76E-15	-0.304147967	2.99E-07	-0.331854937	1.93E-08	-0.299268906	4.70E-07	0.161317978	0.007569446
PYGL	turquoise	-0.300193213	4.32E-07	0.300193213	4.32E-07	0.452917455	3.26E-15	-0.442758932	1.56E-14	-0.252566667	2.42E-05	-0.241324699	5.61E-05	-0.203895109	0.000701188	-0.255499078	1.93E-05	-0.166926356	0.00569497	0.147100738	0.014990914
HOXC6	turquoise	-0.13374487	0.027131223	0.13374487	0.027131223	0.281882746	2.22E-06	0.032446558	0.593489731	-0.132957758	0.028055919	-0.158876286	0.008544871	-0.203985192	0.000697287	-0.214217705	0.000364292	-0.135942718	0.024686476	0.230860649	0.00011857
POC1A	turquoise	-0.46897695	2.47E-16	0.46897695	2.47E-16	0.775893157	3.77E-56	-0.250248238	2.88E-05	-0.357525201	1.18E-09	-0.587472694	1.01E-26	-0.391338199	2.01E-11	-0.532876217	1.99E-21	-0.517181461	4.47E-20	0.245509782	4.12E-05
PLXNA2	turquoise	0.358758486	1.03E-09	-0.358758486	1.03E-09	-0.461935808	7.77E-16	0.288341454	1.26E-06	0.273114941	4.67E-06	0.383143232	5.63E-11	0.202096267	0.000783444	0.443543731	1.38E-14	0.414212345	9.64E-13	-0.240851536	5.80E-05
TDG	turquoise	-0.41148047	1.40E-12	0.41148047	1.40E-12	0.679308577	2.70E-38	-0.103361514	0.088279383	-0.227992973	0.000144729	-0.035063839	0.564028077	-0.354417763	1.68E-09	-0.337710362	1.04E-08	-0.239819051	6.26E-05	0.312281911	1.38E-07
SERPIND1	turquoise	0.294134063	7.52E-07	-0.294134063	7.52E-07	-0.458775517	1.29E-15	-0.000996007	0.986930252	0.211671242	0.000429406	0.2683722	6.90E-06	0.270040044	6.02E-06	0.255415043	1.94E-05	0.273087539	4.68E-06	-0.248435348	3.31E-05
[truncated: 1,384 more rows]
