# Supplementary material for: Multi-Omics Integrative Bioinformatics Analyses Reveal Long Non-coding RNA Modulates Genomic Integrity via Competing Endogenous RNA Mechanism and Serves as Novel Biomarkers for Overall Survival in Lung Adenocarcinoma
Source: Front Cell Dev Biol. 2021 Jul 22;9:691540. doi: 10.3389/fcell.2021.691540 (PMC8339593; doi:10.3389/fcell.2021.691540)
Supplement: Supplementary file 7 [file Table_4.XLSX]

## Sheet: Sheet1
Supplemental Table S4. The ceRNA network of the 36 GlncRs retrieved from ENCORI datatbase.
geneID	geneName	geneType	ceRNAid	ceRNAname	ceRNAgeneType	miRNA Num	pval	fdr	pancancerNum
ENSG00000230061	TRPM2-AS	antisense	ENSG00000140297	GCNT3	protein_coding	3	1.59678e-06	6.5468e-05	13
ENSG00000230061	TRPM2-AS	antisense	ENSG00000237425	RPSAP2	processed_pseudogene	4	7.87697e-06	0.000161478	5
ENSG00000230061	TRPM2-AS	antisense	ENSG00000242735	RPSAP26	processed_pseudogene	5	1.03732e-05	0.000161478	0
ENSG00000230061	TRPM2-AS	antisense	ENSG00000262919	CCNQ	protein_coding	5	2.55289e-05	0.000261671	14
ENSG00000230061	TRPM2-AS	antisense	ENSG00000265254	AC015917.2	antisense	3	3.14244e-05	0.000261671	14
ENSG00000230061	TRPM2-AS	antisense	ENSG00000141738	GRB7	protein_coding	4	4.17113e-05	0.000285027	15
ENSG00000230061	TRPM2-AS	antisense	ENSG00000100372	SLC25A17	protein_coding	6	4.22694e-05	0.000285027	10
ENSG00000230061	TRPM2-AS	antisense	ENSG00000055957	ITIH1	protein_coding	4	5.19344e-05	0.000285027	10
ENSG00000230061	TRPM2-AS	antisense	ENSG00000072062	PRKACA	protein_coding	6	8.10919e-05	0.000369419	12
ENSG00000230061	TRPM2-AS	antisense	ENSG00000139546	TARBP2	protein_coding	5	8.52298e-05	0.000369419	18
ENSG00000230061	TRPM2-AS	antisense	ENSG00000102898	NUTF2	protein_coding	5	9.47081e-05	0.000369419	14
ENSG00000230061	TRPM2-AS	antisense	ENSG00000258457	AL132780.2	antisense	3	0.00012986	0.000443688	13
ENSG00000230061	TRPM2-AS	antisense	ENSG00000261837	AC046158.2	sense_intronic	4	0.000132942	0.000443688	2
ENSG00000230061	TRPM2-AS	antisense	ENSG00000224340	AL590639.1	processed_pseudogene	2	0.000168062	0.000492182	7
ENSG00000230061	TRPM2-AS	antisense	ENSG00000231222	ARF4P4	processed_pseudogene	2	0.000168062	0.000492182	4
ENSG00000230061	TRPM2-AS	antisense	ENSG00000227375	DLG1-AS1	antisense	2	0.000168062	0.000492182	11
ENSG00000230061	TRPM2-AS	antisense	ENSG00000168995	SIGLEC7	protein_coding	2	0.000168062	0.000492182	14
ENSG00000230061	TRPM2-AS	antisense	ENSG00000149451	ADAM33	protein_coding	2	0.000168062	0.000492182	10
ENSG00000230061	TRPM2-AS	antisense	ENSG00000256150	AC092471.2	processed_transcript	2	0.000168062	0.000492182	4
ENSG00000230061	TRPM2-AS	antisense	ENSG00000147485	PXDNL	protein_coding	2	0.000168062	0.000492182	11
ENSG00000230061	TRPM2-AS	antisense	ENSG00000266575	BOLA2P1	processed_pseudogene	2	0.000168062	0.000492182	4
ENSG00000230061	TRPM2-AS	antisense	ENSG00000231491	JKAMPP1	processed_pseudogene	2	0.000168062	0.000492182	1
ENSG00000230061	TRPM2-AS	antisense	ENSG00000248405	PRR5-ARHGAP8	protein_coding	4	0.000182973	0.000492182	10
ENSG00000230061	TRPM2-AS	antisense	ENSG00000268975	MIA-RAB4B	protein_coding	4	0.000182973	0.000492182	11
ENSG00000230061	TRPM2-AS	antisense	ENSG00000163431	LMOD1	protein_coding	4	0.000282311	0.000492182	12
ENSG00000230061	TRPM2-AS	antisense	ENSG00000102034	ELF4	protein_coding	6	0.000294904	0.000492182	14
ENSG00000230061	TRPM2-AS	antisense	ENSG00000103148	NPRL3	protein_coding	5	0.000395895	0.000601174	14
ENSG00000230061	TRPM2-AS	antisense	ENSG00000111737	RAB35	protein_coding	6	0.000429173	0.000628432	10
ENSG00000230061	TRPM2-AS	antisense	ENSG00000198452	OR14L1P	transcribed_unprocessed_pseudogene	2	0.000500991	0.000708298	5
ENSG00000230061	TRPM2-AS	antisense	ENSG00000186654	PRR5	protein_coding	2	0.000500991	0.000708298	21
ENSG00000230061	TRPM2-AS	antisense	ENSG00000182938	OTOP3	protein_coding	2	0.000500991	0.000708298	8
ENSG00000230061	TRPM2-AS	antisense	ENSG00000172900	AP002387.1	transcribed_unitary_pseudogene	2	0.000500991	0.000708298	9
ENSG00000230061	TRPM2-AS	antisense	ENSG00000149131	SERPING1	protein_coding	4	0.000528617	0.000708298	21
ENSG00000230061	TRPM2-AS	antisense	ENSG00000101152	DNAJC5	protein_coding	6	0.000706393	0.000851827	14
ENSG00000230061	TRPM2-AS	antisense	ENSG00000138867	GUCD1	protein_coding	6	0.000706393	0.000851827	10
ENSG00000230061	TRPM2-AS	antisense	ENSG00000013573	DDX11	protein_coding	5	0.000756355	0.000861404	13
ENSG00000230061	TRPM2-AS	antisense	ENSG00000169418	NPR1	protein_coding	2	0.000995629	0.00110326	11
ENSG00000230061	TRPM2-AS	antisense	ENSG00000206199	ANKUB1	protein_coding	2	0.000995629	0.00110326	10
ENSG00000230061	TRPM2-AS	antisense	ENSG00000228837	CBX3P6	processed_pseudogene	2	0.000995629	0.00110326	9
ENSG00000230061	TRPM2-AS	antisense	ENSG00000070413	DGCR2	protein_coding	6	0.00116955	0.00119879	8
ENSG00000230061	TRPM2-AS	antisense	ENSG00000079459	FDFT1	protein_coding	5	0.00133489	0.00133489	10
ENSG00000262454	MIR193BHG	lincRNA	ENSG00000180011	ZADH2	protein_coding	14	0.000134446	0.00107557	14
ENSG00000262454	MIR193BHG	lincRNA	ENSG00000180628	PCGF5	protein_coding	16	0.000165525	0.00107557	16
ENSG00000262454	MIR193BHG	lincRNA	ENSG00000162409	PRKAA2	protein_coding	17	0.000390815	0.00107557	13
ENSG00000262454	MIR193BHG	lincRNA	ENSG00000118785	SPP1	protein_coding	7	0.000430209	0.00107557	15
ENSG00000262454	MIR193BHG	lincRNA	ENSG00000136940	PDCL	protein_coding	11	0.000659504	0.00107557	15
ENSG00000262454	MIR193BHG	lincRNA	ENSG00000149948	HMGA2	protein_coding	16	0.000768773	0.00107557	13
ENSG00000262454	MIR193BHG	lincRNA	ENSG00000118707	TGIF2	protein_coding	13	0.000999571	0.00114237	23
ENSG00000262454	MIR193BHG	lincRNA	ENSG00000260228	AC009119.1	antisense	2	0.0019159	0.0019159	10
ENSG00000255874	LINC00346	lincRNA	ENSG00000142599	RERE	protein_coding	11	0.000231733	0.0013904	18
ENSG00000255874	LINC00346	lincRNA	ENSG00000131979	GCH1	protein_coding	9	0.000379452	0.0013904	14
ENSG00000255874	LINC00346	lincRNA	ENSG00000100056	ESS2	protein_coding	7	0.00051203	0.0013904	12
ENSG00000255874	LINC00346	lincRNA	ENSG00000013588	GPRC5A	protein_coding	9	0.000982324	0.00147349	23
ENSG00000255874	LINC00346	lincRNA	ENSG00000100242	SUN2	protein_coding	8	0.00129244	0.00155093	15
ENSG00000255874	LINC00346	lincRNA	ENSG00000108312	UBTF	protein_coding	9	0.0013714	0.00155093	14
ENSG00000269416	LINC01224	lincRNA	ENSG00000224520	KRT8P45	processed_pseudogene	5	2.77717e-06	6.10977e-05	11
ENSG00000269416	LINC01224	lincRNA	ENSG00000267682	AC016590.2	sense_intronic	3	3.14244e-05	0.000345668	14
ENSG00000269416	LINC01224	lincRNA	ENSG00000262999	AC099489.3	antisense	3	3.14244e-05	0.000345668	13
ENSG00000269416	LINC01224	lincRNA	ENSG00000253326	AL606534.5	processed_pseudogene	3	5.46967e-05	0.000345668	6
ENSG00000269416	LINC01224	lincRNA	ENSG00000219930	GAPDHP67	processed_pseudogene	3	5.46967e-05	0.000345668	4
ENSG00000269416	LINC01224	lincRNA	ENSG00000004478	FKBP4	protein_coding	5	0.000128235	0.000470195	11
ENSG00000269416	LINC01224	lincRNA	ENSG00000103089	FA2H	protein_coding	5	0.000128235	0.000470195	19
ENSG00000269416	LINC01224	lincRNA	ENSG00000226872	AC002472.1	antisense	3	0.00012986	0.000470195	6
ENSG00000269416	LINC01224	lincRNA	ENSG00000226029	LINC01772	lincRNA	3	0.00012986	0.000470195	16
ENSG00000269416	LINC01224	lincRNA	ENSG00000231742	LINC01273	lincRNA	2	0.000168062	0.000470195	16
ENSG00000269416	LINC01224	lincRNA	ENSG00000223568	RPL3P11	processed_pseudogene	2	0.000168062	0.000470195	3
ENSG00000269416	LINC01224	lincRNA	ENSG00000231655	AC011742.2	processed_pseudogene	2	0.000168062	0.000470195	3
ENSG00000269416	LINC01224	lincRNA	ENSG00000102858	MGRN1	protein_coding	6	0.000186228	0.000470195	12
ENSG00000269416	LINC01224	lincRNA	ENSG00000127564	PKMYT1	protein_coding	4	0.000245652	0.000470195	18
ENSG00000269416	LINC01224	lincRNA	ENSG00000106351	AGFG2	protein_coding	6	0.000294904	0.000470195	11
ENSG00000269416	LINC01224	lincRNA	ENSG00000185024	BRF1	protein_coding	5	0.000395895	0.000544356	16
ENSG00000269416	LINC01224	lincRNA	ENSG00000185504	FAAP100	protein_coding	5	0.000427375	0.000553074	13
ENSG00000269416	LINC01224	lincRNA	ENSG00000007923	DNAJC11	protein_coding	5	0.000496232	0.000606506	12
ENSG00000269416	LINC01224	lincRNA	ENSG00000197309	OR10D3	protein_coding	2	0.000500991	0.000606506	5
ENSG00000269416	LINC01224	lincRNA	ENSG00000162063	CCNF	protein_coding	6	0.000581602	0.000639762	24
ENSG00000269416	LINC01224	lincRNA	ENSG00000175727	MLXIP	protein_coding	6	0.000893029	0.000935554	7
ENSG00000269416	LINC01224	lincRNA	ENSG00000132326	PER2	protein_coding	6	0.00145136	0.00145136	18
ENSG00000232677	LINC00665	lincRNA	ENSG00000205578	POM121B	pseudogene	30	1.81529e-05	0.000254141	9
ENSG00000232677	LINC00665	lincRNA	ENSG00000163754	GYG1	protein_coding	21	4.43274e-05	0.000310292	10
ENSG00000232677	LINC00665	lincRNA	ENSG00000006015	REX1BD	protein_coding	9	6.58626e-05	0.000310292	12
ENSG00000232677	LINC00665	lincRNA	ENSG00000104154	SLC30A4	protein_coding	23	9.22466e-05	0.000322863	16
ENSG00000232677	LINC00665	lincRNA	ENSG00000137269	LRRC1	protein_coding	31	0.000126415	0.000353962	15
ENSG00000232677	LINC00665	lincRNA	ENSG00000173281	PPP1R3B	protein_coding	43	0.000286862	0.000669345	13
ENSG00000232677	LINC00665	lincRNA	ENSG00000080603	SRCAP	protein_coding	22	0.000306746	0.000669345	11
ENSG00000232677	LINC00665	lincRNA	ENSG00000115364	MRPL19	protein_coding	33	0.000335414	0.000669345	16
ENSG00000232677	LINC00665	lincRNA	ENSG00000223878	PPIAP53	processed_pseudogene	6	0.000392125	0.000669345	10
ENSG00000232677	LINC00665	lincRNA	ENSG00000127603	MACF1	protein_coding	34	0.000464353	0.000669345	11
ENSG00000232677	LINC00665	lincRNA	ENSG00000180370	PAK2	protein_coding	45	0.000782162	0.000995479	12
ENSG00000232677	LINC00665	lincRNA	ENSG00000144524	COPS7B	protein_coding	29	0.000797402	0.000995479	17
ENSG00000232677	LINC00665	lincRNA	ENSG00000125845	BMP2	protein_coding	23	0.000869029	0.000995479	9
ENSG00000232677	LINC00665	lincRNA	ENSG00000066739	ATG2B	protein_coding	36	0.00181596	0.00181596	13
ENSG00000163364	LINC01116	lincRNA	ENSG00000136717	BIN1	protein_coding	4	3.98132e-05	0.000278692	15
ENSG00000163364	LINC01116	lincRNA	ENSG00000099282	TSPAN15	protein_coding	4	0.000124082	0.000434287	15
ENSG00000163364	LINC01116	lincRNA	ENSG00000006025	OSBPL7	protein_coding	4	0.000135624	0.000434287	12
ENSG00000163364	LINC01116	lincRNA	ENSG00000124313	IQSEC2	protein_coding	4	0.000240469	0.000434287	7
ENSG00000163364	LINC01116	lincRNA	ENSG00000128283	CDC42EP1	protein_coding	4	0.000300355	0.000434287	15
ENSG00000163364	LINC01116	lincRNA	ENSG00000106089	STX1A	protein_coding	4	0.000874906	0.00102072	17
ENSG00000163364	LINC01116	lincRNA	ENSG00000101246	ARFRP1	protein_coding	4	0.000924196	0.00102072	13
ENSG00000249395	CASC9	lincRNA	ENSG00000006712	PAF1	protein_coding	6	5.40803e-06	0.000113569	9
ENSG00000249395	CASC9	lincRNA	ENSG00000065809	FAM107B	protein_coding	11	8.36121e-05	0.000877927	11
ENSG00000249395	CASC9	lincRNA	ENSG00000166825	ANPEP	protein_coding	7	0.000123304	0.000877927	10
ENSG00000249395	CASC9	lincRNA	ENSG00000090530	P3H2	protein_coding	7	0.00018217	0.000956392	9
ENSG00000249395	CASC9	lincRNA	ENSG00000136897	MRPL50	protein_coding	7	0.00018217	0.000956392	9
ENSG00000249395	CASC9	lincRNA	ENSG00000157693	TMEM268	protein_coding	10	0.000209754	0.000956392	9
ENSG00000249395	CASC9	lincRNA	ENSG00000167900	TK1	protein_coding	7	0.00023306	0.000956392	13
ENSG00000249395	CASC9	lincRNA	ENSG00000135069	PSAT1	protein_coding	8	0.000407613	0.00106998	13
ENSG00000249395	CASC9	lincRNA	ENSG00000104805	NUCB1	protein_coding	7	0.000413419	0.00106998	8
ENSG00000249395	CASC9	lincRNA	ENSG00000096070	BRPF3	protein_coding	10	0.000486221	0.00106998	11
ENSG00000249395	CASC9	lincRNA	ENSG00000157657	ZNF618	protein_coding	12	0.000524364	0.00106998	6
ENSG00000249395	CASC9	lincRNA	ENSG00000131711	MAP1B	protein_coding	12	0.000583822	0.00106998	8
ENSG00000249395	CASC9	lincRNA	ENSG00000137575	SDCBP	protein_coding	8	0.000686411	0.00110882	9
ENSG00000249395	CASC9	lincRNA	ENSG00000135503	ACVR1B	protein_coding	11	0.000777396	0.00116609	13
ENSG00000249395	CASC9	lincRNA	ENSG00000166225	FRS2	protein_coding	12	0.000935779	0.00131009	10
ENSG00000249395	CASC9	lincRNA	ENSG00000113391	FAM172A	protein_coding	9	0.000982324	0.00131009	11
ENSG00000249395	CASC9	lincRNA	ENSG00000111481	COPZ1	protein_coding	8	0.00102724	0.00131009	13
ENSG00000249395	CASC9	lincRNA	ENSG00000013523	ANGEL1	protein_coding	9	0.0011248	0.00131227	9
ENSG00000249395	CASC9	lincRNA	ENSG00000108510	MED13	protein_coding	11	0.00114743	0.00131227	7
ENSG00000249395	CASC9	lincRNA	ENSG00000111269	CREBL2	protein_coding	9	0.00188464	0.00197887	10
ENSG00000249395	CASC9	lincRNA	ENSG00000236732	AC094019.1	unprocessed_pseudogene	2	0.00218328	0.00218328	8
ENSG00000271936	AC012073.1	antisense	ENSG00000149474	KAT14	protein_coding	9	2.43172e-06	7.05199e-05	16
ENSG00000271936	AC012073.1	antisense	ENSG00000230795	HLA-K	unprocessed_pseudogene	8	5.13959e-06	7.45241e-05	12
ENSG00000271936	AC012073.1	antisense	ENSG00000184232	OAF	protein_coding	9	7.37291e-06	7.45241e-05	13
ENSG00000271936	AC012073.1	antisense	ENSG00000280247	AC005578.1	TEC	6	1.19872e-05	8.69072e-05	18
ENSG00000271936	AC012073.1	antisense	ENSG00000224596	ZMIZ1-AS1	antisense	7	1.33103e-05	8.69072e-05	15
ENSG00000271936	AC012073.1	antisense	ENSG00000230847	AC044797.1	unprocessed_pseudogene	5	3.04471e-05	0.000147161	9
ENSG00000271936	AC012073.1	antisense	ENSG00000111540	RAB5B	protein_coding	16	3.98978e-05	0.000165291	10
ENSG00000271936	AC012073.1	antisense	ENSG00000105722	ERF	protein_coding	11	5.97252e-05	0.000216504	17
ENSG00000271936	AC012073.1	antisense	ENSG00000115468	EFHD1	protein_coding	10	9.50131e-05	0.000306153	17
ENSG00000271936	AC012073.1	antisense	ENSG00000249680	TUBA3GP	unprocessed_pseudogene	4	0.000117473	0.000340672	10
ENSG00000271936	AC012073.1	antisense	ENSG00000198133	TMEM229B	protein_coding	10	0.000149513	0.000394171	13
ENSG00000271936	AC012073.1	antisense	ENSG00000116096	SPR	protein_coding	8	0.000172741	0.000417457	11
ENSG00000271936	AC012073.1	antisense	ENSG00000181830	SLC35C1	protein_coding	12	0.000224745	0.000501354	15
ENSG00000271936	AC012073.1	antisense	ENSG00000100325	ASCC2	protein_coding	8	0.000250845	0.000519607	16
ENSG00000271936	AC012073.1	antisense	ENSG00000136830	FAM129B	protein_coding	13	0.000265492	0.000519607	11
ENSG00000271936	AC012073.1	antisense	ENSG00000004776	HSPB6	protein_coding	7	0.000281185	0.000519607	19
ENSG00000271936	AC012073.1	antisense	ENSG00000148308	GTF3C5	protein_coding	7	0.000281185	0.000519607	24
ENSG00000271936	AC012073.1	antisense	ENSG00000270001	AL121894.2	lincRNA	5	0.000311343	0.000519607	15
ENSG00000271936	AC012073.1	antisense	ENSG00000255655	AC007570.1	antisense	3	0.000353015	0.000538812	15
ENSG00000271936	AC012073.1	antisense	ENSG00000255533	AC136475.6	processed_pseudogene	3	0.000353015	0.000538812	10
ENSG00000271936	AC012073.1	antisense	ENSG00000117266	CDK18	protein_coding	11	0.000518391	0.000715873	10
ENSG00000271936	AC012073.1	antisense	ENSG00000103855	CD276	protein_coding	13	0.000524337	0.000715873	17
ENSG00000271936	AC012073.1	antisense	ENSG00000149639	SOGA1	protein_coding	14	0.000607919	0.000766507	24
ENSG00000271936	AC012073.1	antisense	ENSG00000166963	MAP1A	protein_coding	10	0.000716523	0.000865799	16
ENSG00000271936	AC012073.1	antisense	ENSG00000126215	XRCC3	protein_coding	9	0.000803901	0.000932525	29
ENSG00000271936	AC012073.1	antisense	ENSG00000231839	AC073055.1	processed_pseudogene	3	0.000855751	0.000954491	11
ENSG00000271936	AC012073.1	antisense	ENSG00000266971	OR4F8P	unprocessed_pseudogene	3	0.000855751	0.000954491	0
ENSG00000271936	AC012073.1	antisense	ENSG00000240180	RPL12P28	processed_pseudogene	3	0.000855751	0.000954491	0
ENSG00000271936	AC012073.1	antisense	ENSG00000156453	PCDH1	protein_coding	9	0.000912965	0.000954491	18
ENSG00000261578	AP003119.3	sense_overlapping	ENSG00000231072	GAPDHP64	processed_pseudogene	6	6.18241e-05	0.000309121	5
ENSG00000261578	AP003119.3	sense_overlapping	ENSG00000241367	RPL7AP23	processed_pseudogene	3	0.000211734	0.000529335	3
ENSG00000261578	AP003119.3	sense_overlapping	ENSG00000229367	HMGN2P19	processed_pseudogene	2	0.00152376	0.0025396	5
ENSG00000261578	AP003119.3	sense_overlapping	ENSG00000233576	AC131235.2	unprocessed_pseudogene	2	0.00152376	0.0025396	11
ENSG00000261578	AP003119.3	sense_overlapping	ENSG00000251211	AC136632.2	processed_pseudogene	2	0.00152376	0.0025396	6
ENSG00000265750	AC090772.3	lincRNA	ENSG00000005075	POLR2J	protein_coding	7	4.72032e-06	0.000212414	12
ENSG00000265750	AC090772.3	lincRNA	ENSG00000267369	AC015911.7	processed_pseudogene	4	4.8593e-05	0.00109334	14
ENSG00000265750	AC090772.3	lincRNA	ENSG00000147883	CDKN2B	protein_coding	9	6.22068e-05	0.00109334	12
ENSG00000265750	AC090772.3	lincRNA	ENSG00000173674	EIF1AX	protein_coding	10	6.45729e-05	0.00109334	10
ENSG00000265750	AC090772.3	lincRNA	ENSG00000007350	TKTL1	protein_coding	4	0.000102859	0.00109334	9
ENSG00000265750	AC090772.3	lincRNA	ENSG00000116525	TRIM62	protein_coding	7	0.000137315	0.00109334	11
ENSG00000265750	AC090772.3	lincRNA	ENSG00000167513	CDT1	protein_coding	6	0.000159463	0.00109334	14
ENSG00000265750	AC090772.3	lincRNA	ENSG00000115368	WDR75	protein_coding	6	0.000206497	0.00116155	24
ENSG00000265750	AC090772.3	lincRNA	ENSG00000171130	ATP6V0E2	protein_coding	7	0.000226166	0.00116155	12
ENSG00000265750	AC090772.3	lincRNA	ENSG00000172379	ARNT2	protein_coding	9	0.000251441	0.00116155	19
ENSG00000265750	AC090772.3	lincRNA	ENSG00000101544	ADNP2	protein_coding	8	0.00030762	0.00125845	12
ENSG00000265750	AC090772.3	lincRNA	ENSG00000198851	CD3E	protein_coding	3	0.000318845	0.00125845	15
ENSG00000265750	AC090772.3	lincRNA	ENSG00000136068	FLNB	protein_coding	8	0.000383025	0.00132586	14
ENSG00000265750	AC090772.3	lincRNA	ENSG00000135823	STX6	protein_coding	10	0.000423615	0.00136162	14
ENSG00000265750	AC090772.3	lincRNA	ENSG00000167130	DOLPP1	protein_coding	7	0.000426831	0.00136162	13
ENSG00000265750	AC090772.3	lincRNA	ENSG00000102401	ARMCX3	protein_coding	7	0.000464878	0.00136162	17
ENSG00000265750	AC090772.3	lincRNA	ENSG00000093167	LRRFIP2	protein_coding	7	0.000464878	0.00136162	14
ENSG00000265750	AC090772.3	lincRNA	ENSG00000147044	CASK	protein_coding	8	0.00047365	0.00136162	12
ENSG00000265750	AC090772.3	lincRNA	ENSG00000227375	DLG1-AS1	antisense	2	0.000504185	0.00136162	9
ENSG00000265750	AC090772.3	lincRNA	ENSG00000256150	AC092471.2	processed_transcript	2	0.000504185	0.00136162	10
ENSG00000265750	AC090772.3	lincRNA	ENSG00000231491	JKAMPP1	processed_pseudogene	2	0.000504185	0.00136162	5
ENSG00000265750	AC090772.3	lincRNA	ENSG00000231222	ARF4P4	processed_pseudogene	2	0.000504185	0.00136162	8
ENSG00000265750	AC090772.3	lincRNA	ENSG00000224340	AL590639.1	processed_pseudogene	2	0.000504185	0.00136162	13
ENSG00000265750	AC090772.3	lincRNA	ENSG00000168995	SIGLEC7	protein_coding	2	0.000504185	0.00136162	17
ENSG00000265750	AC090772.3	lincRNA	ENSG00000116095	PLEKHA3	protein_coding	8	0.000543713	0.00136162	20
ENSG00000265750	AC090772.3	lincRNA	ENSG00000068308	OTUD5	protein_coding	6	0.000575645	0.00136162	15
ENSG00000265750	AC090772.3	lincRNA	ENSG00000149179	C11orf49	protein_coding	6	0.000637521	0.00136162	17
ENSG00000265750	AC090772.3	lincRNA	ENSG00000177119	ANO6	protein_coding	9	0.000699102	0.00136162	16
ENSG00000265750	AC090772.3	lincRNA	ENSG00000132405	TBC1D14	protein_coding	9	0.000782008	0.00136162	10
ENSG00000265750	AC090772.3	lincRNA	ENSG00000140006	WDR89	protein_coding	7	0.000882719	0.00136162	20
ENSG00000265750	AC090772.3	lincRNA	ENSG00000149313	AASDHPPT	protein_coding	8	0.000919068	0.00136162	12
ENSG00000265750	AC090772.3	lincRNA	ENSG00000013619	MAMLD1	protein_coding	7	0.0011033	0.00155152	15
ENSG00000265750	AC090772.3	lincRNA	ENSG00000119471	HSDL2	protein_coding	7	0.00118618	0.00161752	12
ENSG00000265750	AC090772.3	lincRNA	ENSG00000134287	ARF3	protein_coding	9	0.00127049	0.00168153	11
ENSG00000265750	AC090772.3	lincRNA	ENSG00000182938	OTOP3	protein_coding	2	0.00149339	0.00192007	5
ENSG00000265750	AC090772.3	lincRNA	ENSG00000198452	OR14L1P	transcribed_unprocessed_pseudogene	2	0.00149339	0.00192007	5
ENSG00000265750	AC090772.3	lincRNA	ENSG00000186654	PRR5	protein_coding	2	0.00149339	0.00192007	12
ENSG00000265750	AC090772.3	lincRNA	ENSG00000236732	AC094019.1	unprocessed_pseudogene	2	0.00149339	0.00192007	13
ENSG00000265750	AC090772.3	lincRNA	ENSG00000248351	HSPD1P18	processed_pseudogene	2	0.00149339	0.00192007	2
ENSG00000265750	AC090772.3	lincRNA	ENSG00000265413	AP001094.2	sense_intronic	2	0.00149339	0.00192007	22
ENSG00000265750	AC090772.3	lincRNA	ENSG00000258184	AC087883.1	processed_pseudogene	2	0.00149339	0.00192007	2
ENSG00000265750	AC090772.3	lincRNA	ENSG00000259404	EFL1P1	transcribed_unprocessed_pseudogene	2	0.00149339	0.00192007	15
ENSG00000265750	AC090772.3	lincRNA	ENSG00000265262	TRMT112P3	transcribed_processed_pseudogene	2	0.00149339	0.00192007	4
ENSG00000265750	AC090772.3	lincRNA	ENSG00000101152	DNAJC5	protein_coding	8	0.00149437	0.00192007	12
ENSG00000265750	AC090772.3	lincRNA	ENSG00000206199	ANKUB1	protein_coding	2	0.00294894	0.00294894	13
Num, number
