# Supplementary material for: Multi-Omics Integrative Bioinformatics Analyses Reveal Long Non-coding RNA Modulates Genomic Integrity via Competing Endogenous RNA Mechanism and Serves as Novel Biomarkers for Overall Survival in Lung Adenocarcinoma
Source: Front Cell Dev Biol. 2021 Jul 22;9:691540. doi: 10.3389/fcell.2021.691540 (PMC8339593; doi:10.3389/fcell.2021.691540)
Supplement: Supplementary file 8 [file Table_5.XLSX]

## Sheet: Sheet1
Supplemental Figure S5. The ceRNA pairs of GlncRs and GmRs retrieved from ENCORI database.
lncRNA	miRNA	mRNA
TRPM2-AS	hsa-miR-103a-3p	DDX11
TRPM2-AS	hsa-miR-138-5p	DDX11
TRPM2-AS	hsa-miR-15a-5p	DDX11
TRPM2-AS	hsa-miR-22-3p	DDX11
TRPM2-AS	hsa-miR-942-5p	DDX11
TRPM2-AS	hsa-miR-107	DDX11
TRPM2-AS	hsa-miR-15b-5p	DDX11
TRPM2-AS	hsa-miR-16-5p	DDX11
TRPM2-AS	hsa-miR-195-5p	DDX11
TRPM2-AS	hsa-miR-424-5p	DDX11
TRPM2-AS	hsa-miR-497-5p	DDX11
TRPM2-AS	hsa-miR-6838-5p	DDX11
TRPM2-AS	hsa-miR-103a-3p	ADAM33
TRPM2-AS	hsa-miR-15a-5p	ADAM33
TRPM2-AS	hsa-miR-107	ADAM33
TRPM2-AS	hsa-miR-15b-5p	ADAM33
TRPM2-AS	hsa-miR-16-5p	ADAM33
TRPM2-AS	hsa-miR-195-5p	ADAM33
TRPM2-AS	hsa-miR-424-5p	ADAM33
TRPM2-AS	hsa-miR-497-5p	ADAM33
TRPM2-AS	hsa-miR-6838-5p	ADAM33
LINC01224	hsa-miR-193a-5p	PKMYT1
LINC01224	hsa-miR-2467-3p	PKMYT1
LINC01224	hsa-miR-3612	PKMYT1
LINC01224	hsa-miR-485-5p	PKMYT1
LINC01224	hsa-miR-6884-5p	PKMYT1
LINC01224	hsa-miR-650	PKMYT1
LINC01224	hsa-miR-193a-5p	CCNF
LINC01224	hsa-miR-2467-3p	CCNF
LINC01224	hsa-miR-29a-3p	CCNF
LINC01224	hsa-miR-3612	CCNF
LINC01224	hsa-miR-485-5p	CCNF
LINC01224	hsa-miR-4436a	CCNF
LINC01224	hsa-miR-29b-3p	CCNF
LINC01224	hsa-miR-650	CCNF
LINC01224	hsa-miR-6884-5p	CCNF
LINC01224	hsa-miR-5000-3p	CCNF
LINC01224	hsa-miR-29c-3p	CCNF
LINC00346	hsa-miR-1277-5p	GCH1
LINC00346	hsa-miR-128-3p	GCH1
LINC00346	hsa-miR-148a-3p	GCH1
LINC00346	hsa-miR-190a-5p	GCH1
LINC00346	hsa-miR-199a-5p	GCH1
LINC00346	hsa-miR-542-3p	GCH1
LINC00346	hsa-miR-642a-5p	GCH1
LINC00346	hsa-miR-665	GCH1
LINC00346	hsa-miR-671-5p	GCH1
LINC00346	hsa-miR-216a-3p	GCH1
LINC00346	hsa-miR-148b-3p	GCH1
LINC00346	hsa-miR-190b	GCH1
LINC00346	hsa-miR-199b-5p	GCH1
LINC00346	hsa-miR-3681-3p	GCH1
LINC00346	hsa-miR-152-3p	GCH1
CASC9	hsa-miR-145-5p	TK1
CASC9	hsa-miR-146a-5p	TK1
CASC9	hsa-miR-15a-5p	TK1
CASC9	hsa-miR-3184-5p	TK1
CASC9	hsa-miR-488-3p	TK1
CASC9	hsa-miR-545-3p	TK1
CASC9	hsa-miR-874-3p	TK1
CASC9	hsa-miR-5195-3p	TK1
CASC9	hsa-miR-146b-5p	TK1
CASC9	hsa-miR-15b-5p	TK1
CASC9	hsa-miR-423-5p	TK1
CASC9	hsa-miR-7153-5p	TK1
CASC9	hsa-miR-16-5p	TK1
CASC9	hsa-miR-195-5p	TK1
CASC9	hsa-miR-424-5p	TK1
CASC9	hsa-miR-497-5p	TK1
CASC9	hsa-miR-6838-5p	TK1
CASC9	hsa-miR-145-5p	PSAT1
CASC9	hsa-miR-146a-5p	PSAT1
CASC9	hsa-miR-15a-5p	PSAT1
CASC9	hsa-miR-28-3p	PSAT1
CASC9	hsa-miR-3184-5p	PSAT1
CASC9	hsa-miR-545-3p	PSAT1
CASC9	hsa-miR-576-5p	PSAT1
CASC9	hsa-miR-874-3p	PSAT1
CASC9	hsa-miR-5195-3p	PSAT1
CASC9	hsa-miR-146b-5p	PSAT1
CASC9	hsa-miR-7153-5p	PSAT1
CASC9	hsa-miR-15b-5p	PSAT1
CASC9	hsa-miR-16-5p	PSAT1
CASC9	hsa-miR-195-5p	PSAT1
CASC9	hsa-miR-424-5p	PSAT1
CASC9	hsa-miR-497-5p	PSAT1
CASC9	hsa-miR-6838-5p	PSAT1
CASC9	hsa-miR-423-5p	PSAT1
