# Supplementary material for: Multi-Omics Integrative Bioinformatics Analyses Reveal Long Non-coding RNA Modulates Genomic Integrity via Competing Endogenous RNA Mechanism and Serves as Novel Biomarkers for Overall Survival in Lung Adenocarcinoma
Source: Front Cell Dev Biol. 2021 Jul 22;9:691540. doi: 10.3389/fcell.2021.691540 (PMC8339593; doi:10.3389/fcell.2021.691540)
Supplement: Supplementary file 9 [file Table_6.XLS]

Supplemental Table S6. The basic characteristics of TCGA-LUAD cohort and division of traning/validation cohort.
Covariates	Type	Total	Validation	Traning	Pvalue
Age	<=65	236(47.2%)	115(46.18%)	121(48.21%)	0.5595
	>65	253(50.6%)	131(52.61%)	122(48.61%)
	unknow	11(2.2%)	3(1.2%)	8(3.19%)
Gender	FEMALE	270(54%)	125(50.2%)	145(57.77%)	0.1078
	MALE	230(46%)	124(49.8%)	106(42.23%)
Stage	Stage I	268(53.6%)	124(49.8%)	144(57.37%)	0.3352
	Stage II	119(23.8%)	67(26.91%)	52(20.72%)
	Stage III	80(16%)	40(16.06%)	40(15.94%)
	Stage IV	25(5%)	13(5.22%)	12(4.78%)
	unknow	8(1.6%)	5(2.01%)	3(1.2%)
T	T1	167(33.4%)	82(32.93%)	85(33.86%)	0.3699
	T2	267(53.4%)	134(53.82%)	133(52.99%)
	T3	45(9%)	26(10.44%)	19(7.57%)
	T4	18(3.6%)	6(2.41%)	12(4.78%)
	unknow	3(0.6%)	1(0.4%)	2(0.8%)
N	N0	324(64.8%)	161(64.66%)	163(64.94%)	0.9858
	N1	94(18.8%)	45(18.07%)	49(19.52%)
	N2	69(13.8%)	35(14.06%)	34(13.55%)
	N3	2(0.4%)	1(0.4%)	1(0.4%)
	unknow	11(2.2%)	7(2.81%)	4(1.59%)
EGFR	Mutation	65(13%)	37(14.86%)	28(11.16%)	0.2788
	Wild	426(85.2%)	208(83.53%)	218(86.85%)
	unknow	9(1.8%)	4(1.61%)	5(1.99%)
TP53	Mutation	235(47%)	117(46.99%)	118(47.01%)	1
	Wild	256(51.2%)	128(51.41%)	128(51%)
	unknow	9(1.8%)	4(1.61%)	5(1.99%)
LUAD, lung adenocarcinoma
